# Supplementary material for: Neospora caninum infection induces an isolate virulence-dependent pro-inflammatory gene expression profile in bovine monocyte-derived macrophages
Source: Parasit Vectors. 2020 Jul 25;13:374. doi: 10.1186/s13071-020-04239-3 (PMC7382829; doi:10.1186/s13071-020-04239-3)
Supplement: Supplementary file 3 — Additional file 3: Table S3. RNA-seq results for Bos taurus genes in bovine macrophages inoculated with Neospora caninum Nc-Spain1H (MØ1H), Nc-Spain7 (MØ7), heat-killed tachyzoites (MØHK), and in non-infected macrophages (MØC). [file 13071_2020_4239_MOESM3_ESM.xlsx]

## Sheet: Table S3
Additional file 3: Table S3. RNA-seq results for Bos taurus genes in bovine macrophages inoculated with Neospora caninum Nc-Spain1H (MØ1H), Nc-Spain7 (MØ7), heat-killed tachyzoites (MØHK) and in non-infected macrophages (MØC).
gene_id	gene_name	gene_description	locus	MØ7-R1	MØ7-R2	MØ7-R3	MØ1H-R1	MØ1H-R2	MØ1H-R3	MØC-R1	MØC-R2	MØC-R3	MØHK-R1	MØHK-R2	MØHK-R3
ENSBTAG00000000005	ADRBK2	beta-adrenergic receptor kinase 2 [Source:RefSeq peptide;Acc:NP_776925]	17:67669019-67758720	682.496	755.506	818.535	690.472	630.594	761.662	957.115	961.073	999.047	761.126	634.729	674.584
ENSBTAG00000000008	KCNJ1	potassium voltage-gated channel subfamily J member 1 [Source:HGNC Symbol;Acc:HGNC:6255]	29:32757309-32787597	2.1328	1.74281	0	1.09425	0	1.95549	0	3.46645	1.75118	0	0	0
ENSBTAG00000000009	FOXF1	forkhead box F1 [Source:HGNC Symbol;Acc:HGNC:3809]	18:12379750-12382722	6.3984	24.3993	17.6662	1.09425	18.8979	12.7107	20.5044	8.66612	30.6456	10.4005	22.6689	28.665
ENSBTAG00000000010	UBL7	ubiquitin like 7 [Source:HGNC Symbol;Acc:HGNC:28221]	21:34601365-34614703	212.214	217.851	176.662	195.871	213.845	209.237	336.858	332.779	291.571	252.448	334.366	286.65
ENSBTAG00000000011		L-threonine 3-dehydrogenase, mitochondrial [Source:UniProtKB/Swiss-Prot;Acc:Q2KIR8]	8:7789658-7807430	1.0664	0	0	0	0	0	0	0	0	0	0	0
ENSBTAG00000000012	TTC33	tetratricopeptide repeat domain 33 [Source:HGNC Symbol;Acc:HGNC:29959]	20:33722080-33747493	36.2576	47.0558	43.1841	56.901	39.7851	49.8649	45.4025	51.1301	44.655	29.3104	26.4471	37.2645
ENSBTAG00000000013	PRKAA1	protein kinase AMP-activated catalytic subunit alpha 1 [Source:HGNC Symbol;Acc:HGNC:9376]	20:33688291-33716677	356.177	298.02	331.733	340.312	272.528	293.323	295.117	285.982	270.557	253.393	245.58	261.807
ENSBTAG00000000014	TXN2	thioredoxin 2 [Source:HGNC Symbol;Acc:HGNC:17772]	5:75258029-75267776	806.198	805.176	749.833	701.415	793.712	707.886	1065.5	978.405	793.284	813.128	1001.21	993.721
ENSBTAG00000000015	FOXRED2	FAD-dependent oxidoreductase domain-containing protein 2 precursor [Source:RefSeq peptide;Acc:NP_001192940]	5:75279145-75292501	99.1752	143.781	120.719	117.085	118.361	107.552	253.375	253.917	220.648	105.896	75.563	116.571
ENSBTAG00000000016	LTA	lymphotoxin alpha [Source:HGNC Symbol;Acc:HGNC:6709]	23:27537907-27539470	15.996	9.58543	6.8702	16.4138	7.95702	11.7329	5.85839	5.19967	7.8803	15.128	7.5563	5.73301
ENSBTAG00000000019	SERINC1	serine incorporator 1 precursor [Source:RefSeq peptide;Acc:NP_001030504]	9:29081413-29113549	954.428	1077.93	1088.44	1078.93	1069.22	1187.96	1639.62	1390.91	1315.13	1108.12	878.42	935.436
ENSBTAG00000000020	TRPV3	transient receptor potential cation channel subfamily V member 3 [Source:HGNC Symbol;Acc:HGNC:18084]	19:24854533-24885437	13.8632	15.6853	28.4623	8.754	24.8657	25.4213	11.7168	15.599	36.7747	29.3104	20.7798	10.5105
ENSBTAG00000000021			5:66168586-66227000	441.489	400.845	371.972	341.406	420.727	386.209	740.354	609.228	465.813	536.097	617.728	561.835
ENSBTAG00000000022	NUP37	nucleoporin 37 [Source:HGNC Symbol;Acc:HGNC:29929]	5:66240931-66292959	106.64	120.254	88.3311	89.7285	113.387	96.7966	106.183	113.526	95.4392	95.4953	111.455	108.927
ENSBTAG00000000023	RNF2	ring finger protein 2 [Source:HGNC Symbol;Acc:HGNC:10061]	16:67600963-67608919	173.823	159.467	226.717	219.944	173.065	275.724	119.365	132.592	126.96	158.844	115.234	135.681
ENSBTAG00000000024	DYM	dymeclin [Source:HGNC Symbol;Acc:HGNC:21317]	24:49193606-49590504	339.115	349.433	342.529	353.443	319.275	350.032	333.196	324.113	284.566	286.486	336.255	337.292
ENSBTAG00000000025			15:53936927-54027857	1167.71	1281.83	1255.28	1108.48	1151.78	1373.73	1532.7	1396.11	1316.01	1328.42	1358.25	1328.15
ENSBTAG00000000026	VPS33B	VPS33B, late endosome and lysosome associated [Source:HGNC Symbol;Acc:HGNC:12712]	21:22071936-22097413	472.415	462.715	458.341	398.307	479.41	446.829	377.866	443.705	484.201	528.533	479.825	440.486
ENSBTAG00000000027	IGFL1	IGF like family member 1 [Source:HGNC Symbol;Acc:HGNC:24093]	18:53961670-53964590	0	0	0	0	0	0	0	0	0	0	0	0
ENSBTAG00000000029	LYZL6	lysozyme like 6 [Source:HGNC Symbol;Acc:HGNC:29614]	19:45859214-45866764	0	0	0	0	0	0	0	0	0	0	0	0
ENSBTAG00000000030	RDM1	RAD52 motif containing 1 [Source:HGNC Symbol;Acc:HGNC:19950]	19:45846846-45857796	7.4648	18.2995	17.6662	10.9425	14.9194	19.5549	13.9137	18.1989	19.263	7.56398	11.3345	13.377
ENSBTAG00000000031	TRPV4	transient receptor potential cation channel subfamily V member 4 [Source:HGNC Symbol;Acc:HGNC:18083]	17:65678454-65699847	36.2576	15.6853	28.4623	27.3563	16.9087	29.3323	16.1106	7.79951	22.7653	34.0379	24.558	31.5315
ENSBTAG00000000032	ABI3	ABI family member 3 [Source:HGNC Symbol;Acc:HGNC:29859]	19:37985585-37994816	152.495	159.467	118.756	103.954	102.447	74.3085	75.4268	83.1948	78.803	356.453	389.15	322.004
ENSBTAG00000000033	PHOSPHO1	phosphoethanolamine/phosphocholine phosphatase [Source:HGNC Symbol;Acc:HGNC:16815]	19:37978510-37985160	20.2616	69.7122	34.351	12.0368	36.8012	17.5994	32.2212	37.2643	27.1433	59.5664	117.123	110.838
ENSBTAG00000000037	CWC27	CWC27 spliceosome associated protein homolog [Source:HGNC Symbol;Acc:HGNC:10664]	20:14421751-14681940	137.566	126.353	108.942	132.404	124.328	129.062	98.8604	94.4607	84.0565	104.95	96.3429	76.4401
ENSBTAG00000000039	SIRT7	sirtuin 7 [Source:HGNC Symbol;Acc:HGNC:14935]	19:51585609-51591804	416.962	440.93	362.158	396.119	380.942	347.099	384.457	507.835	475.445	492.604	445.822	457.685
ENSBTAG00000000040	MAFG	MAF bZIP transcription factor G [Source:HGNC Symbol;Acc:HGNC:6781]	19:51576540-51582086	571.59	466.201	561.394	644.514	530.136	564.158	291.455	301.581	356.365	512.46	409.929	456.73
ENSBTAG00000000042	PYCR1	pyrroline-5-carboxylate reductase 1 [Source:HGNC Symbol;Acc:HGNC:9721]	19:51567328-51571991	63.984	101.954	79.498	56.901	81.5594	72.353	82.0175	80.5949	100.693	49.1659	124.679	65.9296
ENSBTAG00000000044	MYADML2	myeloid associated differentiation marker like 2 [Source:HGNC Symbol;Acc:HGNC:34548]	19:51562314-51565450	2.1328	0	0	0	1.98925	0.977744	2.1969	0	0	0	0	0
ENSBTAG00000000046	SURF2	surfeit 2 [Source:HGNC Symbol;Acc:HGNC:11475]	11:104319209-104323193	138.632	121.996	125.627	138.97	137.259	124.173	98.1281	87.5278	94.5636	87.9313	128.457	115.616
ENSBTAG00000000049	CCDC77	coiled-coil domain containing 77 [Source:HGNC Symbol;Acc:HGNC:28203]	5:107796085-107822807	102.374	77.5549	101.09	89.7285	83.5487	67.4643	65.9069	109.193	118.204	96.4408	64.2286	86.9506
ENSBTAG00000000050	PSMG3	proteasome assembly chaperone 3 [Source:HGNC Symbol;Acc:HGNC:22420]	25:41940912-41942637	158.894	138.553	143.293	141.158	149.194	153.506	158.177	120.459	117.329	153.171	179.462	161.48
ENSBTAG00000000052	PKNOX2	PBX/knotted 1 homeobox 2 [Source:HGNC Symbol;Acc:HGNC:16714]	29:29178388-29261283	0	0	0	1.09425	0	0	0	0	0	0	0	0
ENSBTAG00000000053	FILIP1	filamin A interacting protein 1 [Source:HGNC Symbol;Acc:HGNC:21015]	9:15140841-15249645	69.316	96.7257	75.5722	70.032	76.5863	93.8634	37.3473	39.8642	51.6597	44.4384	37.7815	50.6416
ENSBTAG00000000054	SNAPC4	small nuclear RNA activating complex polypeptide 4 [Source:HGNC Symbol;Acc:HGNC:11137]	11:103884749-103905548	409.497	381.675	296.4	392.836	349.114	269.857	142.798	250.451	330.973	233.538	209.687	268.496
ENSBTAG00000000056	STRADA	STE20-related kinase adaptor alpha [Source:HGNC Symbol;Acc:HGNC:30172]	19:48628883-48656396	382.837	397.36	354.306	346.877	395.862	384.253	329.535	412.507	411.527	411.291	479.825	424.242
ENSBTAG00000000057	THBS3	thrombospondin 3 [Source:HGNC Symbol;Acc:HGNC:11787]	3:15470302-15480443	9.5976	11.3282	11.7775	5.47125	14.9194	6.84421	7.32299	12.1326	7.00471	14.1825	17.0017	18.1545
ENSBTAG00000000059			12:91026838-91027218	0	0	0	0	0	0	0	0	0	0	0	0
ENSBTAG00000000060	PRDM14	PR/SET domain 14 [Source:HGNC Symbol;Acc:HGNC:14001]	14:35897237-35915657	0	0.871403	0	0	0	0	0	0	0	0	0	0
ENSBTAG00000000061	PCDH7	protocadherin 7 [Source:HGNC Symbol;Acc:HGNC:8659]	6:51536863-52007783	0	1.74281	0.981457	3.28275	2.98388	1.95549	0.732299	1.73322	1.75118	3.78199	1.88908	1.911
ENSBTAG00000000062	RASL12	RAS like family 12 [Source:HGNC Symbol;Acc:HGNC:30289]	10:11944517-11959912	0	0	0.981457	1.09425	0	0	0	0	0	0	0	0
ENSBTAG00000000064	FEN1	flap structure-specific endonuclease 1 [Source:HGNC Symbol;Acc:HGNC:3650]	29:40931652-40936454	269.799	313.705	293.456	238.547	273.522	284.523	304.636	260.85	228.529	263.794	394.817	331.559
ENSBTAG00000000065	CRLS1	cardiolipin synthase 1 [Source:HGNC Symbol;Acc:HGNC:16148]	13:48552757-48575435	364.709	338.976	397.49	351.254	389.894	340.255	281.203	308.514	244.289	452.893	355.146	401.31
ENSBTAG00000000066	LRRN4	leucine rich repeat neuronal 4 [Source:HGNC Symbol;Acc:HGNC:16208]	13:48578735-48593922	0	0	0	0	0	0	0	0	0	0	0	0
ENSBTAG00000000067	SDF2L1	stromal cell derived factor 2 like 1 [Source:HGNC Symbol;Acc:HGNC:10676]	17:74104345-74106285	222.878	241.379	131.515	145.535	260.592	146.662	338.322	296.381	248.667	130.479	341.923	420.42
ENSBTAG00000000070	F13B	coagulation factor XIII B chain [Source:HGNC Symbol;Acc:HGNC:3534]	16:77848141-77869023	0	0	0	0	0	0	0	0	0	0	0	0
ENSBTAG00000000071	PMP2	peripheral myelin protein 2 [Source:HGNC Symbol;Acc:HGNC:9117]	14:46801775-46806914	0	0	0	0	0	0	0	0	0	0	0	0
ENSBTAG00000000072	TFB2M	transcription factor B2, mitochondrial [Source:HGNC Symbol;Acc:HGNC:18559]	16:31552370-31570749	253.803	208.265	264.012	281.222	237.716	249.325	192.595	144.724	141.845	192.882	177.573	172.946
ENSBTAG00000000073	LRPAP1	alpha-2-macroglobulin receptor-associated protein precursor [Source:RefSeq peptide;Acc:NP_001073694]	6:107207883-107221544	1035.47	947.215	714.501	782.389	964.788	774.373	1249.3	1151.73	903.608	999.391	1205.23	1265.08
ENSBTAG00000000074	NFIA	nuclear factor I A [Source:HGNC Symbol;Acc:HGNC:7784]	3:84749656-85167847	1.0664	0.871403	0.981457	1.09425	0.994627	3.91097	5.12609	5.19967	10.5071	5.67299	0	3.822
ENSBTAG00000000076	RECK	reversion inducing cysteine rich protein with kazal motifs [Source:HGNC Symbol;Acc:HGNC:11345]	8:60705117-60784645	0	1.74281	3.92583	2.1885	3.97851	4.88872	4.39379	3.46645	3.50236	1.891	3.77815	0.955501
ENSBTAG00000000077		adenylosuccinate lyase [Source:HGNC Symbol;Acc:HGNC:291]	5:112192430-112209091	825.393	843.518	805.776	781.295	918.041	751.885	756.465	699.356	624.295	802.728	861.418	800.71
ENSBTAG00000000078	GLIPR2	GLI pathogenesis related 2 [Source:HGNC Symbol;Acc:HGNC:18007]	8:60797959-60816816	1255.15	1329.76	1097.27	1017.65	1082.15	962.1	1505.61	1417.78	1112.87	1302.9	1688.83	1460.96
ENSBTAG00000000079	CCSAP	centriole, cilia and spindle associated protein [Source:HGNC Symbol;Acc:HGNC:29578]	28:281480-297049	26.66	27.0135	29.4437	27.3563	28.8442	23.4658	24.8982	34.6645	45.5306	24.5829	20.7798	16.2435
ENSBTAG00000000080	GRWD1	glutamate rich WD repeat containing 1 [Source:HGNC Symbol;Acc:HGNC:21270]	18:55573214-55579277	405.232	334.619	373.935	355.631	349.114	350.032	216.028	222.719	183.874	241.102	330.588	275.184
ENSBTAG00000000081	COL4A3BP	collagen type IV alpha 3 binding protein [Source:HGNC Symbol;Acc:HGNC:2205]	10:6725117-6853171	565.192	558.569	744.926	769.258	623.631	730.375	650.282	551.165	610.285	412.237	256.914	334.425
ENSBTAG00000000082	KCNJ14	potassium voltage-gated channel subfamily J member 14 [Source:HGNC Symbol;Acc:HGNC:6260]	18:55584939-55588381	1.0664	0.871403	0.981457	0	0	0	0.732299	0	0.875589	0	0	0.955501
ENSBTAG00000000084	MRPS30	mitochondrial ribosomal protein S30 [Source:HGNC Symbol;Acc:HGNC:8769]	20:30072215-30081516	149.296	171.666	175.681	176.174	157.151	177.949	129.617	121.326	112.075	124.806	126.568	114.66
ENSBTAG00000000085	CYP1A2	cytochrome P450 family 1 subfamily A member 2 [Source:HGNC Symbol;Acc:HGNC:2596]	21:34314501-34321201	0	0	0	0	0	0	0	0	0	0	0	0.955501
ENSBTAG00000000087	HSD17B12	hydroxysteroid 17-beta dehydrogenase 12 [Source:HGNC Symbol;Acc:HGNC:18646]	15:74652043-74830690	1824.61	1799.45	1575.24	1750.8	1695.84	1770.69	1808.05	1620.56	1387.81	2050.78	1970.31	1902.4
ENSBTAG00000000088	ALCAM	activated leukocyte cell adhesion molecule [Source:HGNC Symbol;Acc:HGNC:400]	1:50332272-50558841	767.808	963.772	1207.19	1125.98	1159.74	1302.35	240.194	235.718	306.456	575.808	400.484	440.486
ENSBTAG00000000090	SEC31B	SEC31 homolog B, COPII coat complex component [Source:HGNC Symbol;Acc:HGNC:23197]	26:21248525-21280208	122.636	165.567	143.293	125.839	123.334	103.641	172.823	155.99	175.993	187.209	132.235	136.637
ENSBTAG00000000091	NDUFB8	NADH dehydrogenase [ubiquinone] 1 beta subcomplex subunit 8, mitochondrial [Source:UniProtKB/Swiss-Prot;Acc:Q02372]	26:21283406-21288806	1161.31	993.399	920.607	938.867	969.762	917.124	1344.5	1125.73	835.312	1014.52	1301.57	1159.02
ENSBTAG00000000092	HIF1AN	hypoxia inducible factor 1 alpha subunit inhibitor [Source:HGNC Symbol;Acc:HGNC:17113]	26:21291076-21300157	403.099	393.003	425.952	445.36	427.69	476.161	330.267	318.913	323.968	387.654	345.701	421.376
ENSBTAG00000000094	ATPAF1	ATP synthase mitochondrial F1 complex assembly factor 1 [Source:HGNC Symbol;Acc:HGNC:18803]	3:100065497-100090042	275.131	275.363	300.326	319.521	277.501	262.035	223.351	189.788	151.477	197.609	211.576	157.658
ENSBTAG00000000095	CD274	CD274 molecule [Source:HGNC Symbol;Acc:HGNC:17635]	8:39497223-39514616	643.039	539.398	797.925	910.416	729.062	1096.05	507.483	471.437	518.349	606.064	289.029	388.889
ENSBTAG00000000097	EFCAB14	EF-hand calcium binding domain 14 [Source:HGNC Symbol;Acc:HGNC:29051]	3:100020902-100054984	807.264	921.944	991.272	1031.88	967.772	1127.34	1027.42	922.075	920.244	918.078	708.403	824.597
ENSBTAG00000000098	SETDB1	histone-lysine N-methyltransferase SETDB1 [Source:RefSeq peptide;Acc:NP_001178317]	3:19844271-19875888	377.505	412.174	467.174	433.323	389.894	519.182	415.214	509.568	566.506	469.912	400.484	437.619
ENSBTAG00000000099	CERS2	ceramide synthase 2 [Source:HGNC Symbol;Acc:HGNC:14076]	3:19835017-19843638	5833.21	5786.12	5813.17	5446.09	6163.7	6393.47	7068.15	7159.95	5579.25	6719.65	7499.63	6880.56
ENSBTAG00000000102	GPR75	G protein-coupled receptor 75 [Source:HGNC Symbol;Acc:HGNC:4526]	11:36413998-36420863	0	0	0	0	0	0	0	0.866612	0	0	0	0
ENSBTAG00000000103			29:50182529-50187374	261.268	216.108	185.495	188.211	213.845	148.617	243.123	213.187	165.486	206.118	273.916	260.852
ENSBTAG00000000105	RIT1	Ras like without CAAX 1 [Source:HGNC Symbol;Acc:HGNC:10023]	3:14908141-14917339	2642.54	2405.94	2586.14	2782.68	2674.55	2726.93	2744.66	2408.31	2175.84	2497.06	2077.98	2079.17
ENSBTAG00000000106	FAM69C	family with sequence similarity 69 member C [Source:HGNC Symbol;Acc:HGNC:31729]	24:4308177-4325743	0	0	0	0	0	0	0	0	0	0	0	0
ENSBTAG00000000108	KIAA0907	KIAA0907 [Source:HGNC Symbol;Acc:HGNC:29145]	3:14889681-14906957	704.89	751.149	894.107	846.95	729.062	952.322	529.452	614.428	817.8	685.486	515.718	708.026
ENSBTAG00000000109	NPTXR	neuronal pentraxin receptor [Source:HGNC Symbol;Acc:HGNC:7954]	5:110939444-110956819	0	0	0	1.09425	0	0	0	0.866612	0	0	0	0
ENSBTAG00000000111	UGP2	UDP-glucose pyrophosphorylase 2 [Source:HGNC Symbol;Acc:HGNC:12527]	11:62244354-62299938	1952.58	1995.51	1939.36	1993.72	2010.14	2187.21	1834.41	1651.76	1610.21	1889.1	2100.65	1868
ENSBTAG00000000113	ARHGEF2	Rho/Rac guanine nucleotide exchange factor 2 [Source:HGNC Symbol;Acc:HGNC:682]	3:14843522-14868193	2088.01	2064.35	2264.22	2239.93	2272.72	2561.69	1440.43	1669.09	2001.6	2179.37	2013.75	1918.65
ENSBTAG00000000115	VPS54	VPS54, GARP complex subunit [Source:HGNC Symbol;Acc:HGNC:18652]	11:62301309-62377281	440.423	431.344	477.97	524.146	498.308	525.048	443.773	362.244	413.278	416.964	349.479	347.802
ENSBTAG00000000118			15:47796519-47798110	0	0	0	0	0	0	0	0	0	0	0	0
ENSBTAG00000000120	USP43	ubiquitin specific peptidase 43 [Source:HGNC Symbol;Acc:HGNC:20072]	19:29518150-29572290	0	2.61421	0	0	0	0.977744	0	0	0	0	1.88908	0
ENSBTAG00000000123	HAO2	hydroxyacid oxidase 2 [Source:HGNC Symbol;Acc:HGNC:4810]	3:23839976-23871145	0	0	0	0	0	0	0	0	0	0	0	0
ENSBTAG00000000124	DHH	desert hedgehog [Source:HGNC Symbol;Acc:HGNC:2865]	5:30894556-30899509	0	0	0.981457	0	0.994627	0	0.732299	0	0	0	0	0.955501
ENSBTAG00000000125	SPATA5	spermatogenesis associated 5 [Source:HGNC Symbol;Acc:HGNC:18119]	17:34878951-35145717	34.1248	40.9559	40.2397	51.4298	33.8173	48.8872	28.5597	29.4648	35.0236	39.7109	17.0017	27.7095
ENSBTAG00000000128	FGF18	fibroblast growth factor 18 [Source:HGNC Symbol;Acc:HGNC:3674]	20:3132655-3195021	1.0664	3.48561	0.981457	4.377	2.98388	1.95549	0	0	0	0.945498	0	0.955501
ENSBTAG00000000130	TNFSF13	tumor necrosis factor superfamily member 13 [Source:HGNC Symbol;Acc:HGNC:11928]	19:27901945-27904808	821.128	1220.84	848.96	629.194	1087.13	808.594	2144.9	2187.33	1563.8	1175.25	1992.97	1410.32
ENSBTAG00000000131			19:27906586-27914530	539.598	533.299	509.376	525.24	504.276	549.492	458.419	520.834	486.827	586.209	625.284	552.28
ENSBTAG00000000132	EIF4A1	eukaryotic translation initiation factor 4A1 [Source:HGNC Symbol;Acc:HGNC:3282]	19:27915413-27921421	12350	11589.7	11660.7	12465.7	13805.4	13453.8	12438.1	11681.9	10026.4	15098.7	16886.4	14973.7
ENSBTAG00000000133	CD68	CD68 molecule [Source:HGNC Symbol;Acc:HGNC:1693]	19:27921927-27923997	29993.6	26965.6	23554	26254.4	27321.4	28304.7	48852.4	48714	36775.6	48208.1	46475	42918.2
ENSBTAG00000000134	MPDU1	mannose-P-dolichol utilization defect 1 [Source:HGNC Symbol;Acc:HGNC:7207]	19:27925701-27929096	846.721	819.99	772.407	727.677	852.396	834.015	933.681	833.681	823.929	1058.01	1222.23	999.454
ENSBTAG00000000137	FRYL	FRY like transcription coactivator [Source:HGNC Symbol;Acc:HGNC:29127]	6:68829579-68974140	295.393	379.932	472.081	387.365	374.974	483.005	279.738	305.047	432.541	275.14	215.355	260.852
ENSBTAG00000000138	CCDC178	coiled-coil domain containing 178 [Source:HGNC Symbol;Acc:HGNC:29588]	24:24123029-24243333	0	0	0	0	0	0	0	0	0	0	0	0
ENSBTAG00000000139	KMT5A	lysine methyltransferase 5A [Source:HGNC Symbol;Acc:HGNC:29489]	17:54457612-54476577	948.029	894.059	1011.88	1025.31	949.869	953.3	563.138	701.956	706.6	770.581	642.286	724.27
ENSBTAG00000000140	EPHX1	epoxide hydrolase 1 [Source:HGNC Symbol;Acc:HGNC:3401]	16:29585792-29624037	41.5896	60.9982	51.0358	35.016	43.7636	41.0652	263.628	300.714	217.146	74.6943	92.5647	58.2856
ENSBTAG00000000141	NFU1	NFU1 iron-sulfur cluster scaffold [Source:HGNC Symbol;Acc:HGNC:16287]	11:67752716-67781632	287.928	267.521	262.049	272.468	214.839	211.193	402.032	374.376	247.792	327.142	319.254	306.716
ENSBTAG00000000144			4:83307119-83318051	1.0664	0	0	0	0	2.93323	0.732299	0.866612	0.875589	1.891	0	0.955501
ENSBTAG00000000145			8:95942413-95943357	0	0	0	0	0	0	0	0	0	0	0	0
ENSBTAG00000000146	FARP1	FERM, ARH/RhoGEF and pleckstrin domain protein 1 [Source:HGNC Symbol;Acc:HGNC:3591]	12:79189512-79429462	17.0624	13.9424	7.85166	7.65975	22.8764	13.6884	19.0398	19.9321	17.5118	23.6374	28.3361	16.2435
ENSBTAG00000000147	RIC8B	RIC8 guanine nucleotide exchange factor B [Source:HGNC Symbol;Acc:HGNC:25555]	5:70407271-70507072	52.2536	78.4263	105.016	80.9745	101.452	102.663	93.7343	101.394	126.96	83.2038	83.1193	84.0841
ENSBTAG00000000149	USP40	ubiquitin specific peptidase 40 [Source:HGNC Symbol;Acc:HGNC:20069]	3:113786837-113866952	344.447	420.016	390.62	357.82	391.883	403.808	440.844	549.432	589.271	475.585	394.817	469.151
ENSBTAG00000000152			11:44509064-44570848	2080.55	2337.97	2548.84	2590.09	2342.35	2683.91	1532.7	1597.17	1707.4	1743.5	1482.92	1503
ENSBTAG00000000153	LRFN3	leucine rich repeat and fibronectin type III domain containing 3 [Source:HGNC Symbol;Acc:HGNC:28370]	18:46818878-46825746	74.648	74.9407	40.2397	55.8068	93.495	54.7536	118.632	118.726	95.4392	59.5664	88.7866	130.904
ENSBTAG00000000154	IRF2BP1	interferon regulatory factor 2 binding protein 1 [Source:HGNC Symbol;Acc:HGNC:21728]	X:11966614-11968272	122.636	121.996	72.6278	111.614	116.371	70.3975	154.515	175.922	126.96	101.168	153.015	179.634
ENSBTAG00000000156	LGALSL	galectin like [Source:HGNC Symbol;Acc:HGNC:25012]	11:62812719-62817829	8.5312	7.84263	5.88874	10.9425	9.94627	8.79969	5.85839	4.33306	2.62677	2.83649	3.77815	5.73301
ENSBTAG00000000157	CCDC138	coiled-coil domain containing 138 [Source:HGNC Symbol;Acc:HGNC:26531]	11:44479210-44508087	15.996	20.0423	28.4623	25.1678	14.9194	24.4436	12.4491	9.53273	35.0236	23.6374	20.7798	12.4215
ENSBTAG00000000158	LY6K	lymphocyte antigen 6 family member K [Source:HGNC Symbol;Acc:HGNC:24225]	14:2755206-2762197	3.1992	0.871403	1.96291	2.1885	3.97851	2.93323	0.732299	0	2.62677	0	0	0
ENSBTAG00000000160			1:144790331-144812855	19.1952	27.8849	26.4993	32.8275	37.7958	37.1543	38.0796	42.464	37.6503	27.4194	20.7798	22.932
ENSBTAG00000000161	TMEM40	transmembrane protein 40 [Source:HGNC Symbol;Acc:HGNC:25620]	22:57027958-57060239	251.67	153.367	154.089	194.777	215.834	128.084	134.743	121.326	118.204	256.23	266.36	280.917
ENSBTAG00000000162	ANAPC16	anaphase promoting complex subunit 16 [Source:HGNC Symbol;Acc:HGNC:26976]	28:28446891-28457153	544.93	417.402	413.193	481.47	417.743	404.786	610.005	546.832	433.416	510.569	487.382	547.502
ENSBTAG00000000163	DDIT4	DNA damage inducible transcript 4 [Source:HGNC Symbol;Acc:HGNC:24944]	28:28483403-28485410	897.908	1486.61	1407.41	992.485	1586.43	1696.39	501.625	556.365	1020.06	589.045	904.867	1066.34
ENSBTAG00000000164	GNRH1	gonadotropin releasing hormone 1 [Source:HGNC Symbol;Acc:HGNC:4419]	8:73698976-73702769	0	0.871403	0	1.09425	0	0.977744	0.732299	0.866612	0	0	0	0.955501
ENSBTAG00000000168			11:56969034-56969285	0	0	0	0	0	0	0	0	0	0	0	0
ENSBTAG00000000169	ASZ1	ankyrin repeat, SAM and basic leucine zipper domain containing 1 [Source:HGNC Symbol;Acc:HGNC:1350]	4:51294535-51370344	4.2656	3.48561	3.92583	10.9425	3.97851	8.79969	5.12609	6.9329	2.62677	4.72749	3.77815	1.911
ENSBTAG00000000170		glutathione S-transferase theta pseudogene 1 [Source:HGNC Symbol;Acc:HGNC:26930]	17:73292733-73297348	61.8512	47.0558	55.9431	63.4665	55.6991	44.9762	19.7721	25.1317	18.3874	24.5829	30.2252	29.6205
ENSBTAG00000000172	PFKFB1	6-phosphofructo-2-kinase/fructose-2,6-biphosphatase 1 [Source:HGNC Symbol;Acc:HGNC:8872]	X:97738494-97888649	14.9296	6.97122	9.81457	7.65975	6.96239	9.77744	1.4646	3.46645	7.8803	4.72749	3.77815	2.8665
ENSBTAG00000000175	N4BP2	NEDD4 binding protein 2 [Source:HGNC Symbol;Acc:HGNC:29851]	6:60754799-60808098	245.272	261.421	385.713	416.909	292.42	389.142	221.887	196.721	344.106	226.919	141.681	160.524
ENSBTAG00000000176	SP3	Sp3 transcription factor [Source:HGNC Symbol;Acc:HGNC:11208]	2:22841314-22888725	462.817	447.901	511.339	555.879	411.776	536.781	608.541	511.301	580.515	444.384	306.03	342.069
ENSBTAG00000000177	MSLN		25:649253-652835	0	0	0	1.09425	0	0	0	0	0	0	0	0.955501
ENSBTAG00000000179	RPUSD1	RNA pseudouridylate synthase domain-containing protein 1 [Source:UniProtKB/Swiss-Prot;Acc:Q17QT4]	25:665058-668257	43.7224	60.1268	43.1841	40.4873	40.7797	42.043	73.9622	77.9951	70.9227	64.2938	73.6739	89.8171
ENSBTAG00000000181	SUSD3	sushi domain containing 3 [Source:HGNC Symbol;Acc:HGNC:28391]	8:85876326-85895632	115.171	93.2401	100.109	96.2941	60.6723	97.7744	53.4578	39.8642	72.6739	129.533	92.5647	112.749
ENSBTAG00000000182	SPINT2	serine peptidase inhibitor, Kunitz type 2 [Source:HGNC Symbol;Acc:HGNC:11247]	18:48295716-48326272	25.5936	21.7851	17.6662	17.508	16.9087	13.6884	15.3783	18.1989	14.885	17.9645	30.2252	13.377
ENSBTAG00000000183	TRAT1	T-cell receptor associated transmembrane adaptor 1 [Source:HGNC Symbol;Acc:HGNC:30698]	1:53995476-54043198	0	2.61421	0.981457	0	0	0	2.9292	0.866612	0	0.945498	0	0
ENSBTAG00000000184	EIF2AK3	eukaryotic translation initiation factor 2 alpha kinase 3 [Source:HGNC Symbol;Acc:HGNC:3255]	11:47302536-47384700	454.286	534.17	515.265	423.475	451.561	554.381	546.295	539.033	531.482	559.735	494.938	553.235
ENSBTAG00000000185	SLC6A14	solute carrier family 6 member 14 [Source:HGNC Symbol;Acc:HGNC:11047]	X:731932-759484	1.0664	3.48561	3.92583	2.1885	0	0.977744	0.732299	0.866612	0.875589	1.891	3.77815	0.955501
ENSBTAG00000000186	FLAD1	flavin adenine dinucleotide synthetase 1 [Source:HGNC Symbol;Acc:HGNC:24671]	3:15658831-15664782	171.69	165.567	161.94	149.912	139.248	168.172	142.066	124.792	123.458	161.68	171.906	165.302
ENSBTAG00000000188	HS3ST5	heparan sulfate-glucosamine 3-sulfotransferase 5 [Source:HGNC Symbol;Acc:HGNC:19419]	9:36551274-36844165	0	0	0	0	0	0	0	0	0	0	0	0
ENSBTAG00000000189	LHFPL3	lipoma HMGIC fusion partner-like 3 protein [Source:RefSeq peptide;Acc:NP_001098454]	4:45806019-46233536	0	0	0	0	0	0	0	0	0	0	0	0
ENSBTAG00000000191	SLC25A20	solute carrier family 25 member 20 [Source:HGNC Symbol;Acc:HGNC:1421]	22:51617498-51652558	696.359	471.429	552.56	675.153	466.48	508.427	419.607	416.84	364.245	570.135	406.151	494.95
ENSBTAG00000000195			18:64807707-64812263	53.32	66.2266	75.5722	94.1056	75.5917	87.9969	41.0087	38.1309	66.5448	49.1659	22.6689	21.9765
ENSBTAG00000000197	TRMT10A	tRNA methyltransferase 10A [Source:HGNC Symbol;Acc:HGNC:28403]	6:26444869-26470795	62.9176	45.313	52.9987	52.524	50.726	68.4421	49.064	44.1972	44.655	42.5474	32.1143	40.131
ENSBTAG00000000198			5:44443587-44448198	0	0	0	0	0	0	0.732299	0	0	0	0	0
ENSBTAG00000000199	PDP1	pyruvate dehyrogenase phosphatase catalytic subunit 1 [Source:HGNC Symbol;Acc:HGNC:9279]	14:72678594-72686976	68.2496	100.211	114.83	89.7285	88.5218	114.396	85.679	86.6612	127.836	83.2038	20.7798	75.4846
ENSBTAG00000000201	LTN1	E3 ubiquitin-protein ligase listerin [Source:RefSeq peptide;Acc:NP_001179438]	1:6545662-6603891	185.554	224.822	340.566	315.144	227.77	322.655	219.69	177.655	223.275	164.517	107.677	119.438
ENSBTAG00000000202	SLC25A19	solute carrier family 25 member 19 [Source:HGNC Symbol;Acc:HGNC:14409]	19:56842382-56853762	3368.76	3022.03	3664.76	3182.08	3354.88	3309.66	782.828	880.478	1055.96	1106.23	1509.37	1399.81
ENSBTAG00000000203	ATP6V1G1	ATPase H+ transporting V1 subunit G1 [Source:HGNC Symbol;Acc:HGNC:864]	8:105493587-105502576	4494.87	4065.09	4178.06	4889.11	5080.56	4767.48	3873.13	3507.18	2799.26	4144.12	4928.6	4723.04
ENSBTAG00000000204	C9orf91	transmembrane protein 268 [Source:HGNC Symbol;Acc:HGNC:24513]	8:105510825-105535712	712.355	578.612	773.388	839.29	720.11	822.282	464.278	541.633	468.44	462.348	440.155	424.242
ENSBTAG00000000205	MMD	monocyte to macrophage differentiation factor [Source:RefSeq peptide;Acc:NP_001069069]	19:5819716-5840124	154.628	144.653	148.2	172.892	129.302	129.062	158.909	130.858	185.625	133.315	83.1193	115.616
ENSBTAG00000000207	PUDP	pseudouridine 5'-phosphatase [Source:HGNC Symbol;Acc:HGNC:16818]	X:146775607-146843115	355.111	298.891	281.678	339.218	305.351	310.922	243.123	210.587	211.017	289.322	279.583	287.606
ENSBTAG00000000210	ARHGAP31	rho GTPase-activating protein 31 [Source:RefSeq peptide;Acc:NP_001192739]	1:64747665-64795985	575.856	701.479	797.925	711.263	706.185	853.57	407.158	363.977	549.87	436.82	294.696	360.224
ENSBTAG00000000211			X:143827184-143930209	11.7304	33.9847	10.796	16.4138	18.8979	19.5549	58.5839	69.329	51.6597	39.7109	51.005	41.0865
ENSBTAG00000000212	NADK	NAD kinase [Source:HGNC Symbol;Acc:HGNC:29831]	16:52203712-52212869	3249.32	3049.04	2844.26	3059.52	3108.21	2758.21	2928.46	3048.74	2465.66	3049.23	3035.74	3279.28
ENSBTAG00000000213	TMEM39A	transmembrane protein 39A [Source:HGNC Symbol;Acc:HGNC:25600]	1:64806556-64835591	153.562	187.352	178.625	166.326	145.216	170.127	155.247	140.391	150.601	154.116	156.793	183.456
ENSBTAG00000000214			23:29764545-29765498	0	1.74281	0	0	0	0.977744	0.732299	0	0.875589	0	0	0
ENSBTAG00000000215	GNB1	G protein subunit beta 1 [Source:HGNC Symbol;Acc:HGNC:4396]	16:52106960-52184132	6968.92	6378.67	5857.34	6069.81	6516.8	5988.68	6124.22	5747.37	5037.26	6080.5	6906.46	6526.07
ENSBTAG00000000218	MAP2K5	dual specificity mitogen-activated protein kinase kinase 5 [Source:RefSeq peptide;Acc:NP_001193699]	10:14354690-14626128	94.9096	115.897	98.1457	80.9745	100.457	82.1305	188.933	170.723	180.371	121.024	115.234	128.037
ENSBTAG00000000219	GRIN2B	glutamate ionotropic receptor NMDA type subunit 2B [Source:HGNC Symbol;Acc:HGNC:4586]	5:96408804-96761516	0	0	0	0	0	0	0	0	0	0	0	0
ENSBTAG00000000220	NEK10		22:1471988-1717590	2.1328	0	1.96291	0	0	0	1.4646	0	0.875589	0.945498	0	0
ENSBTAG00000000221	RBM34	RNA-binding protein 34 [Source:RefSeq peptide;Acc:NP_001103552]	28:7946840-7966130	272.998	256.192	275.789	249.489	271.533	307.989	207.973	181.989	198.759	236.374	251.247	219.765
ENSBTAG00000000222	ARID4B	AT-rich interactive domain-containing protein 4B [Source:RefSeq peptide;Acc:NP_001193062]	28:7972951-8109684	201.55	313.705	295.419	291.071	269.544	326.566	265.092	259.984	358.991	246.775	136.013	194.922
ENSBTAG00000000223	PPM1B	protein phosphatase, Mg2+/Mn2+ dependent 1B [Source:HGNC Symbol;Acc:HGNC:9276]	11:26402682-26427596	311.389	357.275	397.49	461.774	374.974	412.608	492.105	494.835	432.541	389.545	273.916	304.805
ENSBTAG00000000224	TSPAN15	tetraspanin 15 [Source:HGNC Symbol;Acc:HGNC:23298]	28:25960051-26012583	2.1328	0.871403	0.981457	0	0.994627	2.93323	0.732299	0	0.875589	0.945498	0	0.955501
ENSBTAG00000000225	POLB	DNA polymerase beta [Source:HGNC Symbol;Acc:HGNC:9174]	27:36877980-36902798	366.841	271.878	299.344	365.48	343.146	307.012	279.738	259.117	206.639	255.284	332.477	259.896
ENSBTAG00000000226	DKK4	dickkopf WNT signaling pathway inhibitor 4 [Source:HGNC Symbol;Acc:HGNC:2894]	27:36903867-36907355	1.0664	0.871403	0.981457	0	0	0.977744	0.732299	0.866612	0	0	0	0.955501
ENSBTAG00000000228			23:29327118-29328065	0	0	0	0	0	0	0	0	0	0	0	0
ENSBTAG00000000229			3:99840657-99849477	0	0	0	0	0	0	0	0	0	0	0	0
ENSBTAG00000000231	BMPR1A	bone morphogenetic protein receptor type 1A [Source:HGNC Symbol;Acc:HGNC:1076]	28:41817915-41875990	87.4448	80.1691	72.6278	91.917	47.7421	73.3308	82.7498	70.1956	62.1668	76.5853	47.2269	65.9296
ENSBTAG00000000232	OR51D1	olfactory receptor family 51 subfamily D member 1 [Source:HGNC Symbol;Acc:HGNC:15193]	15:51023572-51024546	0	0	0	0	0	0	0	0	0	0	0	0
ENSBTAG00000000233	OR51E1	olfactory receptor family 51 subfamily E member 1 [Source:HGNC Symbol;Acc:HGNC:15194]	15:51007543-51008496	0	0	0	0	0	0	0	0	0	0	0	0
ENSBTAG00000000236	YWHAZ	tyrosine 3-monooxygenase/tryptophan 5-monooxygenase activation protein zeta [Source:HGNC Symbol;Acc:HGNC:12855]	14:65584487-65617329	1202.9	1201.66	1251.36	1263.86	1237.32	1289.64	1233.19	949.807	984.162	1108.12	840.639	948.813
ENSBTAG00000000237			5:49247178-49248008	0	0	0	0	0	0.977744	0	0	0	0	0	0
ENSBTAG00000000238	PSD2	pleckstrin and Sec7 domain containing 2 [Source:HGNC Symbol;Acc:HGNC:19092]	7:52669811-52707149	0	1.74281	0.981457	0	2.98388	2.93323	0.732299	2.59984	1.75118	0	1.88908	1.911
ENSBTAG00000000240	AKAP7	A-kinase anchoring protein 7 [Source:HGNC Symbol;Acc:HGNC:377]	9:70181054-70304090	46.9216	54.027	44.1656	63.4665	37.7958	39.1097	57.8516	59.7962	42.0283	42.5474	52.8941	37.2645
ENSBTAG00000000241	STAU1	staufen double-stranded RNA binding protein 1 [Source:HGNC Symbol;Acc:HGNC:11370]	13:77962041-78003899	858.452	928.916	962.809	1003.43	932.96	953.3	896.334	918.609	1016.56	792.327	632.84	689.872
ENSBTAG00000000243	HEBP2	heme binding protein 2 [Source:HGNC Symbol;Acc:HGNC:15716]	9:77215760-77222555	6.3984	5.22842	4.90729	3.28275	3.97851	3.91097	3.6615	0	0.875589	3.78199	1.88908	3.822
ENSBTAG00000000244	NRXN2	neurexin 2 [Source:HGNC Symbol;Acc:HGNC:8009]	29:43476403-43576128	5.332	11.3282	4.90729	2.1885	2.98388	2.93323	3.6615	2.59984	3.50236	5.67299	3.77815	3.822
ENSBTAG00000000245	NHSL1	NHS like 1 [Source:HGNC Symbol;Acc:HGNC:21021]	9:77233382-77296724	30.9256	46.1844	30.4252	44.8643	41.7743	36.1765	15.3783	19.9321	23.6409	30.2559	28.3361	24.843
ENSBTAG00000000246	ME3	malic enzyme 3 [Source:HGNC Symbol;Acc:HGNC:6985]	29:8947352-9168579	1.0664	0.871403	1.96291	0	2.98388	1.95549	0	0	0	0.945498	1.88908	0.955501
ENSBTAG00000000250	HDHD3	haloacid dehalogenase like hydrolase domain containing 3 [Source:HGNC Symbol;Acc:HGNC:28171]	8:104331800-104334927	308.189	241.379	206.106	256.055	219.813	282.568	481.853	454.971	407.149	542.716	510.05	494.95
ENSBTAG00000000251	ALAD	aminolevulinate dehydratase [Source:HGNC Symbol;Acc:HGNC:395]	8:104342905-104352825	41.5896	33.1133	28.4623	29.5448	32.8227	39.1097	24.8982	34.6645	31.5212	20.8009	30.2252	21.9765
ENSBTAG00000000252	POLE3	DNA polymerase epsilon 3, accessory subunit [Source:HGNC Symbol;Acc:HGNC:13546]	8:104356462-104359086	484.145	460.972	457.359	399.401	437.636	419.452	663.463	584.096	519.224	382.927	511.939	488.261
ENSBTAG00000000253	PTPRF	protein tyrosine phosphatase, receptor type F [Source:HGNC Symbol;Acc:HGNC:9670]	3:102998562-103067133	25.5936	26.1421	20.6106	30.639	12.9302	21.5104	5.85839	12.1326	14.0094	11.346	9.44538	12.4215
ENSBTAG00000000256	TLE1	transducin like enhancer of split 1 [Source:HGNC Symbol;Acc:HGNC:11837]	8:57935462-58010785	65.0504	91.4973	58.8874	64.5608	79.5702	62.5756	14.646	30.3314	17.5118	26.4739	37.7815	27.7095
ENSBTAG00000000257	MRAP2	melanocortin 2 receptor accessory protein 2 [Source:HGNC Symbol;Acc:HGNC:21232]	9:66223880-66287509	1.0664	0	0	0	0	0	0.732299	0	0	0	0	0
ENSBTAG00000000258			3:86490283-86519705	7.4648	9.58543	7.85166	9.84826	15.914	12.7107	5.12609	6.06628	7.00471	15.128	17.0017	9.55501
ENSBTAG00000000259	CHIA	chitinase, acidic [Source:HGNC Symbol;Acc:HGNC:17432]	3:32183907-32203685	0	0	0	0	0	0	0	0	0	0	0	0
ENSBTAG00000000260	ZNRF2	zinc and ring finger 2 [Source:HGNC Symbol;Acc:HGNC:22316]	4:66362578-66453938	841.389	720.65	688.983	761.598	754.922	682.465	1241.25	1172.53	900.105	805.564	761.297	770.134
ENSBTAG00000000261	FAM228A	Protein FAM228A [Source:UniProtKB/Swiss-Prot;Acc:Q32KQ1]	11:74984268-74996342	0	0.871403	1.96291	0	2.98388	2.93323	0	0	3.50236	0.945498	1.88908	0.955501
ENSBTAG00000000264	RFX6	regulatory factor X6 [Source:HGNC Symbol;Acc:HGNC:21478]	9:34160295-34212258	0	0	0	0	0	0	0	0	0	0	0	0
ENSBTAG00000000265	SYNPR	synaptoporin [Source:HGNC Symbol;Acc:HGNC:16507]	22:37900573-38097884	0	0	0	0	0	0	0	0	0	0	0	0
ENSBTAG00000000266	NAB1	NGFI-A binding protein 1 [Source:HGNC Symbol;Acc:HGNC:7626]	2:5567018-5603683	618.512	730.236	709.594	736.431	670.379	780.239	467.939	390.842	536.736	572.026	434.487	485.395
ENSBTAG00000000267	SMG6	telomerase-binding protein EST1A [Source:RefSeq peptide;Acc:NP_001192756]	19:23662027-23858491	361.509	338.976	347.436	375.328	292.42	351.988	230.674	229.652	277.562	305.396	247.469	277.095
ENSBTAG00000000269			8:44573091-44619054	153.562	153.367	157.033	169.609	142.232	134.929	143.531	142.124	129.587	132.37	100.121	151.925
ENSBTAG00000000271	MNS1	meiosis specific nuclear structural 1 [Source:HGNC Symbol;Acc:HGNC:29636]	10:53958912-54043420	5.332	6.09982	2.94437	5.47125	3.97851	7.82195	5.12609	9.53273	10.5071	4.72749	0	0.955501
ENSBTAG00000000273	IL5RA	interleukin 5 receptor subunit alpha [Source:HGNC Symbol;Acc:HGNC:6017]	22:23308621-23340998	0	0	0	1.09425	1.98925	0	0	0	0	0.945498	1.88908	0.955501
ENSBTAG00000000274	YKT6	YKT6 v-SNARE homolog (S. cerevisiae) [Source:HGNC Symbol;Acc:HGNC:16959]	4:77802985-77810784	902.174	982.071	800.869	904.945	1120.94	861.392	1143.85	1175.13	910.612	984.263	955.872	985.122
ENSBTAG00000000275	PARP11	poly(ADP-ribose) polymerase family member 11 [Source:HGNC Symbol;Acc:HGNC:1186]	5:106604205-106638053	516.137	487.986	563.356	530.712	539.088	532.87	406.426	377.843	415.905	443.438	409.929	465.329
ENSBTAG00000000277	IL18	Interleukin-18 [Source:UniProtKB/Swiss-Prot;Acc:Q9TU73]	15:22800427-22826698	235.674	255.321	235.55	182.74	275.512	236.614	270.951	294.648	339.728	223.137	234.245	197.789
ENSBTAG00000000278	RNF17	ring finger protein 17 [Source:HGNC Symbol;Acc:HGNC:10060]	12:36782763-36892727	0	0	0	0	0	0	0	0	0	0	0	0
ENSBTAG00000000279	RAB26	Ras-related protein Rab-26 [Source:UniProtKB/Swiss-Prot;Acc:Q29RR0]	25:1680110-1686192	63.984	72.3264	60.8503	51.4298	70.6185	48.8872	105.451	150.79	135.716	40.6564	94.4538	86.9506
ENSBTAG00000000280			5:31553988-31554917	0	0	0	0	0	0	0	0	0	0	0	0
ENSBTAG00000000281	MND1	meiotic nuclear divisions 1 [Source:HGNC Symbol;Acc:HGNC:24839]	17:4212634-4296899	23.4608	31.3705	33.3695	21.885	35.8066	41.0652	41.741	38.1309	21.0141	25.5284	28.3361	40.131
ENSBTAG00000000283	CSF1	colony stimulating factor 1 [Source:HGNC Symbol;Acc:HGNC:2432]	3:33607139-33621030	257.002	221.336	324.862	241.829	270.539	379.365	460.616	544.232	706.6	380.09	394.817	276.14
ENSBTAG00000000284	NAALAD2	N-acetylated alpha-linked acidic dipeptidase 2 [Source:HGNC Symbol;Acc:HGNC:14526]	29:5082168-5133430	0	0.871403	0	1.09425	0	0	0	0	0	1.891	0	0.955501
ENSBTAG00000000285	GUF1	GUF1 homolog, GTPase [Source:HGNC Symbol;Acc:HGNC:25799]	6:64934477-64959027	120.503	139.424	146.237	112.708	107.42	120.262	155.98	169.856	179.496	121.024	94.4538	108.927
ENSBTAG00000000286	PFKM	phosphofructokinase, muscle [Source:HGNC Symbol;Acc:HGNC:8877]	5:32312957-32337525	41.5896	51.4128	60.8503	44.8643	35.8066	43.0207	66.6392	65.8625	72.6739	46.3294	39.6706	45.8641
ENSBTAG00000000287	GNPDA2	glucosamine-6-phosphate deaminase 2 [Source:HGNC Symbol;Acc:HGNC:21526]	6:64961798-64992219	269.799	255.321	214.939	242.924	226.775	245.414	227.013	199.321	162.86	196.664	168.128	179.634
ENSBTAG00000000288	UPF2	UPF2 regulator of nonsense transcripts homolog (yeast) [Source:HGNC Symbol;Acc:HGNC:17854]	13:12363666-12452723	359.377	433.087	464.229	448.643	390.888	522.115	377.134	365.71	368.623	357.398	273.916	310.538
ENSBTAG00000000289	ASB8	ankyrin repeat and SOCS box containing 8 [Source:HGNC Symbol;Acc:HGNC:17183]	5:32303361-32311809	437.224	469.686	428.897	455.208	474.437	467.361	640.762	525.167	484.201	512.46	549.721	574.256
ENSBTAG00000000290	ATP11B	ATPase phospholipid transporting 11B (putative) [Source:HGNC Symbol;Acc:HGNC:13553]	1:84722368-84818534	303.924	319.805	427.915	380.799	287.447	412.608	224.816	176.789	249.543	190.991	141.681	172.946
ENSBTAG00000000291	DHTKD1	dehydrogenase E1 and transketolase domain containing 1 [Source:HGNC Symbol;Acc:HGNC:23537]	13:12294011-12339110	198.35	224.822	224.754	225.416	226.775	245.414	220.422	220.986	234.658	200.446	160.571	176.768
ENSBTAG00000000292	TCIRG1	T-cell immune regulator 1, ATPase H+ transporting V0 subunit a3 [Source:HGNC Symbol;Acc:HGNC:11647]	29:46214074-46223038	8856.45	8077.03	7387.43	8348.04	8393.66	7764.26	5243.26	5808.9	6907.52	9857.76	9509.61	9445.13
ENSBTAG00000000295	CLHC1	clathrin heavy chain linker domain containing 1 [Source:HGNC Symbol;Acc:HGNC:26453]	11:37787989-37822911	161.026	215.237	167.829	198.059	162.124	199.46	254.108	238.318	283.691	182.481	194.575	169.124
ENSBTAG00000000296	IMPDH1	inosine monophosphate dehydrogenase 1 [Source:HGNC Symbol;Acc:HGNC:6052]	4:93382312-93399661	552.395	555.955	525.08	367.668	479.41	528.959	545.563	559.831	516.597	528.533	785.855	608.654
ENSBTAG00000000297		Zinc finger protein 330 [Source:UniProtKB/Swiss-Prot;Acc:Q32LC9]	17:16835048-16854199	136.499	177.766	144.274	137.876	132.285	144.706	199.185	207.987	156.73	164.517	179.462	138.548
ENSBTAG00000000300	KIAA2022	KIAA2022 [Source:HGNC Symbol;Acc:HGNC:29433]	X:81474207-81480046	0	0.871403	1.96291	3.28275	0	0.977744	0	0.866612	2.62677	0	1.88908	0
ENSBTAG00000000301			2:111598716-111600550	0	0.871403	1.96291	1.09425	1.98925	1.95549	0.732299	1.73322	0.875589	5.67299	5.66723	1.911
ENSBTAG00000000305	LMO4	LIM domain only 4 [Source:HGNC Symbol;Acc:HGNC:6644]	3:56832933-56846708	438.29	322.419	317.992	379.705	301.372	242.48	350.039	322.38	310.834	388.6	332.477	376.467
ENSBTAG00000000306	ITK	IL2 inducible T-cell kinase [Source:HGNC Symbol;Acc:HGNC:6171]	7:70911162-70973272	1.0664	0.871403	2.94437	3.28275	7.95702	0.977744	1.4646	3.46645	0	4.72749	1.88908	0.955501
ENSBTAG00000000308		itchy E3 ubiquitin protein ligase [Source:HGNC Symbol;Acc:HGNC:13890]	13:64357862-64462219	1434.31	1396.86	1437.83	1493.65	1347.72	1516.48	1563.46	1403.04	1501.63	1444.72	933.203	1084.49
ENSBTAG00000000309	PTPRT		13:71397829-71678072	0	0	0	0	0	0	0	0	0	0	0	0
ENSBTAG00000000310	MFAP5	microfibrillar associated protein 5 [Source:HGNC Symbol;Acc:HGNC:29673]	5:101647629-101659377	0	0	0	0	0	0	0	0	0	0	0	0
ENSBTAG00000000312	GRINA	glutamate ionotropic receptor NMDA type subunit associated protein 1 [Source:HGNC Symbol;Acc:HGNC:4589]	14:2018559-2021709	3358.09	3100.45	2911.98	3352.78	3608.51	3395.7	2914.55	3049.61	2583.86	2899.84	3838.6	3204.75
ENSBTAG00000000313	NUDT13	nudix hydrolase 13 [Source:HGNC Symbol;Acc:HGNC:18827]	28:29352464-29369144	71.4488	110.668	86.3682	78.786	90.5111	84.086	103.986	140.391	152.352	119.133	139.792	130.904
ENSBTAG00000000315	ECD	ecdysoneless cell cycle regulator [Source:HGNC Symbol;Acc:HGNC:17029]	28:29370791-29399632	356.177	369.475	337.621	370.951	366.023	404.786	356.63	332.779	341.48	364.962	421.264	366.912
ENSBTAG00000000317	MAPK8IP1	mitogen-activated protein kinase 8 interacting protein 1 [Source:HGNC Symbol;Acc:HGNC:6882]	15:76794436-76813776	37.324	25.2707	23.555	38.2988	26.8549	17.5994	13.1814	13.8658	18.3874	27.4194	18.8908	21.9765
ENSBTAG00000000320	UBAP1	ubiquitin associated protein 1 [Source:HGNC Symbol;Acc:HGNC:12461]	8:76964264-76988252	865.916	797.334	781.24	950.904	948.874	970.899	875.83	835.414	873.838	1099.61	1035.21	1140.87
ENSBTAG00000000321	TBL2	transducin beta like 2 [Source:HGNC Symbol;Acc:HGNC:11586]	25:34151410-34156679	237.807	277.978	288.548	244.018	300.377	328.522	207.973	214.053	244.289	256.23	298.474	283.784
ENSBTAG00000000322	CD2AP	CD2 associated protein [Source:HGNC Symbol;Acc:HGNC:14258]	23:20596998-20680179	300.725	357.275	399.453	456.302	389.894	445.851	503.822	358.777	417.656	329.033	170.017	243.653
ENSBTAG00000000326	ENTHD1	Bos taurus ENTH domain containing 1 (ENTHD1), mRNA. [Source:RefSeq mRNA;Acc:NM_001205542]	5:111671083-111766560	0	0.871403	0	0	0.994627	0	0	0.866612	0	0	0	0
ENSBTAG00000000328	TPPP2	tubulin polymerization promoting protein family member 2 [Source:HGNC Symbol;Acc:HGNC:19293]	10:26128308-26130477	0	0.871403	0	0	0	0	0	0	0	0	0	0
ENSBTAG00000000329	MEGF10	multiple EGF like domains 10 [Source:HGNC Symbol;Acc:HGNC:29634]	7:27820355-27998816	3.1992	6.97122	6.8702	10.9425	3.97851	4.88872	1.4646	0.866612	0.875589	4.72749	0	2.8665
ENSBTAG00000000330	ALDH16A1	aldehyde dehydrogenase 16 family member A1 [Source:HGNC Symbol;Acc:HGNC:28114]	18:56364610-56378365	300.725	363.375	257.142	268.091	346.13	269.857	502.357	489.636	424.661	398.055	442.044	434.753
ENSBTAG00000000332	ERF	ETS2 repressor factor [Source:HGNC Symbol;Acc:HGNC:3444]	18:51350921-51357467	332.717	333.747	233.587	331.558	296.399	254.213	418.875	427.24	436.043	272.303	323.032	423.287
ENSBTAG00000000333	ARHGAP20	rho GTPase-activating protein 20 [Source:RefSeq peptide;Acc:NP_001193662]	15:20909251-21004834	10.664	7.84263	8.83311	9.84826	8.95164	7.82195	5.12609	6.9329	8.75589	13.237	13.2235	4.77751
ENSBTAG00000000335	HMGB4	high mobility group box 4 [Source:HGNC Symbol;Acc:HGNC:24954]	3:112536431-112537155	0	0	0	0	0	0	0	0	0	0	0	0
ENSBTAG00000000336			18:61227637-61232066	0	0	0	0	0	0.977744	0	0	0	0.945498	0	0
ENSBTAG00000000340	ADNP	activity dependent neuroprotector homeobox [Source:HGNC Symbol;Acc:HGNC:15766]	13:79548065-79556310	579.055	649.195	731.186	710.169	636.561	686.376	450.364	568.497	627.797	709.123	470.38	550.369
ENSBTAG00000000341	ISOC1	isochorismatase domain containing 1 [Source:HGNC Symbol;Acc:HGNC:24254]	7:26174298-26197424	44.7888	27.8849	29.4437	42.6758	29.8388	17.5994	39.5441	26.865	15.7606	39.7109	32.1143	24.843
ENSBTAG00000000342	PLOD3	procollagen-lysine,2-oxoglutarate 5-dioxygenase 3 [Source:HGNC Symbol;Acc:HGNC:9083]	25:36057472-36065405	472.415	591.683	508.395	431.135	569.921	522.115	602.682	726.221	673.328	779.09	936.982	789.244
ENSBTAG00000000343	ZNHIT1	zinc finger HIT-type containing 1 [Source:HGNC Symbol;Acc:HGNC:21688]	25:36050528-36056887	193.018	173.409	177.644	146.63	154.167	128.084	246.785	176.789	154.104	171.135	241.802	228.365
ENSBTAG00000000344		sperm acrosome membrane-associated protein 3 precursor [Source:RefSeq peptide;Acc:NP_001098477]	19:17572479-17575473	0	0	0	0	0	0	0	0	0	0	0	0
ENSBTAG00000000345	CLDN15	claudin 15 [Source:HGNC Symbol;Acc:HGNC:2036]	25:36040355-36045878	4.2656	11.3282	11.7775	9.84826	9.94627	10.7552	1.4646	9.53273	7.8803	14.1825	13.2235	5.73301
ENSBTAG00000000347	RHOG	ras homolog family member G [Source:HGNC Symbol;Acc:HGNC:672]	15:52061683-52075146	5100.59	4585.32	4157.45	4614.45	5199.91	4703.92	5458.56	4675.37	4141.54	6404.8	7849.11	7808.35
ENSBTAG00000000351	OR52E5	olfactory receptor family 52 subfamily E member 5 [Source:HGNC Symbol;Acc:HGNC:15214]	15:47753979-47754920	0	0	0	0	0	0	0	0	0	0	0	0
ENSBTAG00000000354	PDE6G	phosphodiesterase 6G [Source:HGNC Symbol;Acc:HGNC:8789]	19:51768184-51769908	0	0	1.96291	1.09425	1.98925	1.95549	3.6615	0.866612	0.875589	3.78199	3.77815	1.911
ENSBTAG00000000355	OXLD1	oxidoreductase like domain containing 1 [Source:HGNC Symbol;Acc:HGNC:27901]	19:51763604-51765917	58.652	72.3264	69.6835	61.278	68.6293	43.9985	87.8759	71.0622	49.9086	75.6398	58.5613	106.061
ENSBTAG00000000356	CCDC137	coiled-coil domain containing 137 [Source:HGNC Symbol;Acc:HGNC:33451]	19:51757841-51763491	332.717	402.588	410.249	392.836	413.765	432.163	275.344	279.049	248.667	301.614	338.145	347.802
ENSBTAG00000000357		PEAK1 related kinase activating pseudokinase 1 [Source:HGNC Symbol;Acc:HGNC:25438]	27:23463555-23505183	215.413	243.993	197.273	176.174	219.813	170.127	216.761	206.254	185.625	216.519	268.249	244.608
ENSBTAG00000000359	EIF3J	eukaryotic translation initiation factor 3 subunit J [Source:RefSeq peptide;Acc:NP_001069611]	10:103984741-104002866	691.027	603.882	696.835	640.137	666.4	736.241	434.986	398.642	389.637	519.078	476.047	532.214
ENSBTAG00000000362	SPG11	SPG11, spatacsin vesicle trafficking associated [Source:HGNC Symbol;Acc:HGNC:11226]	10:104004263-104081363	512.938	601.268	554.523	573.387	493.335	565.136	547.027	717.555	830.934	621.192	445.822	541.769
ENSBTAG00000000363	BDP1	B double prime 1, subunit of RNA polymerase III transcription initiation factor IIIB [Source:HGNC Symbol;Acc:HGNC:13652]	20:9930159-10012592	143.964	160.338	273.827	269.186	187.985	328.522	119.365	117.859	196.132	119.133	37.7815	90.7726
ENSBTAG00000000365	TDP2	tyrosyl-DNA phosphodiesterase 2 [Source:HGNC Symbol;Acc:HGNC:17768]	23:32849318-32861445	459.618	424.373	419.082	390.647	393.872	444.873	465.742	422.907	396.642	449.111	411.818	444.308
ENSBTAG00000000368	OR56A1	olfactory receptor family 56 subfamily A member 1 [Source:HGNC Symbol;Acc:HGNC:14781]	15:47577990-47578946	0	0	0	0	0	0	0	0	0	0	0	0
ENSBTAG00000000369	EPS8	epidermal growth factor receptor pathway substrate 8 [Source:HGNC Symbol;Acc:HGNC:3420]	5:94673755-94749093	74.648	142.91	134.46	80.9745	117.366	134.929	323.676	280.782	254.796	149.389	139.792	164.346
ENSBTAG00000000371	DIS3L	DIS3-like exonuclease 1 [Source:RefSeq peptide;Acc:NP_001071624]	10:13162027-13194338	845.655	823.476	857.794	788.955	812.61	771.44	795.277	881.344	914.99	770.581	700.847	751.979
ENSBTAG00000000372	TIPIN	Bos taurus TIMELESS interacting protein (TIPIN), transcript variant 2, mRNA. [Source:RefSeq mRNA;Acc:NM_001289991]	10:13195494-13212891	357.244	335.49	381.787	364.385	324.248	359.81	234.336	253.917	283.691	313.905	268.249	280.917
ENSBTAG00000000374	LRRTM4	leucine rich repeat transmembrane neuronal 4 [Source:HGNC Symbol;Acc:HGNC:19411]	11:58433587-58435146	0	0	0	0	0	0	0	0	0	0	0	0
ENSBTAG00000000375	SSRP1	structure specific recognition protein 1 [Source:HGNC Symbol;Acc:HGNC:11327]	15:81817413-81826972	1728.63	1500.56	1575.24	1574.63	1523.77	1532.12	1313.74	1399.58	1231.08	1457.01	1509.37	1497.27
ENSBTAG00000000376	P2RX3	purinergic receptor P2X 3 [Source:HGNC Symbol;Acc:HGNC:8534]	15:81828654-81860220	77.8472	50.5414	59.8689	57.9953	54.7045	57.6869	36.615	50.2635	27.1433	38.7654	41.5597	36.309
ENSBTAG00000000377	BMX	cytoplasmic tyrosine-protein kinase BMX [Source:RefSeq peptide;Acc:NP_001179636]	X:135201710-135238777	25.5936	17.4281	27.4808	22.9793	7.95702	11.7329	13.9137	7.79951	8.75589	5.67299	5.66723	6.68851
ENSBTAG00000000379	GOLT1B	golgi transport 1B [Source:HGNC Symbol;Acc:HGNC:20175]	5:89102688-89116625	164.226	173.409	222.791	196.965	153.173	191.638	101.79	135.191	120.831	155.062	111.455	158.613
ENSBTAG00000000380	SPX	spexin hormone [Source:HGNC Symbol;Acc:HGNC:28139]	5:89082247-89092699	219.678	162.081	225.735	234.17	237.716	234.658	35.1504	37.2643	42.9039	80.3673	68.0067	56.3746
ENSBTAG00000000381	S1PR4	sphingosine-1-phosphate receptor 4 [Source:HGNC Symbol;Acc:HGNC:3170]	7:21889526-21890683	3.1992	1.74281	0.981457	3.28275	1.98925	0.977744	0.732299	1.73322	5.25353	1.891	1.88908	0.955501
ENSBTAG00000000382	MED27	mediator complex subunit 27 [Source:HGNC Symbol;Acc:HGNC:2377]	11:101977235-102196459	278.33	263.164	266.956	239.641	294.41	286.479	315.621	260.85	233.782	268.521	307.919	337.292
ENSBTAG00000000385	ZBTB18	zinc finger and BTB domain containing 18 [Source:HGNC Symbol;Acc:HGNC:13030]	16:33913963-33918059	175.956	198.68	219.846	204.625	193.952	184.794	122.294	125.659	188.252	156.953	103.899	140.459
ENSBTAG00000000387			22:51262430-51266667	604.649	629.153	651.688	511.015	688.282	627.711	481.12	641.293	758.26	644.829	591.281	548.458
ENSBTAG00000000389	ZNF212	zinc finger protein 212 [Source:HGNC Symbol;Acc:HGNC:13004]	4:113127975-113131240	100.242	88.0117	79.498	79.8803	91.5057	75.2863	99.5927	109.193	99.8171	103.059	113.345	124.215
ENSBTAG00000000390	TPST1	tyrosylprotein sulfotransferase 1 [Source:HGNC Symbol;Acc:HGNC:12020]	25:28339035-28445471	120.503	128.968	97.1643	148.818	149.194	129.062	198.453	155.99	166.362	239.211	162.461	155.747
ENSBTAG00000000392	ASCC1	activating signal cointegrator 1 complex subunit 1 [Source:HGNC Symbol;Acc:HGNC:24268]	28:28337349-28447014	356.177	329.39	335.658	317.333	299.383	334.388	393.977	325.846	311.71	387.654	347.59	357.357
ENSBTAG00000000393	SSPN	sarcospan [Source:HGNC Symbol;Acc:HGNC:11322]	5:84096324-84138430	0	0	0.981457	0	0	0	0	0	0	0	0	0
ENSBTAG00000000394	BACE2	beta-secretase 2 precursor [Source:RefSeq peptide;Acc:NP_001192991]	1:142875109-142980623	320.986	96.7257	127.589	381.893	128.307	154.483	80.5529	81.4615	70.0471	219.355	64.2286	94.5946
ENSBTAG00000000395	ADAMTS20	ADAM metallopeptidase with thrombospondin type 1 motif 20 [Source:HGNC Symbol;Acc:HGNC:17178]	5:37102590-37332440	0	0	0	1.09425	0	0	0	1.73322	0	0	0	0
ENSBTAG00000000396	PIM1	Pim-1 proto-oncogene, serine/threonine kinase [Source:HGNC Symbol;Acc:HGNC:8986]	23:11051544-11055416	781.671	732.85	897.052	955.281	1073.2	1123.43	637.832	721.021	752.131	917.133	570.501	774.911
ENSBTAG00000000397	CNPY1	canopy FGF signaling regulator 1 [Source:HGNC Symbol;Acc:HGNC:27786]	4:118042855-118048886	0	0.871403	0	0	0	0	0	0	0	0	0	0
ENSBTAG00000000399	NANOS3	nanos C2HC-type zinc finger 3 [Source:HGNC Symbol;Acc:HGNC:22048]	7:12916684-12919313	0	0	0	1.09425	1.98925	1.95549	0	1.73322	0.875589	0	0	0
ENSBTAG00000000400	KRT85	keratin 85 [Source:HGNC Symbol;Acc:HGNC:6462]	5:27698712-27706239	0	0	0	0	0	0	0	0	0	0	0	0
ENSBTAG00000000401	TTC24	tetratricopeptide repeat domain 24 [Source:HGNC Symbol;Acc:HGNC:32348]	3:14294999-14301746	0	0	0	0	0	0	0	0	0	0	0	0
ENSBTAG00000000404	NAXE	NAD(P)HX epimerase [Source:HGNC Symbol;Acc:HGNC:18453]	3:14287557-14290449	498.009	479.272	419.082	386.27	493.335	415.541	543.366	519.101	411.527	520.024	608.282	558.968
ENSBTAG00000000405		Vitamin K epoxide reductase complex subunit 1 [Source:UniProtKB/Swiss-Prot;Acc:Q6B4J2]	25:27457370-27459608	187.686	197.808	148.2	169.609	223.791	147.639	436.45	370.043	275.81	229.756	317.365	300.983
ENSBTAG00000000406	GPATCH4	G-patch domain containing 4 [Source:HGNC Symbol;Acc:HGNC:25982]	3:14279666-14287674	457.485	392.131	470.118	473.811	498.308	475.183	222.619	221.853	176.869	263.794	328.699	250.341
ENSBTAG00000000409	CDC40	cell division cycle 40 [Source:HGNC Symbol;Acc:HGNC:17350]	9:40471783-40519845	360.443	380.803	398.472	436.606	378.953	450.74	383.725	318.047	323.092	375.363	300.363	319.137
ENSBTAG00000000410	PAX4	paired box 4 [Source:HGNC Symbol;Acc:HGNC:8618]	4:92641125-92645405	0	0	0	0	0	0	0	0	0	0.945498	0	0
ENSBTAG00000000411	HGS	Hepatocyte growth factor-regulated tyrosine kinase substrate [Source:UniProtKB/Swiss-Prot;Acc:Q0V8S0]	19:51733073-51746201	1843.8	1668.74	1512.43	1731.1	1834.09	1677.81	1332.78	1448.11	1591.82	1794.55	1649.16	1782.96
ENSBTAG00000000413	NRTN	neurturin [Source:HGNC Symbol;Acc:HGNC:8007]	7:19743681-19747322	14.9296	11.3282	4.90729	8.754	3.97851	1.95549	16.8429	19.9321	15.7606	7.56398	7.5563	17.199
ENSBTAG00000000414			7:19735349-19741476	0	0	0	0	0	0	0	0	0	0	0	0
ENSBTAG00000000415	ERBIN	erbb2 interacting protein [Source:HGNC Symbol;Acc:HGNC:15842]	20:13483520-13558286	1026.94	1056.14	1257.25	1362.34	1177.64	1461.73	1061.83	968.006	1084.85	912.405	615.839	701.338
ENSBTAG00000000417		39S ribosomal protein L12, mitochondrial precursor [Source:RefSeq peptide;Acc:NP_963900]	19:51718461-51731674	1023.74	1052.65	1072.73	825.065	1173.66	1001.21	1155.57	1000.94	779.274	879.313	1139.11	1046.27
ENSBTAG00000000418	TOX3	TOX high mobility group box family member 3 [Source:HGNC Symbol;Acc:HGNC:11972]	18:21000513-21120358	0	0	0	0	0	0	0	0	0	0	0	0
ENSBTAG00000000419	PHEX	phosphate-regulating neutral endopeptidase [Source:RefSeq peptide;Acc:NP_001179800]	X:128333460-128534906	1.0664	1.74281	0	0	0	0	0.732299	0	0.875589	0	0	0
ENSBTAG00000000421	EEA1	early endosome antigen 1 [Source:HGNC Symbol;Acc:HGNC:3185]	5:22806703-22884689	399.9	420.016	612.429	735.336	506.265	776.328	351.504	239.185	365.121	283.649	194.575	236.964
ENSBTAG00000000422	TSHZ1	teashirt zinc finger homeobox 1 [Source:HGNC Symbol;Acc:HGNC:10669]	24:3674813-3678046	55.4528	60.1268	46.1285	42.6758	58.683	54.7536	88.6082	70.1956	80.5542	85.0948	62.3395	68.7961
ENSBTAG00000000423	RBM4B	RNA binding motif protein 4B [Source:HGNC Symbol;Acc:HGNC:28842]	29:45338337-45347624	124.769	163.824	173.718	130.216	121.345	125.151	150.121	140.391	190.878	159.789	115.234	149.058
ENSBTAG00000000425		60S ribosomal protein L17 [Source:UniProtKB/Swiss-Prot;Acc:Q3T025]	21:55609537-55610119	28.7928	21.7851	24.5364	22.9793	30.8334	22.4881	46.8671	29.4648	18.3874	21.7464	43.4487	21.9765
ENSBTAG00000000428	BAK1	BCL2 antagonist/killer 1 [Source:HGNC Symbol;Acc:HGNC:949]	23:7655892-7658885	948.029	952.443	898.033	838.196	1061.27	797.839	624.651	610.095	506.09	710.069	1078.66	994.677
ENSBTAG00000000429	DGCR2	integral membrane protein DGCR2/IDD precursor [Source:RefSeq peptide;Acc:NP_001070504]	17:74581054-74598153	459.618	447.03	353.325	416.909	457.529	341.233	426.93	544.232	591.898	383.872	366.481	429.975
ENSBTAG00000000431	TRDC	T-cell receptor delta constant [Source:HGNC Symbol;Acc:HGNC:12253]	10:22195667-22211636	51.1872	67.098	55.9431	35.016	70.6185	54.7536	64.4423	57.1964	32.3968	24.5829	60.4504	38.22
ENSBTAG00000000432	TRAC		10:22106909-23304334	9.5976	6.97122	10.796	18.6023	10.9409	7.82195	9.51989	5.19967	2.62677	7.56398	13.2235	6.68851
ENSBTAG00000000434	CRYAB	Alpha-crystallin B chain [Source:UniProtKB/Swiss-Prot;Acc:P02510]	15:22566929-22570256	12.7968	79.2977	53.9801	6.5655	60.6723	62.5756	90.8051	82.3281	90.1857	18.91	69.8958	62.1076
ENSBTAG00000000435	TARBP2	TARBP2, RISC loading complex RNA binding subunit [Source:HGNC Symbol;Acc:HGNC:11569]	5:26681522-26686845	269.799	271.878	266.956	266.997	278.496	202.393	273.148	287.715	266.179	280.813	315.476	325.826
ENSBTAG00000000436	TNFAIP3	TNF alpha induced protein 3 [Source:HGNC Symbol;Acc:HGNC:11896]	9:76766557-76776874	1430.04	1269.63	2223	2118.47	1781.38	2656.53	258.502	315.447	531.482	470.858	283.361	396.533
ENSBTAG00000000437	FFAR4	free fatty acid receptor 4 [Source:HGNC Symbol;Acc:HGNC:19061]	26:14917017-14937522	5.332	6.09982	4.90729	8.754	0.994627	0.977744	2.1969	0	0.875589	7.56398	0	4.77751
ENSBTAG00000000438	GNRHR	gonadotropin releasing hormone receptor [Source:HGNC Symbol;Acc:HGNC:4421]	6:85156053-85173495	0	0	0	0	0	0	0	0	0	0	0	0
ENSBTAG00000000439	SFSWAP	splicing factor SWAP homolog [Source:HGNC Symbol;Acc:HGNC:10790]	17:46273772-46354749	394.568	399.974	353.325	395.024	387.905	368.609	295.849	359.644	348.484	338.488	317.365	308.627
ENSBTAG00000000440		HSPB2-C11orf52 readthrough (NMD candidate) [Source:HGNC Symbol;Acc:HGNC:41996]	15:22571245-22572575	3.1992	0.871403	0	0	0.994627	2.93323	2.9292	5.19967	5.25353	0	9.44538	3.822
ENSBTAG00000000441	SLC25A53	solute carrier family 25 member 53 [Source:HGNC Symbol;Acc:HGNC:31894]	X:58542825-58551785	2.1328	1.74281	0.981457	3.28275	0.994627	2.93323	3.6615	0.866612	0	0.945498	0	3.822
ENSBTAG00000000442	RBP4	retinol binding protein 4 [Source:HGNC Symbol;Acc:HGNC:9922]	26:14940551-14946750	143.964	101.954	104.034	168.515	92.5003	130.04	84.2144	64.1293	65.6692	237.32	213.466	209.255
ENSBTAG00000000445	PDE6C	phosphodiesterase 6C [Source:HGNC Symbol;Acc:HGNC:8787]	26:14956031-15009228	11.7304	5.22842	3.92583	3.28275	6.96239	1.95549	2.9292	4.33306	7.00471	8.50948	0	1.911
ENSBTAG00000000446	ATP11A	ATPase phospholipid transporting 11A [Source:HGNC Symbol;Acc:HGNC:13552]	12:90353679-90402670	1101.59	1166.81	1494.76	1430.19	1165.7	1418.71	612.934	717.555	842.316	694.941	411.818	515.015
ENSBTAG00000000447	FRA10AC1	FRA10A associated CGG repeat 1 [Source:HGNC Symbol;Acc:HGNC:1162]	26:15012962-15070687	158.894	166.438	148.2	171.797	128.307	133.951	144.263	139.525	129.587	130.479	147.348	136.637
ENSBTAG00000000448	BDH1	3-hydroxybutyrate dehydrogenase 1 [Source:HGNC Symbol;Acc:HGNC:1027]	1:72572941-72608810	13.8632	18.2995	9.81457	4.377	11.9355	17.5994	16.1106	12.1326	9.63148	9.45498	18.8908	18.1545
ENSBTAG00000000451		Transmembrane protein 126A [Source:UniProtKB/Swiss-Prot;Acc:Q32L86]	29:9962193-9970745	574.789	474.915	445.582	484.753	479.41	445.851	444.506	403.841	260.925	396.164	443.933	472.973
ENSBTAG00000000454	TMEM106C	transmembrane protein 106C [Source:HGNC Symbol;Acc:HGNC:28775]	5:32486385-32491855	241.006	277.978	200.217	165.232	158.146	143.728	142.798	157.723	163.735	163.571	124.679	134.726
ENSBTAG00000000455	CREBZF	CREB/ATF bZIP transcription factor [Source:HGNC Symbol;Acc:HGNC:24905]	29:9952633-9958039	952.295	970.743	913.737	1135.83	903.121	981.655	516.271	799.016	1028.82	729.924	491.16	665.984
ENSBTAG00000000456	pCPB	Carboxypeptidase B [Source:UniProtKB/Swiss-Prot;Acc:P00732]	1:120278804-120315813	0	0	0	0	0	0	0	0	0	0	0	0
ENSBTAG00000000457	CCDC89	Coiled-coil domain-containing protein 89 [Source:UniProtKB/Swiss-Prot;Acc:Q29RS0]	29:9934145-9935558	0	0	0	0	0	0	0	0	0	0	0	0
ENSBTAG00000000458	DYNC1LI2	cytoplasmic dynein 1 light intermediate chain 2 [Source:RefSeq peptide;Acc:NP_001193081]	18:34577220-34597773	279.397	317.191	368.046	358.914	298.388	345.144	260.698	244.385	304.705	235.429	190.797	267.54
ENSBTAG00000000459	POMGNT2	protein O-linked mannose N-acetylglucosaminyltransferase 2 (beta 1,4-) [Source:HGNC Symbol;Acc:HGNC:25902]	22:15688177-15708173	77.8472	88.0117	73.6093	72.2205	72.6078	71.3753	94.4666	108.327	91.0612	106.841	107.677	125.171
ENSBTAG00000000460	SYTL2	synaptotagmin like 2 [Source:HGNC Symbol;Acc:HGNC:15585]	29:9806835-9927317	14.9296	5.22842	9.81457	16.4138	4.97314	6.84421	2.9292	6.9329	1.75118	13.237	3.77815	1.911
ENSBTAG00000000462	CCDC102A	coiled-coil domain containing 102A [Source:HGNC Symbol;Acc:HGNC:28097]	18:25580587-25602166	30.9256	37.4703	20.6106	44.8643	32.8227	26.3991	21.2367	19.9321	31.5212	18.91	45.3378	34.398
ENSBTAG00000000469	PPP2CA	protein phosphatase 2 catalytic subunit alpha [Source:HGNC Symbol;Acc:HGNC:9299]	7:47425980-47450747	2509.24	2496.57	2393.77	2690.76	2644.71	2609.6	2782.74	2371.92	2176.71	2723.98	2786.39	2872.24
ENSBTAG00000000470	IBSP	integrin binding sialoprotein [Source:HGNC Symbol;Acc:HGNC:5341]	6:38309555-38323305	1.0664	2.61421	1.96291	1.09425	0.994627	2.93323	2.9292	4.33306	7.00471	1.891	1.88908	3.822
ENSBTAG00000000472	ZNF570	zinc finger protein 570 [Source:HGNC Symbol;Acc:HGNC:26416]	18:47656764-47675770	74.648	74.0693	68.702	91.917	64.6508	99.7299	90.0728	75.3952	85.8077	82.2583	56.6723	56.3746
ENSBTAG00000000473	ATP10D	probable phospholipid-transporting ATPase VD [Source:RefSeq peptide;Acc:NP_001099098]	6:67787938-67921285	161.026	170.795	191.384	171.797	139.248	183.816	142.798	139.525	138.343	159.789	71.7849	121.349
ENSBTAG00000000475	IMMP1L	inner mitochondrial membrane peptidase subunit 1 [Source:HGNC Symbol;Acc:HGNC:26317]	15:63034393-63093076	68.2496	75.8121	63.7947	66.7493	86.5326	70.3975	62.2454	51.9967	47.2818	65.2393	60.4504	62.1076
ENSBTAG00000000476	THPO	thrombopoietin [Source:HGNC Symbol;Acc:HGNC:11795]	1:83429600-83434371	0	0.871403	0	2.1885	0	0	0	0	1.75118	0	0	0
ENSBTAG00000000477	TLR5	toll like receptor 5 [Source:HGNC Symbol;Acc:HGNC:11851]	16:27303741-27306317	5.332	13.9424	2.94437	4.377	4.97314	1.95549	27.8274	23.3985	41.1527	5.67299	3.77815	13.377
ENSBTAG00000000478	LSMEM2	leucine rich single-pass membrane protein 2 [Source:HGNC Symbol;Acc:HGNC:26781]	22:50638075-50640896	2.1328	0.871403	0	5.47125	1.98925	1.95549	0	0	0	0	0	0.955501
ENSBTAG00000000480	IFRD2	interferon related developmental regulator 2 [Source:HGNC Symbol;Acc:HGNC:5457]	22:50610662-50637639	707.023	582.097	460.303	524.146	551.023	392.075	592.43	524.3	423.785	454.784	566.723	605.788
ENSBTAG00000000483		hyaluronidase-1 precursor [Source:RefSeq peptide;Acc:NP_001017941]	22:50600489-50601799	250.604	282.335	322.899	282.317	326.238	301.145	120.829	173.322	177.745	277.976	253.136	273.273
ENSBTAG00000000484	HYAL2	hyaluronoglucosaminidase 2 [Source:HGNC Symbol;Acc:HGNC:5321]	22:50592324-50597462	109.839	132.453	137.404	120.368	120.35	169.15	69.5684	71.9288	69.1715	113.46	153.015	157.658
ENSBTAG00000000487			15:73389838-73390856	0	0	0	0	0	0	0	0	0	0	0	0
ENSBTAG00000000489	WDR54	WD repeat domain 54 [Source:HGNC Symbol;Acc:HGNC:25770]	11:10186102-10189962	86.3784	67.9694	90.2941	74.409	54.7045	55.7314	41.0087	53.7299	57.7889	67.1303	62.3395	64.9741
ENSBTAG00000000490	RTKN	rhotekin [Source:HGNC Symbol;Acc:HGNC:10466]	11:10171697-10185979	3.1992	5.22842	2.94437	1.09425	2.98388	0.977744	5.12609	4.33306	0.875589	6.61848	0	1.911
ENSBTAG00000000492	ASNSD1	asparagine synthetase domain containing 1 [Source:HGNC Symbol;Acc:HGNC:24910]	2:6605444-6616484	859.518	786.006	908.829	885.249	853.39	894.635	982.745	909.943	685.586	754.507	753.741	791.155
ENSBTAG00000000494	PDE4D	phosphodiesterase 4D [Source:HGNC Symbol;Acc:HGNC:8783]	20:20268721-20321935	42.656	34.8561	37.2954	52.524	36.8012	42.043	27.0951	16.4656	45.5306	20.8009	17.0017	17.199
ENSBTAG00000000495			7:70824035-70870844	415.896	470.558	421.045	384.082	460.512	454.651	752.071	777.351	610.285	415.073	566.723	471.062
ENSBTAG00000000496	SLC12A8	solute carrier family 12 member 8 [Source:HGNC Symbol;Acc:HGNC:15595]	1:70126992-70250895	0	2.61421	1.96291	2.1885	0.994627	1.95549	1.4646	0	0.875589	2.83649	0	1.911
ENSBTAG00000000497	AKR1A1	aldo-keto reductase family 1 member A1 [Source:HGNC Symbol;Acc:HGNC:380]	3:101106702-101118441	4667.63	3902.14	3592.13	3860.52	3981.49	3782.89	4825.85	4404.99	3618.81	4700.07	5183.62	4153.56
ENSBTAG00000000500	PINX1	PIN2/TERF1 interacting, telomerase inhibitor 1 [Source:HGNC Symbol;Acc:HGNC:30046]	8:8318622-8384877	193.018	177.766	188.44	218.85	189.974	161.328	145.728	146.457	113.827	160.735	164.35	189.189
ENSBTAG00000000501	KLHL13	kelch like family member 13 [Source:HGNC Symbol;Acc:HGNC:22931]	X:1975398-2038024	108.773	88.8831	74.5907	97.3883	73.6024	55.7314	219.69	186.322	130.463	190.045	179.462	177.723
ENSBTAG00000000502			1:155383458-155406442	0	0	0	0	0	0	0	0	0	0	0	0
ENSBTAG00000000504	GTF2B	general transcription factor IIB [Source:HGNC Symbol;Acc:HGNC:4648]	3:55179369-55210377	264.467	269.264	304.252	240.735	259.598	265.946	341.251	348.378	269.681	347.943	381.593	320.093
ENSBTAG00000000505	KYAT3	kynurenine aminotransferase 3 [Source:HGNC Symbol;Acc:HGNC:33238]	3:55093505-55153828	313.521	276.235	256.16	249.489	274.517	251.28	396.906	366.577	324.843	280.813	387.261	263.718
ENSBTAG00000000507	NR4A1	nuclear receptor subfamily 4 group A member 1 [Source:HGNC Symbol;Acc:HGNC:7980]	5:27977007-27992869	87.4448	91.4973	102.072	83.163	80.5648	89.9524	16.1106	12.1326	58.6645	78.4763	88.7866	85.9951
ENSBTAG00000000510	ATG101	autophagy related 101 [Source:HGNC Symbol;Acc:HGNC:25679]	5:27962235-27968039	250.604	239.636	215.921	218.85	266.56	219.992	320.747	289.448	236.409	258.121	383.482	333.47
ENSBTAG00000000511	CNST	consortin, connexin sorting protein [Source:HGNC Symbol;Acc:HGNC:26486]	16:31456108-31552138	47.988	55.7698	71.6464	65.655	56.6937	58.6646	73.2299	64.9959	84.9321	37.8199	34.0034	52.5526
ENSBTAG00000000512	SNTA1	syntrophin alpha 1 [Source:HGNC Symbol;Acc:HGNC:11167]	13:63408786-63490256	90.644	147.267	102.072	62.3723	113.387	92.8856	112.042	116.126	71.7983	101.168	213.466	162.435
ENSBTAG00000000516	OTOR	otoraplin [Source:HGNC Symbol;Acc:HGNC:8517]	13:10760673-10763286	0	0	0	0	0	0	0	0	0	0	0	0
ENSBTAG00000000517	ANKRD29	ankyrin repeat domain 29 [Source:HGNC Symbol;Acc:HGNC:27110]	24:33386429-33419545	29.8592	35.7275	24.5364	21.885	19.8925	25.4213	90.0728	74.5286	63.918	34.9834	32.1143	46.8196
ENSBTAG00000000518			29:42063213-42078994	0	0	0	0	0	0	0	0	0	0	0	0
ENSBTAG00000000520	ATP2B3	ATPase plasma membrane Ca2+ transporting 3 [Source:HGNC Symbol;Acc:HGNC:816]	X:39677597-39720987	0	0.871403	0	0	0	0	0	0.866612	0	0	0	0
ENSBTAG00000000521	PLEKHA8	pleckstrin homology domain containing A8 [Source:HGNC Symbol;Acc:HGNC:30037]	4:66696649-66755780	84.2456	101.954	102.072	70.032	104.436	106.574	90.8051	61.5295	56.9133	76.5853	86.8975	105.105
ENSBTAG00000000522	AHSG	Alpha-2-HS-glycoprotein [Source:UniProtKB/Swiss-Prot;Acc:P12763]	1:81202132-81209114	0	0	0	0	0	0	0	0	0	0	0	0
ENSBTAG00000000524			1:146555393-146558844	18222.6	12651	10764.6	14685.9	14618	9997.43	22038.5	16437	12759.1	12824.7	21099.1	22492.5
ENSBTAG00000000526	TOPBP1	DNA topoisomerase 2-binding protein 1 [Source:RefSeq peptide;Acc:NP_001193695]	1:136833122-136903149	441.489	548.112	541.764	550.408	557.986	544.603	495.766	450.638	487.703	473.694	428.82	434.753
ENSBTAG00000000527	ZFAND3	zinc finger AN1-type containing 3 [Source:HGNC Symbol;Acc:HGNC:18019]	23:11712802-12040961	873.381	822.604	797.925	855.704	989.654	822.282	757.197	691.556	717.107	689.268	785.855	798.799
ENSBTAG00000000528	MANBAL	mannosidase beta like [Source:HGNC Symbol;Acc:HGNC:15799]	13:66899155-66926952	457.485	396.488	407.305	405.967	422.717	372.52	443.041	387.376	322.217	462.348	504.383	456.73
ENSBTAG00000000529	BTBD9		23:12405340-12462065	57.5856	68.8408	71.6464	68.9378	66.64	71.3753	82.7498	85.7946	83.1809	69.0213	64.2286	79.3066
ENSBTAG00000000531			24:59798687-59823822	0	0	0	0	0	0	0	0	0	0	0	0
ENSBTAG00000000532	EXO5	exonuclease 5 [Source:HGNC Symbol;Acc:HGNC:26115]	3:106234354-106246150	150.362	157.724	177.644	130.216	149.194	166.216	229.21	181.122	182.122	198.555	188.908	216.899
ENSBTAG00000000533	ZNF684	zinc finger protein 684 [Source:HGNC Symbol;Acc:HGNC:28418]	3:106216832-106226043	22.3944	26.1421	15.7033	12.0368	23.8711	13.6884	10.9845	10.3993	16.6362	12.2915	7.5563	14.3325
ENSBTAG00000000534	PNOC	prepronociceptin [Source:HGNC Symbol;Acc:HGNC:9163]	8:10251632-10280827	1.0664	0	0	0	0	0	0	0	0	0	0	0
ENSBTAG00000000535	PCNX2	pecanex homolog 2 (Drosophila) [Source:HGNC Symbol;Acc:HGNC:8736]	28:5915711-6227327	0	0	0	0	0	0	0	0.866612	0	0.945498	0	0
ENSBTAG00000000536	ZNF395	zinc finger protein 395 [Source:HGNC Symbol;Acc:HGNC:18737]	8:10188171-10246574	67.1832	65.3552	77.5351	88.6343	57.6884	69.4198	105.451	91.8609	147.975	70.9123	58.5613	64.0186
ENSBTAG00000000539	LRRC28	leucine rich repeat containing 28 [Source:HGNC Symbol;Acc:HGNC:28355]	21:7411027-7600816	125.835	105.44	83.4239	101.765	102.447	82.1305	204.311	174.189	133.965	102.114	168.128	103.194
ENSBTAG00000000540	RNF112	ring finger protein 112 [Source:HGNC Symbol;Acc:HGNC:12968]	19:34668035-34672049	5.332	5.22842	5.88874	4.377	1.98925	4.88872	0.732299	0.866612	1.75118	3.78199	1.88908	3.822
ENSBTAG00000000541	NKX2-1	NK2 homeobox 1 [Source:HGNC Symbol;Acc:HGNC:11825]	21:47130288-47134065	0	0	0	0	0	0	0	0	0	0	0	0
ENSBTAG00000000542	CFAP36	cilia and flagella associated protein 36 [Source:HGNC Symbol;Acc:HGNC:30540]	11:38066011-38095813	434.025	325.905	357.25	382.988	408.792	379.365	517.735	456.705	373.876	440.602	504.383	462.463
ENSBTAG00000000545	PPP4R3B	protein phosphatase 4 regulatory subunit 3B [Source:HGNC Symbol;Acc:HGNC:29267]	11:38099216-38150591	710.222	759.863	830.313	898.38	781.777	896.591	850.199	667.291	788.906	639.156	453.378	524.57
ENSBTAG00000000546	TOB1	transducer of ERBB2, 1 [Source:HGNC Symbol;Acc:HGNC:11979]	19:36512064-36515184	307.123	276.235	444.6	420.192	326.238	475.183	240.926	249.584	241.663	187.209	181.351	201.611
ENSBTAG00000000548	KLHDC10	kelch domain containing 10 [Source:HGNC Symbol;Acc:HGNC:22194]	4:94676716-94737325	84.2456	116.768	142.311	122.556	93.495	127.107	102.522	88.3944	105.946	104.005	71.7849	90.7726
ENSBTAG00000000550	ATP5D	ATP synthase, H+ transporting, mitochondrial F1 complex, delta subunit [Source:HGNC Symbol;Acc:HGNC:837]	7:45302252-45304424	1234.89	1170.29	869.571	906.039	1286.05	879.969	1778.02	1356.25	1185.55	973.863	1639.72	1570.84
ENSBTAG00000000551	SMNDC1	survival motor neuron domain containing 1 [Source:HGNC Symbol;Acc:HGNC:16900]	26:31141809-31152181	218.612	205.651	265.975	259.337	248.657	312.878	207.973	202.787	193.505	181.536	145.459	162.435
ENSBTAG00000000552	DISP2	dispatched RND transporter family member 2 [Source:HGNC Symbol;Acc:HGNC:19712]	10:36092995-36103677	0	0	0	0	0	0	0	0	0	0	0	0
ENSBTAG00000000555	ACO1	aconitase 1 [Source:HGNC Symbol;Acc:HGNC:117]	8:11480118-11543046	5766.02	6391.74	5209.57	5014.95	5976.71	5639.63	8767.82	9273.62	8010.76	7637.73	7257.83	7113.71
ENSBTAG00000000558	NEUROD6	neuronal differentiation 6 [Source:HGNC Symbol;Acc:HGNC:13804]	4:65489394-65492587	0	0	0	0	0	0	0	0	0	0	0	0
ENSBTAG00000000559	PLTP	phospholipid transfer protein [Source:HGNC Symbol;Acc:HGNC:9093]	13:75374575-75384705	2160.53	2635.12	2650.92	1832.87	2690.47	2245.88	663.463	764.352	494.708	841.493	953.983	982.255
ENSBTAG00000000560			19:13525432-13526742	4.2656	0.871403	2.94437	6.5655	2.98388	0.977744	4.39379	3.46645	1.75118	0.945498	5.66723	1.911
ENSBTAG00000000561	OCLN	occludin [Source:HGNC Symbol;Acc:HGNC:8104]	20:10154909-10201157	2.1328	2.61421	0.981457	3.28275	0.994627	1.95549	0	0	1.75118	0	0	0.955501
ENSBTAG00000000562	TOMM20	Mitochondrial import receptor subunit TOM20 homolog [Source:UniProtKB/Swiss-Prot;Acc:A6H7B1]	28:7926960-7941655	1050.4	887.088	901.959	1083.31	1010.54	915.168	864.113	792.083	716.232	936.988	993.654	956.457
ENSBTAG00000000563	MYD88	Myeloid differentiation primary response protein MyD88 [Source:UniProtKB/Swiss-Prot;Acc:Q599T9]	22:11646791-11651003	1498.29	1497.07	1315.15	1372.19	1504.87	1418.71	1800.72	1804.29	1704.77	1927.87	1838.07	1822.14
ENSBTAG00000000564		Neuron-specific protein family member 2 [Source:UniProtKB/Swiss-Prot;Acc:Q0VCZ0]	20:5656110-5727730	0	0	0.981457	0	0.994627	0.977744	0	0.866612	0	0	0	0
ENSBTAG00000000565	RFX7	regulatory factor X7 [Source:HGNC Symbol;Acc:HGNC:25777]	10:54281616-54422091	301.791	326.776	341.547	353.443	262.582	329.5	303.904	279.916	367.747	256.23	202.131	219.765
ENSBTAG00000000566	CCDC14	coiled-coil domain containing 14 [Source:HGNC Symbol;Acc:HGNC:25766]	1:68895327-68937081	46.9216	36.5989	44.1656	42.6758	31.8281	43.0207	19.0398	22.5319	30.6456	27.4194	9.44538	29.6205
ENSBTAG00000000567			X:22939075-22939650	0	0	0	0	0	0	0	0	0	0	0	0
ENSBTAG00000000568	CCDC154	coiled-coil domain containing 154 [Source:HGNC Symbol;Acc:HGNC:34454]	25:1126769-1133966	3.1992	0.871403	0.981457	2.1885	3.97851	3.91097	2.1969	0.866612	1.75118	0.945498	1.88908	1.911
ENSBTAG00000000569	HES1	hes family bHLH transcription factor 1 [Source:HGNC Symbol;Acc:HGNC:5192]	1:73973533-73976720	8.5312	3.48561	4.90729	4.377	3.97851	6.84421	4.39379	4.33306	3.50236	14.1825	9.44538	25.7985
ENSBTAG00000000570	RET	proto-oncogene tyrosine-protein kinase receptor Ret precursor [Source:RefSeq peptide;Acc:NP_001178412]	28:13562993-13615888	0	3.48561	1.96291	1.09425	0.994627	0	0.732299	0	0.875589	0.945498	0	0
ENSBTAG00000000571	ARHGAP27	Rho GTPase activating protein 27 [Source:HGNC Symbol;Acc:HGNC:31813]	19:45680698-45713521	279.397	255.321	268.919	294.353	282.474	277.679	119.365	170.723	188.252	264.739	198.353	237.92
ENSBTAG00000000573			19:42260882-42285621	0	0	0	0	0	0	0	0	0	0	0	0
ENSBTAG00000000574	OR10Z1	olfactory receptor family 10 subfamily Z member 1 [Source:HGNC Symbol;Acc:HGNC:14996]	3:11214138-11215079	0	0	0	0	0	0	0	0	0	0	0	0
ENSBTAG00000000575	TNC	tenascin C [Source:HGNC Symbol;Acc:HGNC:5318]	8:105965498-106067887	53.32	3.48561	2.94437	113.802	5.96776	4.88872	0	0	0	48.2204	1.88908	3.822
ENSBTAG00000000576	ADGRG2	adhesion G protein-coupled receptor G2 [Source:HGNC Symbol;Acc:HGNC:4516]	X:131673622-131717092	0	0	0	0	0	0	0	0	0	0	0	0
ENSBTAG00000000578	ABHD16A	abhydrolase domain containing 16A [Source:HGNC Symbol;Acc:HGNC:13921]	23:27423438-27435718	568.391	614.339	540.783	506.638	586.83	602.29	643.691	695.889	675.955	742.216	725.405	699.427
ENSBTAG00000000579	NIPBL	nipped-B-like protein [Source:RefSeq peptide;Acc:NP_001193513]	20:37189901-37303893	778.472	852.232	1016.79	1024.22	859.358	1136.14	645.888	772.151	833.561	696.832	511.939	594.322
ENSBTAG00000000580			23:27417684-27420610	1.0664	0	0	0	0.994627	1.95549	0	0	0	0	0	0
ENSBTAG00000000581	DOCK10	dedicator of cytokinesis 10 [Source:HGNC Symbol;Acc:HGNC:23479]	2:113649874-113891180	1468.43	1409.06	1441.76	1838.34	1513.82	1796.12	805.529	919.475	1219.7	1628.15	1152.34	1290.88
ENSBTAG00000000582			23:27414402-27416344	0	0	0	0	0	0	0	0	0	0	0	0
ENSBTAG00000000584			3:195880-208733	0	0	0	0	0	0	0	0	0	0	0	0
ENSBTAG00000000585	LY6G6C	lymphocyte antigen 6 family member G6C [Source:HGNC Symbol;Acc:HGNC:13936]	23:27407611-27410285	0	0	0.981457	0	0	0.977744	0.732299	0.866612	0	0	3.77815	0
ENSBTAG00000000586	C5orf42		20:37092892-37174619	190.886	222.208	233.587	194.777	195.942	223.903	150.121	241.785	297.7	190.045	188.908	171.035
ENSBTAG00000000588	CHODL	chondrolectin [Source:HGNC Symbol;Acc:HGNC:17807]	1:18208866-18233154	0	0	0	0	0	0	0	0	0	0	0	0
ENSBTAG00000000589	CACNG4	calcium voltage-gated channel auxiliary subunit gamma 4 [Source:HGNC Symbol;Acc:HGNC:1408]	19:63675100-63725656	44.7888	14.8139	20.6106	31.7333	22.8764	12.7107	32.2212	36.3977	16.6362	44.4384	26.4471	21.021
ENSBTAG00000000590	POLE	DNA polymerase epsilon catalytic subunit A [Source:RefSeq peptide;Acc:NP_001178358]	17:45511664-45571259	36.2576	69.7122	63.7947	40.4873	73.6024	61.5979	55.6547	94.4607	88.4345	39.7109	66.1176	57.3301
ENSBTAG00000000593	ST8SIA1	ST8 alpha-N-acetyl-neuraminide alpha-2,8-sialyltransferase 1 [Source:HGNC Symbol;Acc:HGNC:10869]	5:88287352-88453869	2.1328	0.871403	3.92583	1.09425	0	0.977744	0.732299	1.73322	0.875589	0	0	0.955501
ENSBTAG00000000595	FBN3	fibrillin 3 [Source:HGNC Symbol;Acc:HGNC:18794]	7:18006365-18076590	0	0.871403	0	0	0	0.977744	0	0	0	0	0	0
ENSBTAG00000000597	TMPRSS15	transmembrane protease, serine 15 [Source:HGNC Symbol;Acc:HGNC:9490]	1:18058709-18207251	0	0	0	0	0	0	0	0	0	0	0	0
ENSBTAG00000000598		Cystatin-C [Source:UniProtKB/Swiss-Prot;Acc:P01035]	13:42562167-42566091	1708.37	1548.48	965.754	1298.88	1613.29	990.454	3714.22	3209.06	1949.06	2058.35	2850.62	2323.78
ENSBTAG00000000599	CCNI	cyclin I [Source:HGNC Symbol;Acc:HGNC:1595]	6:93633306-93672214	1040.81	910.616	888.219	1027.5	828.524	879.969	1354.02	1135.26	1170.66	1010.74	1004.99	981.3
ENSBTAG00000000601	COL11A2	collagen type XI alpha 2 chain [Source:HGNC Symbol;Acc:HGNC:2187]	23:7290455-7318840	7.4648	10.4568	9.81457	7.65975	9.94627	12.7107	8.05529	7.79951	14.885	7.56398	7.5563	6.68851
ENSBTAG00000000602	RXRB	retinoid X receptor beta [Source:HGNC Symbol;Acc:HGNC:10478]	23:7320233-7326944	543.864	477.529	525.08	525.24	438.631	480.072	500.16	484.436	447.426	510.569	517.607	490.172
ENSBTAG00000000603	JAM2	junctional adhesion molecule 2 [Source:HGNC Symbol;Acc:HGNC:14686]	1:10083035-10165613	146.097	76.6835	58.8874	146.63	67.6346	89.9524	39.5441	43.3306	43.7794	217.464	145.459	135.681
ENSBTAG00000000604	GPNMB	glycoprotein nmb [Source:HGNC Symbol;Acc:HGNC:4462]	4:32010892-32037150	2403.66	11653.3	6823.09	2041.87	9493.72	7201.08	29141.1	33649.7	18421.5	4863.64	16278.2	11109.6
ENSBTAG00000000605	ATP5J	ATP synthase, H+ transporting, mitochondrial Fo complex subunit F6 [Source:HGNC Symbol;Acc:HGNC:847]	1:10069680-10076995	1517.49	1446.53	1424.09	1305.44	1524.76	1312.13	1698.93	1423.84	1138.27	1384.21	1987.31	1739.97
ENSBTAG00000000606	SYT10	synaptotagmin 10 [Source:HGNC Symbol;Acc:HGNC:19266]	5:76692598-76808969	0	0	0	0	0	0	0	0	0	0	0	0
ENSBTAG00000000607	ABCF2	ATP binding cassette subfamily F member 2 [Source:HGNC Symbol;Acc:HGNC:71]	4:114587369-114602056	638.773	667.495	658.558	620.44	647.502	785.128	506.751	493.969	468.44	618.355	742.407	669.806
ENSBTAG00000000608	PRCC	papillary renal cell carcinoma (translocation-associated) [Source:HGNC Symbol;Acc:HGNC:9343]	3:14090127-14117838	432.958	401.717	334.677	355.631	374.974	374.476	448.899	477.503	407.149	470.858	557.277	524.57
ENSBTAG00000000611	C16orf90	chromosome 16 open reading frame 90 [Source:HGNC Symbol;Acc:HGNC:34455]	25:2885984-2887757	0	0	0	0	0	0	0	0	0	0	0	0
ENSBTAG00000000613	ELAVL1	ELAV like RNA binding protein 1 [Source:HGNC Symbol;Acc:HGNC:3312]	7:17939663-17976489	733.683	755.506	633.04	715.64	718.121	721.575	676.644	615.295	652.314	659.957	659.287	663.118
ENSBTAG00000000616	GPR161	G protein-coupled receptor 161 [Source:RefSeq peptide;Acc:NP_001070534]	3:553190-575832	3.1992	3.48561	0	2.1885	0	0	0.732299	0	0	2.83649	0	1.911
ENSBTAG00000000617			20:67609-68945	0	0	0	0	0	0	0	0	0	0	0	0
ENSBTAG00000000619	KRT74	keratin 74 [Source:HGNC Symbol;Acc:HGNC:28929]	5:27487720-27496237	0	0	0	0	0	0	0	0	0	0	0	0
ENSBTAG00000000620	MCMDC2	minichromosome maintenance domain containing 2 [Source:HGNC Symbol;Acc:HGNC:26368]	14:33074314-33113841	4.2656	0.871403	5.88874	0	1.98925	4.88872	2.9292	4.33306	12.2582	0.945498	1.88908	5.73301
ENSBTAG00000000621	CATSPERG	cation channel sperm associated auxiliary subunit gamma [Source:HGNC Symbol;Acc:HGNC:25243]	18:48412978-48443310	116.238	152.496	110.905	107.237	105.43	108.53	110.577	173.322	245.165	222.192	141.681	194.922
ENSBTAG00000000622			21:23301663-23305104	4838.25	4187.09	4443.06	4271.95	4647.89	4125.1	8783.19	8055.16	5355.1	5103.8	6878.12	5511.33
ENSBTAG00000000623			21:23309725-23333820	33.0584	36.5989	40.2397	29.5448	38.7905	38.132	46.1348	43.3306	27.1433	39.7109	41.5597	35.3535
ENSBTAG00000000625	SMAD6	SMAD family member 6 [Source:HGNC Symbol;Acc:HGNC:6772]	10:13507839-13583291	45.8552	20.0423	11.7775	19.6965	23.8711	11.7329	32.2212	34.6645	39.4015	20.8009	17.0017	32.487
ENSBTAG00000000626	STK32A	serine/threonine kinase 32A [Source:HGNC Symbol;Acc:HGNC:28317]	7:60450229-60579589	0	0	0	0	0	0	0	0	0	0	0	0
ENSBTAG00000000628		microtubule affinity regulating kinase 1 [Source:HGNC Symbol;Acc:HGNC:6896]	15:55850826-55853143	0	0	0.981457	0	0	0	0	0	0	0	0	0.955501
ENSBTAG00000000629	MMS22L	Protein MMS22-like [Source:UniProtKB/Swiss-Prot;Acc:E1BGH8]	9:53228694-53352386	14.9296	34.8561	25.5179	24.0735	25.8603	29.3323	30.7566	20.7987	29.77	14.1825	18.8908	24.843
ENSBTAG00000000630	LSM14A	LSM14A, mRNA processing body assembly factor [Source:HGNC Symbol;Acc:HGNC:24489]	18:44800804-44854327	1518.55	1334.12	1477.09	1591.04	1362.64	1542.88	1458.01	1343.25	1309.01	1309.51	1103.22	1344.39
ENSBTAG00000000632			14:72176935-72295285	45.8552	60.9982	62.8133	47.0528	55.6991	50.8427	59.3162	58.063	70.0471	57.6754	45.3378	52.5526
ENSBTAG00000000634	MLPH	Bos taurus melanophilin (MLPH), mRNA. [Source:RefSeq mRNA;Acc:NM_001081597]	3:117584073-117637812	170.624	142.91	132.497	125.839	146.21	131.018	18.3075	24.2651	22.7653	71.8578	73.6739	63.0631
ENSBTAG00000000638	CDT1	chromatin licensing and DNA replication factor 1 [Source:HGNC Symbol;Acc:HGNC:24576]	18:14053451-14057708	46.9216	92.3687	38.2768	28.4505	81.5594	45.954	72.4976	63.2627	57.7889	54.8389	145.459	84.0841
ENSBTAG00000000639	APRT	adenine phosphoribosyltransferase [Source:HGNC Symbol;Acc:HGNC:626]	18:14057703-14060472	744.347	757.249	712.538	596.367	774.815	662.91	848.002	761.752	729.366	740.325	982.319	822.686
ENSBTAG00000000640	VIMP	selenoprotein S [Source:RefSeq peptide;Acc:NP_001039579]	21:5385098-5394275	1031.21	845.261	846.016	1001.24	943.901	989.477	883.153	811.149	706.6	798	1023.88	855.173
ENSBTAG00000000641	SKAP1	src kinase associated phosphoprotein 1 [Source:HGNC Symbol;Acc:HGNC:15605]	19:38697518-39001101	14.9296	13.9424	10.796	36.1103	16.9087	15.6439	18.3075	17.3322	25.3921	15.128	32.1143	14.3325
ENSBTAG00000000642	INTS1	integrator complex subunit 1 [Source:HGNC Symbol;Acc:HGNC:24555]	25:41983696-42007511	863.784	860.075	724.315	809.745	813.605	762.64	612.934	749.619	860.704	814.074	738.629	775.867
ENSBTAG00000000644	S100A5	S100 calcium binding protein A5 [Source:HGNC Symbol;Acc:HGNC:10495]	3:16891318-16894701	7.4648	10.4568	8.83311	7.65975	9.94627	8.79969	8.78759	5.19967	10.5071	13.237	26.4471	16.2435
ENSBTAG00000000646	ANAPC4	anaphase promoting complex subunit 4 [Source:HGNC Symbol;Acc:HGNC:19990]	6:46471813-46504926	299.658	307.605	306.215	261.526	275.512	302.123	238.729	287.715	285.442	299.723	277.694	271.362
ENSBTAG00000000647	SELO	selenoprotein O [Source:RefSeq peptide;Acc:NP_001156665]	5:119771356-119791795	427.626	399.974	247.327	287.788	385.915	238.569	497.963	434.173	393.139	277.976	409.929	479.662
ENSBTAG00000000648	ADAMTS5	ADAM metallopeptidase with thrombospondin type 1 motif 5 [Source:HGNC Symbol;Acc:HGNC:221]	1:8811792-8861602	10.664	9.58543	16.6848	19.6965	15.914	20.5326	0	0	0	0.945498	0	0.955501
ENSBTAG00000000650	TUBGCP6	tubulin gamma complex associated protein 6 [Source:HGNC Symbol;Acc:HGNC:18127]	5:119791795-119813398	421.228	361.632	372.954	410.344	360.055	340.255	263.628	310.247	425.536	286.486	358.924	343.98
ENSBTAG00000000653	PPP1R16B	protein phosphatase 1 regulatory subunit 16B [Source:HGNC Symbol;Acc:HGNC:15850]	13:68258627-68366080	227.143	216.979	253.216	307.484	202.904	222.926	172.09	182.855	217.146	215.573	213.466	212.121
ENSBTAG00000000654	ARMC4	armadillo repeat containing 4 [Source:HGNC Symbol;Acc:HGNC:25583]	13:36899558-37016058	0	0	0.981457	0	0	0	0	1.73322	0	0	0	0.955501
ENSBTAG00000000655			21:47852815-48169316	12.7968	5.22842	16.6848	4.377	8.95164	6.84421	2.9292	0.866612	2.62677	0.945498	1.88908	2.8665
ENSBTAG00000000656	NFATC1	nuclear factor of activated T-cells 1 [Source:HGNC Symbol;Acc:HGNC:7775]	24:1018253-1099817	474.548	285.82	216.902	422.381	334.195	240.525	303.904	284.249	271.433	338.488	213.466	276.14
ENSBTAG00000000658	WDR97	WD repeat domain 97 [Source:HGNC Symbol;Acc:HGNC:26959]	14:1913048-1921667	27.7264	28.7563	30.4252	31.7333	27.8496	26.3991	12.4491	30.3314	42.9039	29.3104	35.8924	17.199
ENSBTAG00000000660	FAM83D	family with sequence similarity 83 member D [Source:HGNC Symbol;Acc:HGNC:16122]	13:68368929-68391896	7.4648	32.2419	15.7033	14.2253	24.8657	17.5994	21.969	20.7987	17.5118	10.4005	26.4471	30.576
ENSBTAG00000000662	TCF20	transcription factor 20 [Source:HGNC Symbol;Acc:HGNC:11631]	5:113634004-113683472	535.333	539.398	561.394	542.748	496.319	563.18	459.151	460.171	526.229	462.348	483.603	528.392
ENSBTAG00000000664	SLC22A15	solute carrier family 22 member 15 [Source:HGNC Symbol;Acc:HGNC:20301]	3:27378643-27481821	72.5152	55.7698	63.7947	65.655	54.7045	58.6646	19.0398	25.1317	24.5165	23.6374	11.3345	20.0655
ENSBTAG00000000665	HCRT	hypocretin neuropeptide precursor [Source:HGNC Symbol;Acc:HGNC:4847]	19:42941042-42942287	5.332	2.61421	5.88874	3.28275	6.96239	0.977744	1.4646	1.73322	1.75118	0.945498	1.88908	1.911
ENSBTAG00000000666	GHDC	GH3 domain containing [Source:HGNC Symbol;Acc:HGNC:24438]	19:42946040-42949784	773.14	768.577	612.429	578.859	714.142	604.246	1405.28	1651.76	1329.14	1134.6	1044.66	884.794
ENSBTAG00000000667			5:75056435-75084280	2.1328	5.22842	3.92583	2.1885	5.96776	3.91097	0.732299	1.73322	3.50236	2.83649	1.88908	4.77751
ENSBTAG00000000668	SLC22A5	solute carrier family 22 member 5 [Source:HGNC Symbol;Acc:HGNC:10969]	7:23329260-23355525	43.7224	34.8561	35.3325	41.5815	42.769	38.132	16.8429	23.3985	31.5212	27.4194	32.1143	44.9085
ENSBTAG00000000670	RRP9	ribosomal RNA processing 9, small subunit (SSU) processome component, homolog (yeast) [Source:HGNC Symbol;Acc:HGNC:16829]	22:49544958-49552848	312.455	252.707	309.159	329.369	256.614	262.035	114.971	84.0614	91.9368	132.37	181.351	129.948
ENSBTAG00000000671	PARP3	poly(ADP-ribose) polymerase family member 3 [Source:HGNC Symbol;Acc:HGNC:273]	22:49538818-49544236	1764.89	1709.69	1803.92	2075.79	1873.88	1787.32	563.87	898.677	1199.56	1473.09	1137.22	1060.61
ENSBTAG00000000672	FAM105A	family with sequence similarity 105 member A [Source:HGNC Symbol;Acc:HGNC:25629]	20:58634394-58664249	776.339	849.618	601.633	861.175	783.766	772.417	726.441	740.953	637.429	1002.23	778.299	972.7
ENSBTAG00000000675	PGS1	phosphatidylglycerophosphate synthase 1 [Source:HGNC Symbol;Acc:HGNC:30029]	19:54404340-54441590	1315.94	1156.35	1132.6	1177.41	1122.93	1060.85	1245.64	1358.85	1192.55	1177.14	1069.22	1016.65
ENSBTAG00000000676	DOPEY1	dopey family member 1 [Source:HGNC Symbol;Acc:HGNC:21194]	9:23271533-23357849	196.218	211.751	189.421	187.117	217.823	201.415	188.201	233.985	229.404	237.32	211.576	207.344
ENSBTAG00000000678	CSDE1	cold shock domain containing E1 [Source:HGNC Symbol;Acc:HGNC:29905]	3:28695271-28723718	3557.51	3692.13	3691.26	3801.43	3566.73	3610.81	4253.93	3989.02	3556.64	3818.87	3893.38	3722.63
ENSBTAG00000000679	PGM3	phosphoglucomutase 3 [Source:HGNC Symbol;Acc:HGNC:8907]	9:23358371-23384805	608.914	557.698	615.374	613.875	610.701	732.33	465.742	441.106	427.287	516.242	534.608	522.659
ENSBTAG00000000682			7:24107824-24297279	90.644	102.826	137.404	171.797	107.42	166.216	114.971	123.059	154.104	108.732	37.7815	53.5081
ENSBTAG00000000683	WDR37	WD repeat-containing protein 37 [Source:RefSeq peptide;Acc:NP_001192897]	13:46647460-46679926	274.065	273.621	257.142	363.291	292.42	300.167	218.225	253.917	325.719	236.374	171.906	205.433
ENSBTAG00000000684	ARHGEF10L	Rho guanine nucleotide exchange factor 10 like [Source:HGNC Symbol;Acc:HGNC:25540]	2:135557345-135672091	367.908	461.844	313.085	221.039	353.093	228.792	615.863	602.295	535.86	343.216	489.271	492.083
ENSBTAG00000000686	NANP	N-acetylneuraminic acid phosphatase [Source:HGNC Symbol;Acc:HGNC:16140]	13:10871597-10879769	94.9096	76.6835	75.5722	67.8435	70.6185	72.353	61.5131	62.3961	46.4062	52.9479	85.0084	81.2176
ENSBTAG00000000687	POC1B	POC1 centriolar protein B [Source:HGNC Symbol;Acc:HGNC:30836]	5:19357951-19462573	78.9136	136.81	103.053	85.3515	110.404	112.441	171.358	141.258	146.223	176.808	154.904	181.545
ENSBTAG00000000688			18:63800040-63802821	0	0	0	0	0	0	0	0	0	0	0	0
ENSBTAG00000000690	THEM5	thioesterase superfamily member 5 [Source:HGNC Symbol;Acc:HGNC:26755]	3:18960714-18970566	0	0	0	0	0	0	0	0	0	0	0	0
ENSBTAG00000000693	UBE2R2	ubiquitin-conjugating enzyme E2 R2 [Source:RefSeq peptide;Acc:NP_001193039]	8:76567996-76663653	232.475	250.964	247.327	234.17	268.549	306.034	386.654	360.511	362.494	311.069	283.361	301.938
ENSBTAG00000000694	TAF10	TATA-box binding protein associated factor 10 [Source:HGNC Symbol;Acc:HGNC:11543]	15:47073272-47074686	1102.66	874.889	923.551	884.154	948.874	884.858	1095.52	1012.2	921.995	1050.45	1282.68	1320.5
ENSBTAG00000000695	UBAP2	ubiquitin associated protein 2 [Source:HGNC Symbol;Acc:HGNC:14185]	8:76668494-76759843	507.606	572.512	613.411	583.236	615.674	693.22	470.868	480.103	471.067	447.22	383.482	455.774
ENSBTAG00000000696	ILK	integrin linked kinase [Source:HGNC Symbol;Acc:HGNC:6040]	15:47074662-47082065	1327.67	1390.76	1372.08	1236.5	1483.98	1434.35	1460.94	1250.52	1179.42	1413.52	1815.4	1579.44
ENSBTAG00000000697	RRP8	ribosomal RNA processing 8, methyltransferase, homolog (yeast) [Source:HGNC Symbol;Acc:HGNC:29030]	15:47082236-47085798	110.906	97.5971	160.959	175.08	103.441	144.706	57.8516	58.063	76.1762	82.2583	58.5613	66.8851
ENSBTAG00000000698	MYO18B	myosin XVIIIB [Source:HGNC Symbol;Acc:HGNC:18150]	17:67768324-68000455	7.4648	6.97122	7.85166	6.5655	7.95702	4.88872	8.78759	9.53273	5.25353	7.56398	13.2235	13.377
ENSBTAG00000000699			8:82658983-82671514	33.0584	33.9847	29.4437	32.8275	25.8603	31.2878	24.8982	27.7316	30.6456	19.8555	15.1126	16.2435
ENSBTAG00000000700	PARVA	alpha-parvin [Source:RefSeq peptide;Acc:NP_001092614]	15:40748739-40902329	4.2656	4.35701	3.92583	3.28275	3.97851	6.84421	2.1969	0.866612	0.875589	3.78199	0	4.77751
ENSBTAG00000000703	ST6GAL2	ST6 beta-galactoside alpha-2,6-sialyltransferase 2 [Source:HGNC Symbol;Acc:HGNC:10861]	11:45414102-45469589	0	0	0	0	0	0	0	0	0	0	0	0
ENSBTAG00000000704	GUSB	glucuronidase beta [Source:HGNC Symbol;Acc:HGNC:4696]	25:28162569-28174955	3638.56	4132.19	3438.04	3276.19	4028.24	3873.82	6252.37	7005.69	4371.82	5324.1	6390.74	5374.69
ENSBTAG00000000705	COX7A2L	cytochrome c oxidase subunit 7A2 like [Source:HGNC Symbol;Acc:HGNC:2289]	11:24824245-24836596	1383.12	1337.6	1268.04	1103	1338.77	1194.8	1742.14	1504.44	1154.9	1186.6	1426.25	1336.75
ENSBTAG00000000706	ADAMTS1	ADAM metallopeptidase with thrombospondin type 1 motif 1 [Source:HGNC Symbol;Acc:HGNC:217]	1:8955134-8963815	2.1328	0	0	0	0	0.977744	0	0	0	0.945498	0	0
ENSBTAG00000000707	WISP1	WNT1 inducible signaling pathway protein 1 [Source:HGNC Symbol;Acc:HGNC:12769]	14:9176079-9187850	0	0.871403	0	0	0	0	0	0	0	0	0	0
ENSBTAG00000000710	PIP5K1C	phosphatidylinositol 4-phosphate 5-kinase type-1 gamma [Source:RefSeq peptide;Acc:NP_001192574]	7:21514211-21535516	297.525	318.933	277.752	312.956	273.522	251.28	259.966	311.114	417.656	365.908	270.138	316.271
ENSBTAG00000000711	NDRG1	N-myc downstream regulated 1 [Source:HGNC Symbol;Acc:HGNC:7679]	14:9109762-9165926	2690.53	2296.15	2255.39	2920.55	2506.46	2813.95	993.73	1046.87	1615.46	2774.09	3366.33	3206.66
ENSBTAG00000000712	FBXW2	F-box and WD repeat domain containing 2 [Source:HGNC Symbol;Acc:HGNC:13608]	8:112057391-112089639	700.625	633.51	632.058	759.41	736.024	667.799	577.052	553.765	529.731	596.609	655.509	651.652
ENSBTAG00000000713	AGFG2	arf-GAP domain and FG repeat-containing protein 2 [Source:RefSeq peptide;Acc:NP_001193651]	25:36528495-36547791	61.8512	75.8121	73.6093	49.2413	51.7206	56.7091	82.0175	81.4615	89.3101	88.8768	83.1193	107.016
ENSBTAG00000000715			4:114148311-114155451	14.9296	7.84263	9.81457	10.9425	6.96239	7.82195	11.7168	5.19967	15.7606	12.2915	7.5563	3.822
ENSBTAG00000000717	PLPP2	phospholipid phosphatase 2 [Source:HGNC Symbol;Acc:HGNC:9230]	7:44591316-44601348	302.857	231.793	200.217	286.694	229.759	238.569	190.398	164.656	168.113	342.27	394.817	338.247
ENSBTAG00000000718	TMPRSS9	transmembrane protease, serine 9 [Source:HGNC Symbol;Acc:HGNC:30079]	7:22458603-22488765	2.1328	3.48561	1.96291	5.47125	3.97851	1.95549	1.4646	0.866612	5.25353	1.891	1.88908	2.8665
ENSBTAG00000000719			4:111220051-111231644	0	0	0	0	0	0	0	0	0	0	0	0
ENSBTAG00000000720		cathepsin L [Source:HGNC Symbol;Acc:HGNC:2537]	8:82365269-82371037	377.505	149.01	164.885	354.537	154.167	276.701	21.2367	20.7987	31.5212	380.09	171.906	181.545
ENSBTAG00000000721	GPATCH1	G patch domain-containing protein 1 [Source:RefSeq peptide;Acc:NP_001069246]	18:43658673-43714393	195.151	176.895	198.254	193.682	191.963	170.127	204.311	196.721	177.745	168.299	173.795	152.88
ENSBTAG00000000725	USP42	Ubiquitin carboxyl-terminal hydrolase 42 [Source:UniProtKB/Swiss-Prot;Acc:E1B9W9]	25:38638460-38673274	95.976	94.1115	100.109	110.519	86.5326	93.8634	58.5839	64.1293	93.688	85.0948	49.116	77.3956
ENSBTAG00000000726	OR1J1	olfactory receptor family 1 subfamily J member 1 [Source:HGNC Symbol;Acc:HGNC:8208]	11:93593230-93594171	0	0	0	0	0	0	0	0	0	0	0	0
ENSBTAG00000000727	RNF169	ring finger protein 169 [Source:HGNC Symbol;Acc:HGNC:26961]	15:54840266-54923335	69.316	90.6259	91.2755	66.7493	82.5541	103.641	97.3958	103.993	95.4392	69.9668	51.005	70.7071
ENSBTAG00000000728	ZNF597	zinc finger protein 597 [Source:HGNC Symbol;Acc:HGNC:26573]	25:2851384-2855519	2.1328	0	0.981457	0	0.994627	0.977744	0	0	0	0	1.88908	0.955501
ENSBTAG00000000730	GCG	glucagon [Source:HGNC Symbol;Acc:HGNC:4191]	2:34398011-34408391	0	0	0	0	0	0	0	0	0	0	0	0
ENSBTAG00000000731	WFIKKN2	WAP, follistatin/kazal, immunoglobulin, kunitz and netrin domain containing 2 [Source:HGNC Symbol;Acc:HGNC:30916]	19:36536565-36542420	0	0	0	1.09425	0	0.977744	0	0.866612	0	0	0	0.955501
ENSBTAG00000000735	BCL2A1	Bcl-2-related protein A1 [Source:UniProtKB/Swiss-Prot;Acc:Q3C2I0]	21:26481215-26490869	7962.81	5766.07	7873.25	8736.5	7946.08	8325.49	1217.81	987.938	1406.2	3872.76	4745.36	4209.94
ENSBTAG00000000736	LRP8	LDL receptor related protein 8 [Source:HGNC Symbol;Acc:HGNC:6700]	3:93488723-93580869	279.397	254.45	281.678	442.077	350.109	381.32	142.798	153.39	123.458	262.848	162.461	220.721
ENSBTAG00000000737	DMXL2	Dmx like 2 [Source:HGNC Symbol;Acc:HGNC:2938]	10:58902923-58996135	434.025	388.646	715.482	815.217	469.464	686.376	114.971	116.993	206.639	162.626	49.116	98.4166
ENSBTAG00000000738	DAPK1	death-associated protein kinase 1 [Source:RefSeq peptide;Acc:NP_001192967]	8:82207240-82309507	757.144	825.219	855.831	807.557	847.422	804.683	978.352	1033.87	1162.78	1113.8	846.306	883.838
ENSBTAG00000000742	AMOTL2	angiomotin like 2 [Source:HGNC Symbol;Acc:HGNC:17812]	1:136053624-136071002	1.0664	0	0	2.1885	0	0	0	0	0	3.78199	0	0
ENSBTAG00000000743	MBOAT4	membrane bound O-acyltransferase domain containing 4 [Source:HGNC Symbol;Acc:HGNC:32311]	27:25448500-25457512	0	0	0	0	0	0	0	0	0	0	0	0
ENSBTAG00000000744	DCTN6	dynactin subunit 6 [Source:HGNC Symbol;Acc:HGNC:16964]	27:25462500-25484164	426.56	439.187	433.804	439.889	441.614	457.584	570.461	539.899	419.407	432.092	425.042	370.734
ENSBTAG00000000745		Aquaporin-1 [Source:UniProtKB/Swiss-Prot;Acc:P47865]	4:65830992-65845186	0	0.871403	0	0	0.994627	0	0.732299	0.866612	0	0	0	0
ENSBTAG00000000746	KAT2B	lysine acetyltransferase 2B [Source:HGNC Symbol;Acc:HGNC:8638]	1:44857815-44928998	425.493	504.542	602.615	460.679	469.464	527.982	541.169	514.768	628.673	398.055	311.697	358.313
ENSBTAG00000000748	GAR1	GAR1 ribonucleoprotein [Source:HGNC Symbol;Acc:HGNC:14264]	6:16747757-16755365	418.029	312.834	380.805	385.176	327.232	323.633	254.84	248.718	227.653	265.685	266.36	279.006
ENSBTAG00000000749	LMNTD1	lamin tail domain containing 1 [Source:HGNC Symbol;Acc:HGNC:26683]	5:84856328-84891414	0	0	0	0	0	0	0	0	0	0	0	0
ENSBTAG00000000750	MSL2	male-specific lethal 2 homolog (Drosophila) [Source:HGNC Symbol;Acc:HGNC:25544]	1:134190685-134220225	124.769	129.839	149.181	160.855	164.113	145.684	150.121	129.125	146.223	146.552	107.677	143.325
ENSBTAG00000000751	RRH	retinal pigment epithelium-derived rhodopsin homolog [Source:HGNC Symbol;Acc:HGNC:10450]	6:16727622-16740695	1.0664	0	0	2.1885	0.994627	0	0.732299	0	0.875589	3.78199	1.88908	0
ENSBTAG00000000752	SGO1	shugoshin 1 [Source:HGNC Symbol;Acc:HGNC:25088]	1:44947709-44965530	24.5272	83.6547	61.8318	45.9585	68.6293	74.3085	68.1038	63.2627	64.7936	45.3839	79.3412	79.3066
ENSBTAG00000000753	PIAS4	protein inhibitor of activated STAT 4 [Source:HGNC Symbol;Acc:HGNC:17002]	7:21204221-21227471	220.745	187.352	187.458	236.358	215.834	219.992	162.57	162.923	162.86	225.028	239.913	217.854
ENSBTAG00000000754	PPP2R5A	protein phosphatase 2 regulatory subunit B'alpha [Source:HGNC Symbol;Acc:HGNC:9309]	16:73077108-73151753	679.297	787.748	716.464	617.157	721.105	724.508	1339.37	1294.72	1183.8	745.052	772.632	829.375
ENSBTAG00000000755	ZFR2	zinc finger RNA binding protein 2 [Source:HGNC Symbol;Acc:HGNC:29189]	7:21381365-21404904	0	0	0	1.09425	0.994627	0	1.4646	0	0	0	0	0
ENSBTAG00000000758	TMEM206	Transmembrane protein 206 [Source:UniProtKB/Swiss-Prot;Acc:Q2KHV2]	16:73040573-73075217	91.7104	102.826	101.09	64.5608	80.5648	82.1305	132.546	140.391	170.74	86.0403	86.8975	88.8616
ENSBTAG00000000759	NENF	neudesin neurotrophic factor [Source:HGNC Symbol;Acc:HGNC:30384]	16:73013321-73019895	672.898	520.228	527.043	492.413	536.104	464.428	1015.7	854.479	634.802	618.355	757.519	655.474
ENSBTAG00000000763			15:49740027-49740968	0	0	0	0	0	0	0	0	0	0	0	0
ENSBTAG00000000764	GIPC1	GIPC PDZ domain containing family member 1 [Source:HGNC Symbol;Acc:HGNC:1226]	7:12391794-12395710	201.55	226.565	230.642	155.384	224.786	213.148	228.477	240.918	219.773	242.993	302.252	300.027
ENSBTAG00000000765	PNLIPRP2	pancreatic lipase related protein 2 (gene/pseudogene) [Source:HGNC Symbol;Acc:HGNC:9157]	26:37346018-37366138	0	0	0	0	0	0	0	0	0	0	0	0
ENSBTAG00000000767	DCP2	decapping mRNA 2 [Source:HGNC Symbol;Acc:HGNC:24452]	10:944927-992564	111.972	138.553	185.495	160.855	188.979	179.905	223.351	156.857	197.883	135.206	119.012	151.925
ENSBTAG00000000770	PGM2L1	phosphoglucomutase 2 like 1 [Source:HGNC Symbol;Acc:HGNC:20898]	15:54484806-54537330	81.0464	118.511	92.257	63.4665	80.5648	79.1972	159.641	135.191	114.702	94.5498	113.345	83.1286
ENSBTAG00000000771		DnaJ homolog subfamily B member 6 [Source:UniProtKB/Swiss-Prot;Acc:Q0III6]	4:119431678-119447704	711.289	612.596	725.297	642.325	719.115	638.467	682.503	696.756	576.137	605.119	687.624	655.474
ENSBTAG00000000772			16:65014452-65015946	0	0	0	0	0	0	0	0	0	0	0	0
ENSBTAG00000000773		Tetratricopeptide repeat protein 9C [Source:UniProtKB/Swiss-Prot;Acc:A4IFF3]	29:41741321-41750148	336.982	284.949	317.992	297.636	280.485	351.01	383.725	350.978	331.848	306.341	328.699	395.577
ENSBTAG00000000776			29:48988149-48989096	0	0.871403	0.981457	1.09425	0	0.977744	1.4646	0.866612	0.875589	0	0	0
ENSBTAG00000000778			23:17867543-17873174	5906.79	5603.99	6090.92	5864.09	5308.33	6316.22	3857.02	3682.23	3432.31	4863.64	4921.04	4751.71
ENSBTAG00000000781	HIP1	huntingtin interacting protein 1 [Source:HGNC Symbol;Acc:HGNC:4913]	25:34393880-34528240	334.849	437.444	406.323	398.307	421.722	463.45	296.581	295.515	505.215	471.803	264.471	320.093
ENSBTAG00000000782	KDR	kinase insert domain receptor [Source:HGNC Symbol;Acc:HGNC:6307]	6:72232849-72277699	1.0664	6.97122	1.96291	1.09425	0	0.977744	10.2522	6.9329	6.12912	10.4005	5.66723	7.64401
ENSBTAG00000000783	TGFA	transforming growth factor alpha [Source:HGNC Symbol;Acc:HGNC:11765]	11:13969792-13984394	0	0	0	2.1885	0.994627	0	0.732299	0	0	0	0	0.955501
ENSBTAG00000000784	MTERF4	mitochondrial transcription termination factor 4 [Source:HGNC Symbol;Acc:HGNC:28785]	3:120809687-120815327	325.252	326.776	298.363	306.39	296.399	333.411	304.636	340.579	315.212	353.616	387.261	359.268
ENSBTAG00000000785	PASK	PAS domain containing serine/threonine kinase [Source:HGNC Symbol;Acc:HGNC:17270]	3:120818380-120844640	66.1168	60.9982	62.8133	60.1838	67.6346	49.8649	96.6635	110.06	122.582	86.9858	64.2286	73.5736
ENSBTAG00000000786	NQO2	N-ribosyldihydronicotinamide:quinone reductase 2 [Source:HGNC Symbol;Acc:HGNC:7856]	23:50487434-50498284	1550.55	1348.93	1214.06	1398.45	1412.37	1218.27	899.996	855.346	1109.37	1526.98	1212.79	1543.13
ENSBTAG00000000789	PPP1R7	protein phosphatase 1 regulatory subunit 7 [Source:HGNC Symbol;Acc:HGNC:9295]	3:120853355-120869389	535.333	511.514	493.673	478.188	522.179	466.384	429.86	404.708	404.522	433.038	493.049	448.13
ENSBTAG00000000791	CALY	calcyon neuron specific vesicular protein [Source:HGNC Symbol;Acc:HGNC:17938]	26:25893499-25904421	2.1328	3.48561	0	1.09425	2.98388	0.977744	1.4646	1.73322	2.62677	0.945498	3.77815	5.73301
ENSBTAG00000000792	AJAP1	Bos taurus adherens junctions associated protein 1 (AJAP1), mRNA. [Source:RefSeq mRNA;Acc:NM_001206815]	16:49832134-49851221	0	0	0	0	0	0	0	0	0	0	0	0
ENSBTAG00000000793	LAMC2	laminin subunit gamma 2 [Source:HGNC Symbol;Acc:HGNC:6493]	16:65705535-65771215	1.0664	0	0	1.09425	0	0	0	0	0	0.945498	0	0
ENSBTAG00000000795	NMNAT2	nicotinamide nucleotide adenylyltransferase 2 [Source:HGNC Symbol;Acc:HGNC:16789]	16:65778442-65940677	19.1952	7.84263	12.7589	15.3195	14.9194	14.6662	21.969	26.865	13.1338	17.019	1.88908	14.3325
ENSBTAG00000000797	MRPL9	mitochondrial ribosomal protein L9 [Source:HGNC Symbol;Acc:HGNC:14277]	3:19060353-19067401	680.363	596.911	604.578	605.121	640.54	557.314	643.691	542.499	450.928	518.133	651.731	605.788
ENSBTAG00000000799	ICA1	islet cell autoantigen 1 [Source:HGNC Symbol;Acc:HGNC:5343]	4:17177736-17341262	68.2496	74.0693	54.9616	48.147	61.6669	57.6869	136.208	158.59	104.195	93.6043	102.01	90.7726
ENSBTAG00000000801	ZNF583	Bos taurus zinc finger protein 583 (ZNF583), mRNA. [Source:RefSeq mRNA;Acc:NM_001083534]	18:63903404-63910967	175.956	184.737	246.346	204.625	190.968	238.569	158.909	168.123	164.611	208.009	194.575	202.566
ENSBTAG00000000802	LYVE1	lymphatic vessel endothelial hyaluronan receptor 1 [Source:HGNC Symbol;Acc:HGNC:14687]	15:42678184-42692464	5.332	1.74281	4.90729	1.09425	6.96239	4.88872	27.0951	29.4648	30.6456	9.45498	11.3345	14.3325
ENSBTAG00000000803	ZNF667	zinc finger protein 667 [Source:HGNC Symbol;Acc:HGNC:28854]	18:63871806-63894090	95.976	76.6835	85.3868	71.1263	77.5809	68.4421	128.885	103.993	105.946	82.2583	94.4538	89.8171
ENSBTAG00000000804	MOB3B	MOB kinase activator 3B [Source:HGNC Symbol;Acc:HGNC:23825]	8:16745167-16961930	12.7968	20.0423	13.7404	12.0368	16.9087	22.4881	5.12609	4.33306	7.00471	2.83649	13.2235	11.466
ENSBTAG00000000805	IQCF1	IQ motif containing F1 [Source:HGNC Symbol;Acc:HGNC:28607]	22:49557992-49560687	0	0	0	0	0	0	0	0	0	0	0	0
ENSBTAG00000000806	ATAD1	ATPase family AAA domain-containing protein 1 [Source:RefSeq peptide;Acc:NP_001192510]	26:9411265-9448494	1041.87	964.643	1054.09	1143.49	1028.44	1228.05	777.702	721.021	782.776	1084.49	844.417	929.703
ENSBTAG00000000807	TMED3	transmembrane p24 trafficking protein 3 [Source:HGNC Symbol;Acc:HGNC:28889]	21:25993165-26004025	542.797	567.283	468.155	409.25	510.244	416.519	744.016	570.231	418.531	475.585	681.956	597.188
ENSBTAG00000000808	COX14	COX14, cytochrome c oxidase assembly factor [Source:HGNC Symbol;Acc:HGNC:28216]	5:29952087-29956382	431.892	371.218	391.601	373.139	390.888	326.566	538.24	460.171	386.135	389.545	468.491	445.263
ENSBTAG00000000809	IRX1	iroquois homeobox 1 [Source:HGNC Symbol;Acc:HGNC:14358]	20:69472639-69477632	2.1328	5.22842	2.94437	2.1885	0.994627	3.91097	5.12609	4.33306	7.00471	7.56398	13.2235	12.4215
ENSBTAG00000000810	COPE	coatomer protein complex subunit epsilon [Source:HGNC Symbol;Acc:HGNC:2234]	7:4224033-4242168	1148.51	1079.67	962.809	973.883	1087.13	955.256	1399.42	1162.13	1048.96	1184.71	1492.37	1464.78
ENSBTAG00000000811	DDX49	DEAD-box helicase 49 [Source:HGNC Symbol;Acc:HGNC:18684]	7:4216055-4223818	260.202	209.137	229.661	201.342	263.576	219.015	207.241	164.656	185.625	232.592	270.138	244.608
ENSBTAG00000000812			19:57604425-57621461	320.986	298.891	283.641	410.344	297.394	312.878	134.011	129.125	211.017	366.853	277.694	326.781
ENSBTAG00000000813	HOMER3	homer scaffolding protein 3 [Source:HGNC Symbol;Acc:HGNC:17514]	7:4209220-4215509	415.896	374.703	332.714	353.443	427.69	339.277	339.054	331.912	328.346	401.837	472.269	524.57
ENSBTAG00000000815	EPHA2	EPH receptor A2 [Source:HGNC Symbol;Acc:HGNC:3386]	2:136525537-136551769	45.8552	48.7986	58.8874	57.9953	45.7529	56.7091	28.5597	46.797	57.7889	52.0024	60.4504	46.8196
ENSBTAG00000000816	PRDM1	PR/SET domain 1 [Source:HGNC Symbol;Acc:HGNC:9346]	9:44355220-44377512	1553.74	1502.3	1754.85	1828.49	1744.58	2071.84	1215.62	1311.18	1964.82	1555.34	1554.71	1628.17
ENSBTAG00000000817	SYNJ2	synaptojanin 2 [Source:HGNC Symbol;Acc:HGNC:11504]	9:96023880-96091443	25.5936	32.2419	61.8318	54.7125	45.7529	53.7759	4.39379	6.9329	10.5071	24.5829	3.77815	27.7095
ENSBTAG00000000818	PLEKHG7	pleckstrin homology and RhoGEF domain containing G7 [Source:HGNC Symbol;Acc:HGNC:33829]	5:22757834-22799117	0	0.871403	3.92583	4.377	0	1.95549	0	0	0.875589	0	0	0.955501
ENSBTAG00000000819	RFX3	regulatory factor X3 [Source:HGNC Symbol;Acc:HGNC:9984]	8:41458921-41577023	2.1328	5.22842	4.90729	3.28275	3.97851	3.91097	6.59069	0.866612	2.62677	0.945498	5.66723	3.822
ENSBTAG00000000820		Guanine nucleotide-binding protein G(I)/G(S)/G(O) subunit gamma-11 [Source:UniProtKB/Swiss-Prot;Acc:Q5E9F0]	4:11074737-11079756	24.5272	23.5279	21.5921	15.3195	23.8711	22.4881	32.2212	24.2651	19.263	9.45498	30.2252	19.11
ENSBTAG00000000821	GPR137C	G protein-coupled receptor 137C [Source:HGNC Symbol;Acc:HGNC:25445]	10:11495134-11555270	0	0	0.981457	0	0	0	1.4646	0	1.75118	0	0	0.955501
ENSBTAG00000000824	TSEN54	tRNA splicing endonuclease subunit 54 [Source:HGNC Symbol;Acc:HGNC:27561]	19:56657194-56663680	330.584	270.135	306.215	306.39	304.356	298.212	184.539	183.722	184.749	260.957	343.812	273.273
ENSBTAG00000000825	MRPS26	mitochondrial ribosomal protein S26 [Source:HGNC Symbol;Acc:HGNC:14045]	13:52590818-52593105	248.471	189.094	128.571	184.928	199.92	102.663	235.068	185.455	201.385	115.351	264.471	239.831
ENSBTAG00000000827	TAOK1	TAO kinase 1 [Source:HGNC Symbol;Acc:HGNC:29259]	19:21308239-21363144	126.902	149.881	190.403	203.531	173.065	240.525	133.278	104.86	148.85	104.005	73.6739	84.0841
ENSBTAG00000000828	CAPN6	calpain 6 [Source:HGNC Symbol;Acc:HGNC:1483]	X:64684214-64708869	0	0	0	0	0	0	0	0	0	0	0	0
ENSBTAG00000000829			19:24933750-24951464	81.0464	82.7833	76.5537	63.4665	68.6293	76.264	176.484	167.256	127.836	127.642	153.015	143.325
ENSBTAG00000000830	GPR137B	integral membrane protein GPR137B [Source:RefSeq peptide;Acc:NP_001178410]	28:8887739-8942109	1234.89	1156.35	1175.79	1299.97	1107.02	1279.87	1483.64	1213.26	1308.13	1425.81	1129.67	1291.84
ENSBTAG00000000831	CTNS	cystinosin, lysosomal cystine transporter [Source:HGNC Symbol;Acc:HGNC:2518]	19:24951988-24972141	2092.28	2799.82	2206.32	1806.61	2798.88	2257.61	3782.32	4545.38	4037.34	4966.7	5931.7	4778.46
ENSBTAG00000000833	TAX1BP3	Tax1 binding protein 3 [Source:HGNC Symbol;Acc:HGNC:30684]	19:24971932-24977062	2271.43	2310.96	2060.08	2160.05	2175.25	2238.06	2541.81	2517.51	2094.41	2959.41	3577.91	3214.31
ENSBTAG00000000835	BCAS1	breast carcinoma amplified sequence 1 [Source:HGNC Symbol;Acc:HGNC:974]	13:82162091-82259990	2.1328	1.74281	0	0	0.994627	0.977744	0.732299	0	0	0.945498	0	0.955501
ENSBTAG00000000836	KRT8	keratin, type II cytoskeletal 8 [Source:RefSeq peptide;Acc:NP_001028782]	5:27213750-27221177	0	0	0	1.09425	0	0.977744	0	0	2.62677	0	0	0
ENSBTAG00000000837	PARP1	poly(ADP-ribose) polymerase 1 [Source:HGNC Symbol;Acc:HGNC:270]	16:30119202-30160574	1407.65	1511.01	1274.91	1383.13	1307.93	1202.62	1326.93	1420.38	1214.44	1241.44	1265.68	1199.15
ENSBTAG00000000838	CCDC88C	coiled-coil domain containing 88C [Source:HGNC Symbol;Acc:HGNC:19967]	21:56629747-56773304	709.156	588.197	731.186	879.777	593.792	706.909	137.672	175.056	235.533	324.306	245.58	307.671
ENSBTAG00000000841	LZTS1	leucine zipper putative tumor suppressor 1 [Source:RefSeq peptide;Acc:NP_001179216]	8:67861051-67867745	0	0.871403	0.981457	1.09425	1.98925	0.977744	0	0.866612	0	1.891	3.77815	0
ENSBTAG00000000842	UBASH3B	ubiquitin-associated and SH3 domain-containing protein B [Source:RefSeq peptide;Acc:NP_001193057]	15:33944543-33975910	158.894	198.68	214.939	193.682	169.087	263.013	155.98	142.991	183.874	220.301	160.571	229.32
ENSBTAG00000000843	NDRG2	protein NDRG2 [Source:RefSeq peptide;Acc:NP_001030381]	10:26134842-26142255	246.338	196.937	189.421	167.42	175.054	150.573	398.371	415.107	332.724	232.592	215.355	193.011
ENSBTAG00000000845	OLFM3	olfactomedin 3 [Source:HGNC Symbol;Acc:HGNC:17990]	3:41420909-41642403	0	0	0	0	0	0	0	0	0	0	0	0
ENSBTAG00000000848	SNRNP200	small nuclear ribonucleoprotein U5 subunit 200 [Source:HGNC Symbol;Acc:HGNC:30859]	11:2343017-2368147	1680.65	1927.54	1932.49	1837.25	1874.87	1917.36	1384.78	1734.09	1769.57	1807.79	1847.52	1657.79
ENSBTAG00000000851	CYP20A1	cytochrome P450 family 20 subfamily A member 1 [Source:HGNC Symbol;Acc:HGNC:20576]	2:91899069-91943225	495.876	505.414	474.044	380.799	460.512	438.029	875.83	791.217	778.398	730.87	732.961	843.707
ENSBTAG00000000854	SEC16B	protein transport protein Sec16B [Source:RefSeq peptide;Acc:NP_996854]	16:60747108-60792164	9.5976	12.1996	7.85166	8.754	8.95164	7.82195	7.32299	14.7324	13.1338	8.50948	0	7.64401
ENSBTAG00000000855	NXN	nucleoredoxin [Source:HGNC Symbol;Acc:HGNC:18008]	19:22457712-22621493	28.7928	26.1421	27.4808	30.639	24.8657	24.4436	15.3783	17.3322	17.5118	17.019	17.0017	25.7985
ENSBTAG00000000856			14:1766767-1769754	60.7848	67.098	52.0172	65.655	53.7099	52.7982	50.5286	64.9959	81.4298	58.6209	64.2286	75.4846
ENSBTAG00000000857			14:1763994-1766621	490.544	506.285	479.933	463.962	478.416	449.762	398.371	506.968	527.98	439.656	455.267	537.947
ENSBTAG00000000859	SLC38A1	solute carrier family 38 member 1 [Source:HGNC Symbol;Acc:HGNC:13447]	5:34145240-34198996	152.495	97.5971	160.959	198.059	128.307	192.616	109.113	100.527	149.726	119.133	52.8941	64.9741
ENSBTAG00000000861	ETV3L	ETS variant 3 like [Source:HGNC Symbol;Acc:HGNC:33834]	3:13778327-13784728	22.3944	6.09982	8.83311	16.4138	9.94627	17.5994	0.732299	1.73322	1.75118	4.72749	0	3.822
ENSBTAG00000000868	ZFP1	ZFP1 zinc finger protein [Source:HGNC Symbol;Acc:HGNC:23328]	18:2532232-2536014	66.1168	48.7986	64.7762	80.9745	56.6937	53.7759	57.1193	59.7962	46.4062	55.7844	58.5613	61.1521
ENSBTAG00000000869	RNF219	ring finger protein 219 [Source:HGNC Symbol;Acc:HGNC:20308]	12:54102936-54147844	269.799	264.907	285.604	328.275	254.625	265.946	235.8	219.253	230.28	250.557	222.911	211.166
ENSBTAG00000000871	TRIM27	tripartite motif containing 27 [Source:HGNC Symbol;Acc:HGNC:9975]	23:29906624-29920511	697.425	664.009	645.799	700.32	636.561	729.397	717.653	760.885	678.581	664.685	659.287	683.183
ENSBTAG00000000872			6:113329382-113331129	0	0	0	0	0	0	0	0	0	0	0	0
ENSBTAG00000000873	SLC13A3	solute carrier family 13 member 3 [Source:HGNC Symbol;Acc:HGNC:14430]	13:75979002-76062341	105.574	97.5971	131.515	118.179	156.156	177.949	52.7255	72.7954	84.9321	59.5664	90.6756	70.7071
ENSBTAG00000000874	CAST	calpastatin [Source:HGNC Symbol;Acc:HGNC:1515]	7:98444979-98581253	3691.88	3479.51	3311.44	3477.53	3462.3	3275.44	2074.6	1870.15	1702.14	2730.6	2814.72	2913.32
ENSBTAG00000000875	CEP131	centrosomal protein 131 [Source:HGNC Symbol;Acc:HGNC:29511]	19:52110945-52124532	84.2456	79.2977	67.7205	77.6918	49.7314	59.6424	62.9777	89.261	95.4392	58.6209	32.1143	61.1521
ENSBTAG00000000877	ETFBKMT	electron transfer flavoprotein beta subunit lysine methyltransferase [Source:HGNC Symbol;Acc:HGNC:28739]	5:78647957-78655646	14.9296	25.2707	14.7219	21.885	17.9033	20.5326	33.6858	38.1309	30.6456	32.1469	15.1126	23.8875
ENSBTAG00000000878	RB1CC1	RB1 inducible coiled-coil 1 [Source:HGNC Symbol;Acc:HGNC:15574]	14:23147992-23177073	1187.97	1128.47	1211.12	1280.27	1133.87	1152.76	1058.9	1148.26	1218.82	1192.27	1023.88	1039.59
ENSBTAG00000000879	C8orf33	chromosome 8 open reading frame 33 [Source:HGNC Symbol;Acc:HGNC:26104]	14:1487366-1489409	181.288	183.866	206.106	218.85	172.071	154.483	85.679	105.727	84.0565	121.969	134.124	148.103
ENSBTAG00000000880	GINM1	glycoprotein integral membrane 1 [Source:HGNC Symbol;Acc:HGNC:21074]	9:87948484-87963094	628.109	603.882	562.375	595.272	576.884	600.335	828.23	722.754	598.027	576.754	608.282	586.678
ENSBTAG00000000885			8:99849410-99850892	0	0	0.981457	0	0	0	0.732299	0	0	0	0	0
ENSBTAG00000000886			15:57434891-57523813	0	0	0	0	0	0	0	0	0	0	0	0
ENSBTAG00000000888	SPTA1	Bos taurus spectrin, alpha, erythrocytic 1 (SPTA1), mRNA. [Source:RefSeq mRNA;Acc:NM_001206588]	3:11111861-11204434	0	0	0	0	0	0	0	0	0	0	0	0
ENSBTAG00000000892	MB21D1	Mab-21 domain containing 1 [Source:HGNC Symbol;Acc:HGNC:21367]	9:13154613-13177012	20.2616	28.7563	37.2954	18.6023	30.8334	28.3546	43.9379	41.5974	35.8991	23.6374	13.2235	33.4425
ENSBTAG00000000893			11:103251567-103254248	0	0	0	0	0	0	0	0	0	0	0	0
ENSBTAG00000000894	PGK1	phosphoglycerate kinase 1 [Source:HGNC Symbol;Acc:HGNC:8896]	X:79282708-79305386	14867.7	14023.5	14393.1	14461.6	14535.5	16070.2	8290.36	8023.09	8937.14	13814.7	15182.5	13392.3
ENSBTAG00000000895	TAF9B	TATA-box binding protein associated factor 9b [Source:HGNC Symbol;Acc:HGNC:17306]	X:79269814-79277533	45.8552	68.8408	60.8503	54.7125	35.8066	40.0875	83.4821	51.1301	51.6597	37.8199	22.6689	33.4425
ENSBTAG00000000897	IQGAP2	IQ motif containing GTPase activating protein 2 [Source:HGNC Symbol;Acc:HGNC:6111]	10:7554265-7867328	491.61	885.345	639.91	439.889	722.099	641.4	2106.09	1979.34	1916.66	730.87	989.876	711.848
ENSBTAG00000000898	F2RL2	coagulation factor II thrombin receptor like 2 [Source:HGNC Symbol;Acc:HGNC:3539]	10:7777600-7788321	740.081	689.28	702.723	675.153	712.153	781.217	387.386	352.711	313.461	605.119	576.168	643.052
ENSBTAG00000000899	TMEM17	transmembrane protein 17 [Source:HGNC Symbol;Acc:HGNC:26623]	11:60934735-60942371	9.5976	23.5279	20.6106	15.3195	17.9033	14.6662	13.9137	11.266	10.5071	16.0735	17.0017	15.288
ENSBTAG00000000900	LRRC8C	leucine rich repeat containing 8 family member C [Source:HGNC Symbol;Acc:HGNC:25075]	3:53717832-53810701	119.437	155.981	112.868	102.86	143.226	151.55	158.177	116.126	104.195	144.661	147.348	118.482
ENSBTAG00000000902	OGT	O-linked N-acetylglucosamine (GlcNAc) transferase [Source:HGNC Symbol;Acc:HGNC:8127]	X:84387999-84429228	2302.36	2314.45	3023.87	2727.97	2309.52	2782.66	1226.6	1943.81	2850.04	1303.84	884.087	1165.71
ENSBTAG00000000905	RAB6B	RAB6B, member RAS oncogene family [Source:HGNC Symbol;Acc:HGNC:14902]	1:136573249-136630809	2.1328	2.61421	5.88874	9.84826	5.96776	3.91097	5.12609	2.59984	7.8803	8.50948	3.77815	6.68851
ENSBTAG00000000908	HCAR1	hydroxycarboxylic acid receptor 1 [Source:HGNC Symbol;Acc:HGNC:4532]	17:55035080-55036087	0	0	0	0	0	0	0	0	0	0	0	0
ENSBTAG00000000910	SLC6A7	solute carrier family 6 member 7 [Source:HGNC Symbol;Acc:HGNC:11054]	7:63546283-63567495	0	0.871403	0.981457	0	0	0	0	0	0	0	0	0
ENSBTAG00000000911	UBE2H	ubiquitin conjugating enzyme E2 H [Source:HGNC Symbol;Acc:HGNC:12484]	4:94467623-94565768	75.7144	98.4685	99.1272	95.1998	93.495	107.552	151.586	141.258	163.735	86.0403	73.6739	104.15
ENSBTAG00000000913	UQCR10	ubiquinol-cytochrome c reductase, complex III subunit X [Source:HGNC Symbol;Acc:HGNC:30863]	17:71038498-71040693	515.071	447.03	550.597	430.04	475.432	459.54	768.182	569.364	460.56	546.498	659.287	578.078
ENSBTAG00000000914	OPRK1	Kappa-type opioid receptor [Source:UniProtKB/Swiss-Prot;Acc:Q2KIP6]	14:23373836-23395443	0	0	0	0	0	0	0	0	0	0	0	0
ENSBTAG00000000916	TCTE3	t-complex-associated-testis-expressed 3 [Source:HGNC Symbol;Acc:HGNC:11695]	9:105105497-105128175	3.1992	1.74281	0.981457	4.377	2.98388	0	5.85839	5.19967	1.75118	3.78199	0	3.822
ENSBTAG00000000917	BMP1	bone morphogenetic protein 1 [Source:HGNC Symbol;Acc:HGNC:1067]	8:69980325-70027825	3472.2	2687.41	2859.97	3928.36	2937.13	3263.71	850.199	995.737	1260.85	3604.24	2725.94	2923.83
ENSBTAG00000000918	ERMARD	ER membrane associated RNA degradation [Source:HGNC Symbol;Acc:HGNC:21056]	9:105128747-105157156	200.483	217.851	215.921	218.85	240.7	234.658	145.728	225.319	302.954	214.628	158.682	185.367
ENSBTAG00000000919	HEY2	hes related family bHLH transcription factor with YRPW motif 2 [Source:HGNC Symbol;Acc:HGNC:4881]	9:25873435-25884617	0	0	0.981457	1.09425	0	0	1.4646	0	0	0	0	0
ENSBTAG00000000920		dynein axonemal heavy chain 17 [Source:HGNC Symbol;Acc:HGNC:2946]	19:54312243-54405245	134.366	148.139	177.644	158.666	162.124	154.483	77.6237	112.66	141.845	121.024	85.0084	85.9951
ENSBTAG00000000923	HOXC13	homeobox protein Hox-C13 [Source:RefSeq peptide;Acc:NP_001076959]	5:26245922-26252315	0	0	0	0	0	0.977744	0	0	0	0	0	0
ENSBTAG00000000924	HOXC12	homeobox C12 [Source:HGNC Symbol;Acc:HGNC:5124]	5:26234886-26236477	0	0	0	0	0	0	0	0	0	0	0	0
ENSBTAG00000000925	GLT8D2	glycosyltransferase 8 domain containing 2 [Source:HGNC Symbol;Acc:HGNC:24890]	5:67994626-68036627	0	0.871403	0.981457	2.1885	0	0.977744	0	0.866612	0	0	0	0
ENSBTAG00000000926			15:79150673-79151599	0	0	0	0	0	0.977744	0	0	0	0	1.88908	0
ENSBTAG00000000928	SPECC1	sperm antigen with calponin homology and coiled-coil domains 1 [Source:HGNC Symbol;Acc:HGNC:30615]	19:34124435-34195907	215.413	198.68	238.494	355.631	285.458	294.301	221.887	228.786	191.754	214.628	188.908	227.409
ENSBTAG00000000930			18:63225954-63228134	87.4448	79.2977	84.4053	75.5033	76.5863	87.0192	28.5597	40.7308	60.4156	39.7109	64.2286	115.616
ENSBTAG00000000933	CCDC183	coiled-coil domain containing 183 [Source:HGNC Symbol;Acc:HGNC:28236]	11:106364117-106372245	30.9256	32.2419	40.2397	32.8275	19.8925	25.4213	10.9845	12.9992	21.0141	22.6919	9.44538	14.3325
ENSBTAG00000000936	SLC39A2	solute carrier family 39 member 2 [Source:HGNC Symbol;Acc:HGNC:17127]	10:26150711-26153125	59.7184	77.5549	62.8133	45.9585	66.64	74.3085	19.7721	20.7987	14.885	52.9479	68.0067	66.8851
ENSBTAG00000000937	SSFA2	sperm specific antigen 2 [Source:HGNC Symbol;Acc:HGNC:11319]	2:14683868-14751322	800.866	861.818	895.089	966.223	952.853	1064.76	749.874	682.89	802.039	949.28	578.057	608.654
ENSBTAG00000000939	KIF16B	kinesin family member 16B [Source:HGNC Symbol;Acc:HGNC:15869]	13:10238640-10519339	386.037	360.761	401.416	349.066	335.189	340.255	238.729	215.786	278.437	291.213	253.136	328.692
ENSBTAG00000000940	TBCC	tubulin folding cofactor C [Source:HGNC Symbol;Acc:HGNC:11580]	23:16404968-16407589	487.345	510.642	520.172	468.339	493.335	445.851	512.609	501.768	447.426	524.751	581.835	537.947
ENSBTAG00000000941	PLEKHB2	pleckstrin homology domain containing B2 [Source:HGNC Symbol;Acc:HGNC:19236]	2:1850107-1899289	4381.84	4541.75	4357.67	4257.73	4348.51	4593.44	5927.23	4963.95	4749.19	4533.66	4639.57	4707.75
ENSBTAG00000000942	SIPA1L2	signal induced proliferation associated 1 like 2 [Source:HGNC Symbol;Acc:HGNC:23800]	28:5250716-5367946	28.7928	32.2419	23.555	42.6758	29.8388	39.1097	31.4889	27.7316	36.7747	46.3294	30.2252	32.487
ENSBTAG00000000943			19:33673396-33688126	18.1288	31.3705	19.6291	15.3195	12.9302	22.4881	21.2367	22.5319	30.6456	27.4194	26.4471	15.288
ENSBTAG00000000944	LPCAT1	lysophosphatidylcholine acyltransferase 1 [Source:HGNC Symbol;Acc:HGNC:25718]	20:71141671-71165741	972.556	921.944	880.367	1022.03	984.681	854.548	637.1	650.826	704.849	655.23	697.069	849.44
ENSBTAG00000000945	ATP2C2	ATPase secretory pathway Ca2+ transporting 2 [Source:HGNC Symbol;Acc:HGNC:29103]	18:10632350-10688580	15.996	32.2419	29.4437	22.9793	31.8281	23.4658	11.7168	13.8658	29.77	16.0735	7.5563	15.288
ENSBTAG00000000946	TLDC1	TBC/LysM-associated domain containing 1 [Source:HGNC Symbol;Acc:HGNC:29325]	18:10694237-10706275	145.03	135.939	148.2	168.515	151.183	132.973	124.491	148.191	144.472	133.315	136.013	154.791
ENSBTAG00000000948	RAB2A	RAB2A, member RAS oncogene family [Source:HGNC Symbol;Acc:HGNC:9763]	14:27864735-27937015	1288.21	1224.32	1046.23	1161	1195.54	1149.83	1386.24	1235.79	1076.97	1119.47	1278.9	1331.97
ENSBTAG00000000949	DNAJC9	dnaJ homolog subfamily C member 9 [Source:RefSeq peptide;Acc:NP_001192615]	28:29452335-29456540	39.4568	60.1268	62.8133	48.147	46.7475	64.5311	36.615	41.5974	47.2818	34.0379	35.8924	44.9085
ENSBTAG00000000950	MRPS16	mitochondrial ribosomal protein S16 [Source:HGNC Symbol;Acc:HGNC:14048]	28:29460098-29461928	360.443	285.82	284.623	307.484	321.265	249.325	352.968	284.249	226.778	317.687	355.146	363.09
ENSBTAG00000000951	JAKMIP3	Janus kinase and microtubule interacting protein 3 [Source:HGNC Symbol;Acc:HGNC:23523]	26:51450395-51504242	4.2656	1.74281	2.94437	3.28275	1.98925	2.93323	0.732299	0	0	0	0	0.955501
ENSBTAG00000000954	DCDC1	doublecortin domain-containing protein 1 [Source:RefSeq peptide;Acc:NP_001069902]	15:62869597-62935638	0	0	0.981457	0	0.994627	0	0.732299	0	0	0	0	0
ENSBTAG00000000955	RBM41	RNA binding motif protein 41 [Source:HGNC Symbol;Acc:HGNC:25617]	X:60601143-60666792	19.1952	30.4991	36.3139	41.5815	29.8388	42.043	31.4889	18.1989	29.77	34.0379	24.558	31.5315
ENSBTAG00000000957		CDKN2A-interacting protein [Source:RefSeq peptide;Acc:NP_001039608]	27:13295340-13298891	245.272	270.135	269.901	276.845	258.603	260.08	278.274	301.581	241.663	261.903	202.131	260.852
ENSBTAG00000000958	ZSWIM3	zinc finger SWIM-type containing 3 [Source:HGNC Symbol;Acc:HGNC:16157]	13:75354606-75358234	3.1992	6.09982	2.94437	6.5655	2.98388	0.977744	5.12609	4.33306	4.37794	0.945498	0	5.73301
ENSBTAG00000000959	ZSWIM1	zinc finger SWIM-type containing 1 [Source:HGNC Symbol;Acc:HGNC:16155]	13:75359806-75362820	78.9136	75.8121	90.2941	76.5975	90.5111	94.8411	49.7963	55.4632	66.5448	66.1848	45.3378	50.6416
ENSBTAG00000000960	SPATA25	spermatogenesis associated 25 [Source:HGNC Symbol;Acc:HGNC:16158]	13:75363562-75364594	9.5976	17.4281	20.6106	17.508	17.9033	8.79969	2.9292	4.33306	7.8803	11.346	1.88908	4.77751
ENSBTAG00000000961	NEURL2	neuralized E3 ubiquitin protein ligase 2 [Source:HGNC Symbol;Acc:HGNC:16156]	13:75365123-75367907	118.37	114.154	93.2384	95.1998	164.113	96.7966	64.4423	66.7291	65.6692	43.4929	64.2286	66.8851
ENSBTAG00000000962	STAP1	signal transducing adaptor family member 1 [Source:HGNC Symbol;Acc:HGNC:24133]	6:85013014-85043206	269.799	268.392	239.476	257.149	288.442	257.147	342.716	330.179	334.475	331.87	353.257	322.004
ENSBTAG00000000963			3:11783242-11785396	0	0	0	0	0	0	0	0	0	0	0	0
ENSBTAG00000000964		Fc receptor like 5 [Source:HGNC Symbol;Acc:HGNC:18508]	3:12862100-12907593	65.0504	44.4416	40.2397	67.8435	26.8549	33.2433	48.3317	66.7291	104.195	73.7488	34.0034	47.7751
ENSBTAG00000000965	TNNI3K	Bos taurus TNNI3 interacting kinase (TNNI3K), mRNA. [Source:RefSeq mRNA;Acc:NM_001078008]	3:70487283-70835445	0	0	0	0	0	0	0	0	0	0	0	0
ENSBTAG00000000966			5:100112515-100118909	0	0	0	1.09425	0	0	0	0	0	0	0	0
ENSBTAG00000000967	DET1	de-etiolated homolog 1 (Arabidopsis) [Source:HGNC Symbol;Acc:HGNC:25477]	21:19928626-19953516	149.296	170.795	155.07	167.42	135.269	147.639	146.46	120.459	109.449	132.37	170.017	160.524
ENSBTAG00000000970	ASIC1	acid sensing ion channel subunit 1 [Source:HGNC Symbol;Acc:HGNC:100]	5:29981933-30005379	3.1992	5.22842	5.88874	7.65975	6.96239	4.88872	8.78759	2.59984	7.00471	2.83649	3.77815	5.73301
ENSBTAG00000000972			1:146076330-146077070	0	0	0	0	0	0	0	0	0	0	0	0
ENSBTAG00000000973	KCNJ15	potassium voltage-gated channel subfamily J member 15 [Source:HGNC Symbol;Acc:HGNC:6261]	1:152301468-152306134	75.7144	45.313	90.2941	108.331	64.6508	95.8189	2.9292	9.53273	14.885	17.9645	13.2235	17.199
ENSBTAG00000000974	IARS	isoleucyl-tRNA synthetase [Source:HGNC Symbol;Acc:HGNC:5330]	8:85268890-85350117	663.301	703.222	701.742	761.598	656.454	759.707	533.114	563.298	550.745	519.078	462.824	455.774
ENSBTAG00000000977	CADM1	cell adhesion molecule 1 [Source:HGNC Symbol;Acc:HGNC:5951]	15:26101411-26451509	483.079	957.672	646.78	422.381	818.578	654.111	1893.73	1767.02	1124.26	936.988	1322.35	1093.09
ENSBTAG00000000978	ASH2L	ASH2 like histone lysine methyltransferase complex subunit [Source:HGNC Symbol;Acc:HGNC:744]	27:32989769-33014982	329.517	291.049	317.992	326.087	341.157	297.234	254.84	296.381	295.949	246.775	226.689	257.03
ENSBTAG00000000979	SMIM19	small integral membrane protein 19 [Source:HGNC Symbol;Acc:HGNC:25166]	27:37055089-37070241	410.564	345.947	310.14	351.254	342.152	274.746	423.269	393.442	347.609	389.545	345.701	341.114
ENSBTAG00000000981	KLHDC8B	kelch domain containing 8B [Source:HGNC Symbol;Acc:HGNC:28557]	22:51427513-51432321	170.624	158.595	160.959	121.462	167.097	122.218	190.398	259.117	202.261	181.536	204.02	206.388
ENSBTAG00000000982	C3orf84	chromosome 3 open reading frame 84 [Source:HGNC Symbol;Acc:HGNC:44666]	22:51418820-51426814	0	0	0	1.09425	0.994627	0	0	0	0	0.945498	0	0
ENSBTAG00000000983	ABCC8	ATP-binding cassette sub-family C member 8 [Source:RefSeq peptide;Acc:NP_001192539]	15:35567687-35646400	0	0	0	0	0	0	0	0	0	0	0	0
ENSBTAG00000000985	RAB10	RAB10, member RAS oncogene family [Source:HGNC Symbol;Acc:HGNC:9759]	11:73335436-73400455	2042.16	2025.14	1963.9	2090.02	2119.55	2162.77	2308.21	2143.13	1897.4	2372.25	2057.2	2294.16
ENSBTAG00000000986	USH1C	USH1 protein network component harmonin [Source:HGNC Symbol;Acc:HGNC:12597]	15:35500365-35548981	7.4648	10.4568	13.7404	5.47125	2.98388	4.88872	2.1969	6.06628	4.37794	1.891	0	3.822
ENSBTAG00000000987	OTOG	otogelin precursor [Source:RefSeq peptide;Acc:NP_001291257]	15:35409567-35496594	0	0	0	0	0.994627	0	0	0	0	0	0	0
ENSBTAG00000000988	BRCA2	BRCA2, DNA repair associated [Source:HGNC Symbol;Acc:HGNC:1101]	12:28637213-28688200	118.37	237.022	232.605	189.305	203.899	221.948	112.774	136.058	184.749	134.261	117.123	150.014
ENSBTAG00000000990		Proteasome subunit alpha type-2 [Source:UniProtKB/Swiss-Prot;Acc:Q3T0Y5]	4:78821820-78832470	1659.32	1490.97	1581.13	1698.28	1728.66	1600.57	1449.22	1169.06	1053.33	1616.8	1781.4	1744.74
ENSBTAG00000000991	MRPL32	mitochondrial ribosomal protein L32 [Source:HGNC Symbol;Acc:HGNC:14035]	4:78816512-78821610	180.222	146.396	187.458	186.023	176.049	181.86	128.152	128.259	119.956	143.716	162.461	169.124
ENSBTAG00000000992	BMP10	bone morphogenetic protein 10 [Source:HGNC Symbol;Acc:HGNC:20869]	11:67187149-67193866	0	0	0	0	0	0	0	0	0	0	0	0
ENSBTAG00000000993	N4BP2L1	NEDD4 binding protein 2 like 1 [Source:HGNC Symbol;Acc:HGNC:25037]	12:28612076-28634685	279.397	209.137	176.662	206.813	188.979	177.949	373.473	433.306	337.102	217.464	143.57	171.99
ENSBTAG00000000995	FAM46A	family with sequence similarity 46 member A [Source:HGNC Symbol;Acc:HGNC:18345]	9:21763778-21766208	67.1832	101.083	113.849	106.142	95.4842	105.596	181.61	189.788	309.083	103.059	39.6706	81.2176
ENSBTAG00000000998	SLC39A6	solute carrier family 39 member 6 [Source:HGNC Symbol;Acc:HGNC:18607]	24:21317313-21337841	398.833	567.283	530.968	426.758	491.346	581.757	737.425	698.489	712.729	518.133	381.593	411.821
ENSBTAG00000001000	CA13	carbonic anhydrase 13 [Source:HGNC Symbol;Acc:HGNC:14914]	14:79694162-79733755	0	0	0	0	0	0	0	0	0	0	0	0.955501
ENSBTAG00000001001	ANKRD55	ankyrin repeat domain 55 [Source:HGNC Symbol;Acc:HGNC:25681]	20:23007391-23117580	0	1.74281	0	0	0	0	0	0	0	0	0	0
ENSBTAG00000001002	TCF7	transcription factor 7 (T-cell specific, HMG-box) [Source:HGNC Symbol;Acc:HGNC:11639]	7:47352223-47385009	27.7264	21.7851	36.3139	30.639	24.8657	39.1097	47.5994	34.6645	65.6692	29.3104	34.0034	19.11
ENSBTAG00000001003	CKMT2	creatine kinase, mitochondrial 2 [Source:HGNC Symbol;Acc:HGNC:1996]	7:83554315-83579633	0	0.871403	0.981457	0	0	0.977744	0.732299	0	0	0	1.88908	0.955501
ENSBTAG00000001004	ESAM	endothelial cell adhesion molecule [Source:HGNC Symbol;Acc:HGNC:17474]	29:28601863-28610589	4.2656	3.48561	1.96291	4.377	4.97314	0.977744	0	0.866612	0	2.83649	5.66723	3.822
ENSBTAG00000001005			17:73002288-73010751	27.7264	40.9559	45.147	41.5815	33.8173	40.0875	25.6305	25.9984	21.8897	19.8555	28.3361	30.576
ENSBTAG00000001006	HMX3	H6 family homeobox 3 [Source:HGNC Symbol;Acc:HGNC:5019]	26:43257908-43259617	0	0	0	0	0	0	0	0	0	0	0	0
ENSBTAG00000001007	SLC25A43	solute carrier family 25 member 43 [Source:HGNC Symbol;Acc:HGNC:30557]	X:3646867-3687086	141.831	168.181	157.033	137.876	158.146	175.994	139.137	119.592	105.071	131.424	143.57	153.836
ENSBTAG00000001008	PRF1	perforin 1 [Source:HGNC Symbol;Acc:HGNC:9360]	28:26939280-26941721	2.1328	0.871403	0.981457	2.1885	3.97851	1.95549	2.9292	2.59984	0	1.891	0	1.911
ENSBTAG00000001009	HCLS1	hematopoietic cell-specific Lyn substrate 1 [Source:HGNC Symbol;Acc:HGNC:4844]	1:66720537-66754184	3529.78	3905.63	3601.95	3607.74	4092.89	4051.77	3873.13	3748.1	3865.72	3776.32	4006.73	3799.07
ENSBTAG00000001010	ADAMTS18	ADAM metallopeptidase with thrombospondin type 1 motif 18 [Source:HGNC Symbol;Acc:HGNC:17110]	18:4559081-4703601	0	0	0	0	0	0	0	0	0	0	0	0
ENSBTAG00000001013	SLC30A5	solute carrier family 30 member 5 [Source:HGNC Symbol;Acc:HGNC:19089]	20:10455656-10487640	590.785	597.782	646.78	556.974	633.578	693.22	541.901	522.567	510.468	591.882	519.496	507.371
ENSBTAG00000001014	MAPK7	mitogen-activated protein kinase 7 [Source:HGNC Symbol;Acc:HGNC:6880]	19:34687988-34693036	454.286	366.861	373.935	409.25	440.62	399.897	221.887	253.917	277.562	344.161	402.373	378.378
ENSBTAG00000001015	TM9SF4	transmembrane 9 superfamily member 4 [Source:HGNC Symbol;Acc:HGNC:30797]	13:62165598-62218184	1106.92	1146.77	1078.62	1063.61	1138.85	1063.79	957.847	1057.27	1107.62	1189.44	1180.67	1127.49
ENSBTAG00000001016	NAA35	N(alpha)-acetyltransferase 35, NatC auxiliary subunit [Source:HGNC Symbol;Acc:HGNC:24340]	8:80545455-80633397	390.302	397.36	425.952	445.36	370.001	448.784	347.842	358.777	314.336	347.943	377.815	364.046
ENSBTAG00000001017	SLK	STE20 like kinase [Source:HGNC Symbol;Acc:HGNC:11088]	26:24786360-24844579	195.151	295.406	309.159	235.264	222.796	254.213	227.013	207.12	223.275	147.498	85.0084	118.482
ENSBTAG00000001019	GDF10	growth differentiation factor 10 [Source:HGNC Symbol;Acc:HGNC:4215]	28:42628171-42640763	0	0	0	0	0	0	0	0	0	0	0	0
ENSBTAG00000001020	AKAP3	Bos taurus A kinase (PRKA) anchor protein 3 (AKAP3), mRNA. [Source:RefSeq mRNA;Acc:NM_001101039]	5:105896016-105941353	1.0664	0	2.94437	1.09425	1.98925	0	2.1969	0	0.875589	1.891	3.77815	0.955501
ENSBTAG00000001021	CYP1A1	cytochrome P450 family 1 subfamily A member 1 [Source:HGNC Symbol;Acc:HGNC:2595]	21:34342808-34345682	56.5192	118.511	74.5907	41.5815	90.5111	98.7521	362.488	441.106	313.461	208.009	209.687	218.81
ENSBTAG00000001022	AMDHD2	N-acetylglucosamine-6-phosphate deacetylase [Source:UniProtKB/Swiss-Prot;Acc:A7MBC0]	25:2019789-2026471	2769.44	2148.01	2029.65	2320.91	2514.42	1962.33	3358.32	3242	2248.51	2761.8	3315.33	2891.35
ENSBTAG00000001023	ZNF598	zinc finger protein 598 [Source:HGNC Symbol;Acc:HGNC:28079]	25:1552258-1562560	415.896	459.229	363.139	397.213	436.641	375.454	274.612	385.642	391.388	383.872	358.924	395.577
ENSBTAG00000001024	ARID1A	AT-rich interactive domain-containing protein 1A [Source:RefSeq peptide;Acc:NP_001192714]	2:127000106-127066994	1033.34	1115.4	1121.81	1040.63	989.654	1122.45	789.418	980.138	1371.17	1171.47	768.854	839.885
ENSBTAG00000001026	BCO1	beta-carotene oxygenase 1 [Source:HGNC Symbol;Acc:HGNC:13815]	18:7931947-7962732	1.0664	0.871403	0	1.09425	0	0	0.732299	0	0.875589	0	0	0
ENSBTAG00000001027	SERPINH1	serpin family H member 1 [Source:HGNC Symbol;Acc:HGNC:1546]	15:55514945-55525175	31.992	0	0	42.6758	0	0	0	0.866612	0	30.2559	1.88908	2.8665
ENSBTAG00000001028	MAP6	microtubule associated protein 6 [Source:HGNC Symbol;Acc:HGNC:6868]	15:55540434-55636141	0	0	0	0	0	0	0	0	0	0	0	0
ENSBTAG00000001029	RASGRP2	RAS guanyl releasing protein 2 [Source:HGNC Symbol;Acc:HGNC:9879]	29:43590193-43602499	177.022	165.567	183.532	120.368	129.302	154.483	91.5374	78.8617	129.587	126.697	170.017	135.681
ENSBTAG00000001030	MTMR3	myotubularin related protein 3 [Source:HGNC Symbol;Acc:HGNC:7451]	17:71122533-71253675	856.319	813.89	824.424	858.987	877.261	862.37	697.881	821.548	945.636	859.457	797.19	927.792
ENSBTAG00000001032	PYGM	glycogen phosphorylase, muscle associated [Source:HGNC Symbol;Acc:HGNC:9726]	29:43606012-43617848	4.2656	4.35701	2.94437	4.377	7.95702	2.93323	0.732299	0	6.12912	2.83649	1.88908	3.822
ENSBTAG00000001034	IL18R1	interleukin 18 receptor 1 [Source:HGNC Symbol;Acc:HGNC:5988]	11:7153231-7179569	0	1.74281	0	1.09425	0	0.977744	0	0	0	0.945498	0	0
ENSBTAG00000001035	SF1	splicing factor 1 [Source:HGNC Symbol;Acc:HGNC:12950]	29:43623210-43636775	2512.44	2374.57	2422.24	2367.96	2389.09	2340.72	2039.45	2142.26	2328.19	2251.23	2151.66	2030.44
ENSBTAG00000001036	HIBADH	3-hydroxyisobutyrate dehydrogenase [Source:HGNC Symbol;Acc:HGNC:4907]	4:68926598-69034386	379.638	399.103	361.176	362.197	361.05	366.654	654.675	663.825	503.464	421.692	477.936	412.776
ENSBTAG00000001037	MAP4K2	mitogen-activated protein kinase kinase kinase kinase 2 [Source:RefSeq peptide;Acc:NP_001193204]	29:43648614-43661350	386.037	311.962	325.844	302.013	293.415	313.856	200.65	228.786	271.433	339.434	268.249	262.763
ENSBTAG00000001038	SNRPB	small nuclear ribonucleoprotein polypeptides B and B1 [Source:HGNC Symbol;Acc:HGNC:11153]	13:53134613-53143629	1301.01	1104.94	1116.9	1209.15	1203.5	1139.07	1444.83	1237.52	1028.82	1390.83	1556.6	1455.23
ENSBTAG00000001041		Primary amine oxidase, liver isozyme [Source:UniProtKB/Swiss-Prot;Acc:Q29437]	19:43555808-43559784	0	0	0	2.1885	0	0	0	0	0	0	0	0
ENSBTAG00000001042	MXD1	MAX dimerization protein 1 [Source:HGNC Symbol;Acc:HGNC:6761]	11:68232862-68255606	170.624	337.233	274.808	217.756	272.528	278.657	311.959	284.249	643.558	470.858	304.141	352.58
ENSBTAG00000001043	LUZP2	leucine zipper protein 2 [Source:HGNC Symbol;Acc:HGNC:23206]	29:20259769-20557376	0	0	0	0	0	0	0	0	0	0	0	0
ENSBTAG00000001044	SUPV3L1	Suv3 like RNA helicase [Source:HGNC Symbol;Acc:HGNC:11471]	28:25712751-25737804	163.159	194.323	200.217	201.342	171.076	190.66	178.681	156.857	153.228	181.536	177.573	156.702
ENSBTAG00000001049	ANOS1	anosmin 1 [Source:HGNC Symbol;Acc:HGNC:6211]	X:145362862-145568526	0	0	0	0	0	0	0	0	0	0	0	0
ENSBTAG00000001050	LDLRAP1	low density lipoprotein receptor adaptor protein 1 [Source:HGNC Symbol;Acc:HGNC:18640]	2:128078919-128103312	149.296	134.196	135.441	117.085	143.226	112.441	138.405	124.792	114.702	122.915	160.571	122.304
ENSBTAG00000001051	OSCAR	osteoclast associated, immunoglobulin-like receptor [Source:HGNC Symbol;Acc:HGNC:29960]	18:63467220-63474744	55.4528	66.2266	45.147	41.5815	66.64	45.954	57.1193	41.5974	63.0424	39.7109	49.116	49.6861
ENSBTAG00000001052	ADCY10	adenylate cyclase 10, soluble [Source:HGNC Symbol;Acc:HGNC:21285]	3:825294-905484	0	0.871403	0.981457	1.09425	0	0.977744	0	0	0.875589	0	0	0
ENSBTAG00000001055	HNRNPL	heterogeneous nuclear ribonucleoprotein L [Source:HGNC Symbol;Acc:HGNC:5045]	18:48823774-48835620	2400.47	2505.28	2369.24	2291.36	2256.81	2179.39	2777.61	2839.02	2730.09	2696.56	2625.82	2665.85
ENSBTAG00000001057	ARFGAP3	ADP ribosylation factor GTPase activating protein 3 [Source:HGNC Symbol;Acc:HGNC:661]	5:114291727-114341661	1634.79	1500.56	1794.1	1717.97	1581.46	1673.9	1186.32	1080.67	1031.44	897.277	1006.88	1004.23
ENSBTAG00000001058	SRPK3	SRSF protein kinase 3 [Source:HGNC Symbol;Acc:HGNC:11402]	X:39912160-39916763	2.1328	0.871403	0	1.09425	1.98925	0	2.1969	2.59984	2.62677	1.891	1.88908	0.955501
ENSBTAG00000001059	IDH3G	isocitrate dehydrogenase 3 (NAD(+)) gamma [Source:HGNC Symbol;Acc:HGNC:5386]	X:39916807-39925370	498.009	490.6	388.657	372.045	460.512	415.541	568.264	552.032	516.597	466.13	621.506	500.683
ENSBTAG00000001060	CXCR4	C-X-C motif chemokine receptor 4 [Source:HGNC Symbol;Acc:HGNC:2561]	2:61582125-61585838	3253.59	2922.69	2870.76	3458.93	3117.16	2874.57	3441.07	3411.85	2760.73	4028.77	3451.34	3856.4
ENSBTAG00000001061	PRKCA	protein kinase C alpha [Source:HGNC Symbol;Acc:HGNC:9393]	19:63500603-63581649	35.1912	42.6987	49.0729	39.393	36.8012	44.9762	62.2454	59.7962	55.1621	54.8389	39.6706	61.1521
ENSBTAG00000001062	PTH2	parathyroid hormone 2 [Source:HGNC Symbol;Acc:HGNC:30828]	18:56336880-56337677	0	0	0	0	0	0	0	0	0	0	0	0
ENSBTAG00000001063	HOXA4	homeobox A4 [Source:HGNC Symbol;Acc:HGNC:5105]	4:69366547-69368811	1.0664	1.74281	6.8702	4.377	3.97851	2.93323	0.732299	0.866612	0.875589	1.891	5.66723	3.822
ENSBTAG00000001066		paired immunoglobulin-like type 2 receptor alpha precursor [Source:RefSeq peptide;Acc:NP_001193279]	25:36673965-36691626	1216.76	1595.54	1085.49	965.129	1181.62	1164.49	2737.33	2710.76	2719.58	2337.27	2410.46	2403.09
ENSBTAG00000001067	GRM2	glutamate metabotropic receptor 2 [Source:HGNC Symbol;Acc:HGNC:4594]	22:49674768-49683245	0	0	0	0	0	0	0	0	0.875589	0	0	0
ENSBTAG00000001068	ZCWPW1	zinc finger CW-type and PWWP domain containing 1 [Source:HGNC Symbol;Acc:HGNC:23486]	25:36650861-36674762	20.2616	13.9424	11.7775	18.6023	17.9033	18.5771	14.646	19.9321	20.1385	16.0735	22.6689	21.021
ENSBTAG00000001069	TP53	Cellular tumor antigen p53 [Source:UniProtKB/Swiss-Prot;Acc:P67939]	19:27985495-27997841	702.757	677.952	708.612	654.362	651.481	687.354	782.095	741.82	714.481	595.664	629.062	562.79
ENSBTAG00000001071	WRAP53	WD repeat containing antisense to TP53 [Source:HGNC Symbol;Acc:HGNC:25522]	19:27998930-28010744	311.389	321.548	282.66	249.489	323.254	298.212	308.298	300.714	324.843	313.905	394.817	356.402
ENSBTAG00000001074	SAYSD1	SAYSVFN motif domain containing 1 [Source:HGNC Symbol;Acc:HGNC:21025]	23:12964407-12971106	60.7848	53.1556	45.147	35.016	39.7851	21.5104	76.8914	61.5295	53.4109	50.1114	81.2303	77.3956
ENSBTAG00000001075	CALB2	calbindin 2 [Source:HGNC Symbol;Acc:HGNC:1435]	18:39808727-39838373	0	0	0	1.09425	0	0	0	0	0	0	0	0
ENSBTAG00000001076	NLRP6	NLR family pyrin domain containing 6 [Source:HGNC Symbol;Acc:HGNC:22944]	11:107214414-107220027	0	0	0.981457	0	0	0	0.732299	0	0	0	0	0
ENSBTAG00000001077	OSBPL5	oxysterol binding protein like 5 [Source:HGNC Symbol;Acc:HGNC:16392]	29:49122352-49157383	195.151	223.951	166.848	161.949	157.151	147.639	147.924	160.323	119.956	147.498	166.239	128.037
ENSBTAG00000001078			25:3392668-3404630	664.367	508.028	744.926	876.495	630.594	774.373	136.94	205.387	338.853	300.668	255.025	240.786
ENSBTAG00000001080	SPAG17	sperm-associated antigen 17 [Source:RefSeq peptide;Acc:NP_001193803]	3:25111140-25352312	0	0.871403	0	0	0.994627	0	0.732299	1.73322	0	0.945498	0	0
ENSBTAG00000001081	PALLD	palladin, cytoskeletal associated protein [Source:HGNC Symbol;Acc:HGNC:17068]	8:571565-923258	18.1288	11.3282	11.7775	29.5448	16.9087	9.77744	5.12609	7.79951	9.63148	27.4194	7.5563	14.3325
ENSBTAG00000001082	SH2D5	SH2 domain containing 5 [Source:HGNC Symbol;Acc:HGNC:28819]	2:132522953-132529468	0	3.48561	0	1.09425	1.98925	1.95549	0	0	0	0.945498	1.88908	0
ENSBTAG00000001083		mitogen-activated protein kinase kinase kinase MLT [Source:RefSeq peptide;Acc:NP_001192422]	2:23443013-23608298	137.566	189.094	235.55	182.74	173.065	245.414	343.448	287.715	308.207	201.391	132.235	160.524
ENSBTAG00000001084			7:8270706-8271653	0	0	0	0	0	0	0	0	0	0	0	0
ENSBTAG00000001085	FAM20A	FAM20A, golgi associated secretory pathway pseudokinase [Source:HGNC Symbol;Acc:HGNC:23015]	19:62270269-62311718	1580.4	1559.81	1466.3	1436.75	1722.69	1668.03	1564.92	1764.42	1618.09	2345.78	2690.04	2512.01
ENSBTAG00000001086	FHL2	four and a half LIM domains 2 [Source:HGNC Symbol;Acc:HGNC:3703]	11:9253234-9300671	41.5896	33.1133	22.5735	24.0735	17.9033	28.3546	30.7566	28.5982	28.8944	26.4739	37.7815	35.3535
ENSBTAG00000001088	SLC17A8	vesicular glutamate transporter 3 [Source:RefSeq peptide;Acc:NP_001179607]	5:64635278-64674628	1.0664	0	1.96291	1.09425	0	0	0.732299	0.866612	0.875589	0.945498	1.88908	0.955501
ENSBTAG00000001090	CCDC173	coiled-coil domain containing 173 [Source:HGNC Symbol;Acc:HGNC:25064]	2:26666110-26690420	0	0	0.981457	0	2.98388	0.977744	0	0.866612	0	0	0	0.955501
ENSBTAG00000001092	PHOSPHO2	phosphatase, orphan 2 [Source:HGNC Symbol;Acc:HGNC:28316]	2:26660800-26665974	154.628	150.753	118.756	138.97	151.183	123.196	166.964	149.924	135.716	158.844	175.684	149.058
ENSBTAG00000001093	KLHL23	kelch-like protein 23 [Source:RefSeq peptide;Acc:NP_001192436]	2:26619585-26636478	5.332	6.09982	4.90729	4.377	7.95702	1.95549	13.9137	5.19967	13.1338	4.72749	3.77815	5.73301
ENSBTAG00000001094	MTUS2	microtubule associated tumor suppressor candidate 2 [Source:HGNC Symbol;Acc:HGNC:20595]	12:31029405-31296069	1.0664	0	0	2.1885	1.98925	0	0.732299	0	0.875589	0	0	0.955501
ENSBTAG00000001096	PRKRA	protein activator of interferon induced protein kinase EIF2AK2 [Source:HGNC Symbol;Acc:HGNC:9438]	2:18433086-18449877	24.5272	40.9559	35.3325	28.4505	34.812	40.0875	32.9535	29.4648	34.148	41.6019	43.4487	39.1755
ENSBTAG00000001097	FKBP7	FK506 binding protein 7 [Source:HGNC Symbol;Acc:HGNC:3723]	2:18413884-18421599	22.3944	31.3705	27.4808	18.6023	25.8603	16.6216	68.1038	42.464	55.1621	24.5829	56.6723	27.7095
ENSBTAG00000001098	PLEKHA3	pleckstrin homology domain containing A3 [Source:HGNC Symbol;Acc:HGNC:14338]	2:18382408-18410532	226.077	173.409	222.791	235.264	231.748	191.638	153.783	165.523	130.463	161.68	109.566	137.592
ENSBTAG00000001099	PIANP	PILR alpha associated neural protein [Source:HGNC Symbol;Acc:HGNC:25338]	5:104114216-104117626	0	0	0	0	0	0	0.732299	0	0.875589	0	0	0
ENSBTAG00000001100	IL22RA1	interleukin 22 receptor subunit alpha 1 [Source:HGNC Symbol;Acc:HGNC:13700]	2:129351698-129378160	0	0	0	0	1.98925	0	0.732299	0.866612	0	0	0	0
ENSBTAG00000001101	IFNLR1	interferon lambda receptor 1 [Source:HGNC Symbol;Acc:HGNC:18584]	2:129315264-129338069	1.0664	1.74281	0	3.28275	4.97314	0	0.732299	3.46645	2.62677	0.945498	0	0
ENSBTAG00000001102	SERPINB10	serpin family B member 10 [Source:HGNC Symbol;Acc:HGNC:8942]	24:62615491-62638833	4.2656	7.84263	17.6662	9.84826	25.8603	25.4213	2.1969	6.06628	7.8803	11.346	11.3345	18.1545
ENSBTAG00000001104	CMTM4	CKLF like MARVEL transmembrane domain containing 4 [Source:HGNC Symbol;Acc:HGNC:19175]	18:34476952-34556068	177.022	190.837	162.922	153.195	226.775	147.639	332.464	293.781	282.815	308.232	343.812	311.493
ENSBTAG00000001105	ANXA4	annexin A4 [Source:HGNC Symbol;Acc:HGNC:542]	11:68070487-68144492	5352.26	5177.88	5033.89	5370.58	5365.02	5178.13	5394.85	4855.63	4071.49	5182.27	4820.92	4774.64
ENSBTAG00000001107	CACYBP	calcyclin binding protein [Source:HGNC Symbol;Acc:HGNC:30423]	16:57694739-57705495	1374.59	1423	1362.26	1198.2	1347.72	1327.78	1526.11	1339.78	1142.64	1299.11	1541.49	1521.16
ENSBTAG00000001108	GMCL1	germ cell-less protein-like 1 [Source:RefSeq peptide;Acc:NP_001095453]	11:68149829-68205598	306.057	341.59	358.232	342.5	309.329	388.164	271.683	235.718	291.571	299.723	219.133	260.852
ENSBTAG00000001109		28S ribosomal protein S14, mitochondrial [Source:UniProtKB/Swiss-Prot;Acc:Q6B860]	16:57711734-57731147	251.67	256.192	233.587	214.473	275.512	219.992	243.123	222.719	179.496	201.391	307.919	273.273
ENSBTAG00000001110	SLC16A5	solute carrier family 16 member 5 [Source:HGNC Symbol;Acc:HGNC:10926]	19:56975975-56985432	228.21	268.392	203.162	154.289	269.544	217.059	213.831	226.186	204.012	308.232	504.383	347.802
ENSBTAG00000001112	SMOX	spermine oxidase [Source:HGNC Symbol;Acc:HGNC:15862]	13:51409995-51445203	36.2576	26.1421	31.4066	42.6758	37.7958	46.9317	24.8982	25.1317	25.3921	30.2559	15.1126	23.8875
ENSBTAG00000001113	NDUFAF7	NADH:ubiquinone oxidoreductase complex assembly factor 7 [Source:HGNC Symbol;Acc:HGNC:28816]	11:19683131-19699850	207.948	217.851	225.735	229.793	196.936	196.526	237.265	211.453	198.759	174.917	171.906	172.946
ENSBTAG00000001114	PRKD3	serine/threonine-protein kinase D3 [Source:RefSeq peptide;Acc:NP_001192467]	11:19704351-19780728	387.103	560.312	594.763	460.679	479.41	621.845	651.746	600.562	687.337	422.637	300.363	386.022
ENSBTAG00000001116	P4HA2	prolyl 4-hydroxylase subunit alpha 2 [Source:HGNC Symbol;Acc:HGNC:8547]	7:23480315-23513315	1811.81	1382.05	1579.16	1914.94	1476.03	1797.09	828.963	798.15	919.368	1650.84	1407.36	1545.05
ENSBTAG00000001117	ANKRD50	ankyrin repeat domain 50 [Source:HGNC Symbol;Acc:HGNC:29223]	17:33496005-33529948	72.5152	105.44	119.738	134.593	119.355	138.84	95.1989	91.8609	105.071	131.424	71.7849	112.749
ENSBTAG00000001119	ANKRD13B	ankyrin repeat domain 13B [Source:HGNC Symbol;Acc:HGNC:26363]	19:21409208-21425398	5.332	4.35701	3.92583	9.84826	4.97314	4.88872	2.1969	2.59984	1.75118	0.945498	0	2.8665
ENSBTAG00000001120	CORO6	coronin 6 [Source:HGNC Symbol;Acc:HGNC:21356]	19:21426533-21434772	5.332	6.97122	2.94437	7.65975	3.97851	5.86646	2.1969	0.866612	7.8803	2.83649	9.44538	4.77751
ENSBTAG00000001123	SNRNP48	small nuclear ribonucleoprotein U11/U12 subunit 48 [Source:HGNC Symbol;Acc:HGNC:21368]	23:47647768-47663909	414.829	436.573	383.75	458.491	409.786	422.385	210.902	321.513	415.029	355.507	249.358	285.695
ENSBTAG00000001124	GALC	galactosylceramidase [Source:HGNC Symbol;Acc:HGNC:4115]	10:100733238-100789765	496.942	657.038	559.431	477.093	561.964	536.781	460.616	516.501	622.544	539.879	377.815	525.526
ENSBTAG00000001125	ADAMDEC1	ADAM DEC1 precursor [Source:RefSeq peptide;Acc:NP_001193300]	8:72498088-72516273	0	0.871403	0	1.09425	0.994627	0.977744	0	0	1.75118	0	0	1.911
ENSBTAG00000001126			6:95366324-95411167	727.285	726.75	747.87	756.127	772.825	715.708	818.71	778.218	680.333	727.088	787.745	767.267
ENSBTAG00000001128	RNF165	ring finger protein 165 [Source:HGNC Symbol;Acc:HGNC:31696]	24:46619513-46639825	0	0	0.981457	0	0	0	0	0	0	0	0	0
ENSBTAG00000001131	SLC12A9	solute carrier family 12 member 9 [Source:HGNC Symbol;Acc:HGNC:17435]	25:36326328-36335481	486.278	613.468	487.784	435.512	476.426	451.718	474.53	635.227	705.725	593.773	544.054	525.526
ENSBTAG00000001132	GTDC1	glycosyltransferase like domain containing 1 [Source:HGNC Symbol;Acc:HGNC:20887]	2:52584334-52897314	50.1208	55.7698	49.0729	48.147	54.7045	55.7314	46.8671	48.5303	50.7842	44.4384	37.7815	48.7306
ENSBTAG00000001133	VWA8	von Willebrand factor A domain containing 8 [Source:HGNC Symbol;Acc:HGNC:29071]	12:11705780-12059605	230.342	227.436	265.975	210.096	234.732	228.792	177.949	146.457	181.247	180.59	185.129	212.121
ENSBTAG00000001134	SRRT	serrate, RNA effector molecule [Source:HGNC Symbol;Acc:HGNC:24101]	25:36306702-36320801	1684.91	1594.67	1456.48	1534.14	1526.75	1463.68	1043.53	1254.85	1379.05	1501.45	1405.47	1420.83
ENSBTAG00000001135	C1orf194	chromosome 1 open reading frame 194 [Source:HGNC Symbol;Acc:HGNC:32331]	3:34388638-34392858	0	0	1.96291	0	1.98925	0	0	0	0	0	0	0.955501
ENSBTAG00000001136	KIAA1324	KIAA1324 [Source:HGNC Symbol;Acc:HGNC:29618]	3:34313872-34353121	1.0664	0	3.92583	2.1885	0	4.88872	4.39379	2.59984	2.62677	1.891	3.77815	1.911
ENSBTAG00000001137	CLTA	clathrin light chain A [Source:HGNC Symbol;Acc:HGNC:2090]	8:60849478-60867215	2331.15	2406.82	2035.54	1969.65	2372.19	2037.62	3657.83	3033.14	2616.26	2278.65	3037.63	2687.82
ENSBTAG00000001138	UFSP1	UFM1 specific peptidase 1 (inactive) [Source:HGNC Symbol;Acc:HGNC:33821]	25:36305262-36306273	66.1168	63.6124	36.3139	60.1838	46.7475	48.8872	90.8051	70.1956	52.5353	52.0024	98.2319	78.3511
ENSBTAG00000001139	ACHE	acetylcholinesterase (Cartwright blood group) [Source:HGNC Symbol;Acc:HGNC:108]	25:36300532-36305041	38.3904	40.9559	48.0914	42.6758	27.8496	31.2878	33.6858	30.3314	51.6597	79.4218	35.8924	49.6861
ENSBTAG00000001140	IAH1	isoamyl acetate-hydrolyzing esterase 1 homolog [Source:HGNC Symbol;Acc:HGNC:27696]	11:87942471-87953717	139.698	115.897	85.3868	110.519	103.441	73.3308	191.13	196.721	138.343	141.825	170.017	151.925
ENSBTAG00000001141	ADAM17	ADAM metallopeptidase domain 17 [Source:HGNC Symbol;Acc:HGNC:195]	11:87898074-87940943	805.132	895.802	1062.92	898.38	852.396	1104.85	879.491	885.677	948.263	812.183	547.832	674.584
ENSBTAG00000001142	GNE	bifunctional UDP-N-acetylglucosamine 2-epimerase/N-acetylmannosamine kinase [Source:RefSeq peptide;Acc:NP_001178072]	8:60873151-60905455	153.562	148.139	168.811	238.547	184.006	203.371	141.334	158.59	162.86	170.19	120.901	145.236
ENSBTAG00000001143			3:55063830-55075636	813.663	657.909	902.941	904.945	778.793	945.478	151.586	165.523	222.4	343.216	351.368	266.585
ENSBTAG00000001144	NAA20	N-alpha-acetyltransferase 20 [Source:RefSeq peptide;Acc:NP_001193758]	13:39883240-39901761	874.448	784.263	810.684	834.913	781.777	735.263	875.83	789.484	710.103	739.379	706.514	708.026
ENSBTAG00000001146	HIVEP2	human immunodeficiency virus type I enhancer binding protein 2 [Source:HGNC Symbol;Acc:HGNC:4921]	9:81237678-81266493	447.888	368.603	528.024	640.137	477.421	681.487	123.759	129.125	226.778	340.379	153.015	232.187
ENSBTAG00000001150			1:401206-407700	0	0	0	0	0	0	0	0.866612	0	0	0	0
ENSBTAG00000001151	APLP1	amyloid beta precursor like protein 1 [Source:HGNC Symbol;Acc:HGNC:597]	18:46754202-46764958	23.4608	23.5279	12.7589	27.3563	13.9248	24.4436	16.8429	16.4656	18.3874	16.0735	17.0017	25.7985
ENSBTAG00000001152	TLE6	transducin like enhancer of split 6 [Source:HGNC Symbol;Acc:HGNC:30788]	7:22019474-22023366	1.0664	0	0	1.09425	1.98925	0	0	2.59984	0.875589	0	0	0.955501
ENSBTAG00000001153	TLE2	transducin like enhancer of split 2 [Source:HGNC Symbol;Acc:HGNC:11838]	7:21999033-22018639	0	4.35701	2.94437	3.28275	3.97851	2.93323	2.9292	2.59984	6.12912	4.72749	1.88908	3.822
ENSBTAG00000001154	DGAT2	diacylglycerol O-acyltransferase 2 [Source:HGNC Symbol;Acc:HGNC:16940]	15:55940757-55973229	1.0664	0	0	0	0.994627	0	0	0	0.875589	1.891	0	0
ENSBTAG00000001156	ST3GAL1	ST3 beta-galactoside alpha-2,3-sialyltransferase 1 [Source:HGNC Symbol;Acc:HGNC:10862]	14:8970645-8985785	280.463	261.421	238.494	356.726	305.351	303.101	199.185	205.387	248.667	371.581	215.355	306.716
ENSBTAG00000001160	GMEB1	glucocorticoid modulatory element binding protein 1 [Source:HGNC Symbol;Acc:HGNC:4370]	2:125343515-125370269	194.085	207.394	213.958	206.813	211.856	218.037	119.365	147.324	192.63	176.808	160.571	183.456
ENSBTAG00000001161	FAM60A	family with sequence similarity 60 member A [Source:HGNC Symbol;Acc:HGNC:30702]	5:79034368-79064677	456.419	316.319	429.878	386.27	318.281	350.032	139.137	146.457	167.237	248.666	166.239	224.543
ENSBTAG00000001163	H2AFY2	H2A histone family member Y2 [Source:HGNC Symbol;Acc:HGNC:14453]	28:26451331-26504095	15.996	13.071	20.6106	22.9793	3.97851	13.6884	5.85839	6.9329	11.3827	7.56398	9.44538	10.5105
ENSBTAG00000001164	ACAD10	acyl-CoA dehydrogenase family member 10 [Source:HGNC Symbol;Acc:HGNC:21597]	17:57648597-57696347	346.58	407.817	391.601	335.935	323.254	358.832	303.172	339.712	391.388	279.867	268.249	253.208
ENSBTAG00000001165	AIFM2	Bos taurus apoptosis-inducing factor, mitochondrion-associated, 2 (AIFM2), mRNA. [Source:RefSeq mRNA;Acc:NM_001314031]	28:26504096-26521472	159.96	149.01	146.237	108.331	127.312	149.595	79.0883	101.394	72.6739	104.005	132.235	105.105
ENSBTAG00000001166	HSF5	heat shock transcription factor 5 [Source:HGNC Symbol;Acc:HGNC:26862]	19:9645919-9670385	0	1.74281	4.90729	2.1885	3.97851	3.91097	1.4646	1.73322	3.50236	0.945498	1.88908	0
ENSBTAG00000001168	BRAP	BRCA1-associated protein [Source:RefSeq peptide;Acc:NP_001092478]	17:57563200-57592743	229.276	275.363	285.604	304.202	253.63	314.833	309.03	295.515	300.327	277.976	200.242	212.121
ENSBTAG00000001171	OGFOD1	2-oxoglutarate and iron dependent oxygenase domain containing 1 [Source:HGNC Symbol;Acc:HGNC:25585]	18:24237405-24267636	418.029	466.201	488.766	430.04	471.453	461.495	471.601	443.705	402.771	489.768	502.494	438.575
ENSBTAG00000001173	PLXNA2	plexin A2 [Source:HGNC Symbol;Acc:HGNC:9100]	16:77046129-77250393	205.815	155.11	154.089	233.075	184.006	150.573	139.137	140.391	239.911	590.936	381.593	384.111
ENSBTAG00000001174	MRPL15	mitochondrial ribosomal protein L15 [Source:HGNC Symbol;Acc:HGNC:14054]	14:23675383-23680928	293.26	274.492	376.88	315.144	333.2	325.589	186.004	157.723	142.721	194.773	207.798	190.145
ENSBTAG00000001176	LRRN1	leucine rich repeat neuronal 1 [Source:HGNC Symbol;Acc:HGNC:20980]	22:22576210-22578360	0	0	0	0	0	0.977744	0	0	0	0	0	0
ENSBTAG00000001178	USPL1	ubiquitin specific peptidase like 1 [Source:HGNC Symbol;Acc:HGNC:20294]	12:30210164-30231502	190.886	217.851	293.456	266.997	250.646	313.856	151.586	156.857	254.796	205.173	109.566	140.459
ENSBTAG00000001179	TEP1	telomerase protein component 1 [Source:RefSeq peptide;Acc:NP_001193841]	10:26750846-26784291	885.112	996.885	920.607	828.348	913.068	821.305	422.537	695.023	781.025	643.884	568.612	490.172
ENSBTAG00000001181	RPS6KC1	ribosomal protein S6 kinase C1 [Source:HGNC Symbol;Acc:HGNC:10439]	16:72241105-72445379	748.613	752.892	784.184	818.499	808.632	792.95	590.233	551.165	503.464	763.017	761.297	741.469
ENSBTAG00000001182	SEPT7	septin 7 [Source:HGNC Symbol;Acc:HGNC:1717]	4:61611420-61710127	3007.25	2998.5	3048.41	3106.58	3017.7	3078.91	2684.61	2337.25	2188.97	2591.61	2448.24	2349.58
ENSBTAG00000001183	KLHL33	kelch like family member 33 [Source:HGNC Symbol;Acc:HGNC:31952]	10:26728622-26738305	43.7224	27.0135	25.5179	30.639	33.8173	17.5994	8.78759	19.0655	9.63148	2.83649	9.44538	4.77751
ENSBTAG00000001185		histone-lysine N-methyltransferase SUV420H1 [Source:RefSeq peptide;Acc:NP_001070019]	29:46322745-46345025	383.904	378.189	444.6	435.512	359.06	442.918	282.667	300.714	316.963	278.922	230.467	268.496
ENSBTAG00000001186	SH2D4A	SH2 domain containing 4A [Source:HGNC Symbol;Acc:HGNC:26102]	27:38028400-38084141	54.3864	22.6565	29.4437	94.1056	13.9248	49.8649	0.732299	0.866612	0.875589	11.346	5.66723	15.288
ENSBTAG00000001187	RASL10A	RAS like family 10 member A [Source:HGNC Symbol;Acc:HGNC:16954]	17:70724861-70727762	8.5312	24.3993	6.8702	1.09425	19.8925	8.79969	30.7566	44.1972	56.9133	17.9645	18.8908	27.7095
ENSBTAG00000001188	ROM1	retinal outer segment membrane protein 1 [Source:HGNC Symbol;Acc:HGNC:10254]	29:41655047-41657047	127.968	126.353	94.2199	140.064	115.377	104.619	210.902	181.989	140.97	158.844	187.018	186.323
ENSBTAG00000001189	AP1B1	adaptor related protein complex 1 beta 1 subunit [Source:HGNC Symbol;Acc:HGNC:554]	17:70734993-70783359	3317.57	4084.27	3101.4	3068.28	3901.92	3401.57	6323.4	6723.18	6614.2	4575.26	5230.85	4608.38
ENSBTAG00000001191	CCL17	C-C motif chemokine ligand 17 [Source:HGNC Symbol;Acc:HGNC:10615]	18:25501849-25504738	17.0624	3.48561	3.92583	19.6965	8.95164	17.5994	14.646	4.33306	7.00471	10.4005	7.5563	9.55501
ENSBTAG00000001192	STX12	syntaxin 12 [Source:HGNC Symbol;Acc:HGNC:11430]	2:126134951-126170517	820.061	831.318	728.241	798.803	735.029	711.797	1398.69	1321.58	1231.08	980.481	910.534	1024.3
ENSBTAG00000001193	UNC93B1	protein unc-93 homolog B1 [Source:RefSeq peptide;Acc:NP_001180076]	29:46162697-46172747	3898.76	3646.82	2874.69	3183.17	3570.71	2786.57	4826.58	4985.62	4189.69	3876.54	5002.27	4764.13
ENSBTAG00000001195	KCNH4	potassium voltage-gated channel subfamily H member 4 [Source:HGNC Symbol;Acc:HGNC:6253]	19:42922699-42938502	51.1872	43.5701	39.2583	47.0528	47.7421	44.9762	41.0087	58.9296	105.946	113.46	86.8975	95.5501
ENSBTAG00000001197	SLAMF7	SLAM family member 7 [Source:HGNC Symbol;Acc:HGNC:21394]	3:8969737-8985751	7985.2	7726.73	8232.46	8230.95	9093.88	10171.5	11340.4	11480	8028.27	11432	11631	11202.3
ENSBTAG00000001198			4:113780811-113781704	7.4648	9.58543	16.6848	16.4138	13.9248	10.7552	9.51989	12.1326	12.2582	14.1825	15.1126	14.3325
ENSBTAG00000001199	DAP3	death associated protein 3 [Source:HGNC Symbol;Acc:HGNC:2673]	3:15106137-15145083	332.717	328.519	357.25	328.275	361.05	347.099	230.674	214.053	257.423	266.63	268.249	282.828
ENSBTAG00000001204	KIAA1462	junctional protein associated with coronary artery disease homolog [Source:RefSeq peptide;Acc:NP_001075943]	13:35331913-35368126	2.1328	2.61421	1.96291	1.09425	0	0.977744	0	0	7.00471	1.891	1.88908	0.955501
ENSBTAG00000001206	LCN15	lipocalin 15 [Source:HGNC Symbol;Acc:HGNC:33777]	11:106397537-106399302	0	0	0	0	0	0	0	0	0	0	0	0
ENSBTAG00000001207	SERPINB8	serpin family B member 8 [Source:HGNC Symbol;Acc:HGNC:8952]	24:12694119-12716024	25.5936	22.6565	17.6662	15.3195	30.8334	34.221	16.8429	12.1326	15.7606	9.45498	24.558	21.021
ENSBTAG00000001209	PHLDB2	pleckstrin homology like domain family B member 2 [Source:HGNC Symbol;Acc:HGNC:29573]	1:57054879-57145880	0	0	0	0	0	0	0	0	0	0	0	0
ENSBTAG00000001210			16:56095251-56098973	0	0	0	0	0	0	0	0	0	0	0	0
ENSBTAG00000001212	SSR2	signal sequence receptor subunit 2 [Source:HGNC Symbol;Acc:HGNC:11324]	3:14808605-14815178	1042.94	1160.71	1030.53	964.035	1113.98	1092.14	1894.46	1571.17	1281.86	1273.59	1715.28	1538.36
ENSBTAG00000001219			8:73087438-73089382	7749.53	25326.5	19997.2	6342.28	22293.6	19097.3	21958	24896.9	22975.5	7373.94	41616.3	35403.2
ENSBTAG00000001221	NKX3-1	NK3 homeobox 1 [Source:HGNC Symbol;Acc:HGNC:7838]	8:71663195-71666501	0	0	0	0	0	0	0	0	0	1.891	0	0
ENSBTAG00000001223	CAAP1	caspase activity and apoptosis inhibitor 1 [Source:HGNC Symbol;Acc:HGNC:25834]	8:17323316-17393937	99.1752	95.8543	114.83	124.745	110.404	87.0192	125.223	108.327	86.6833	90.7678	77.4521	71.6626
ENSBTAG00000001224	ATP9B	ATPase phospholipid transporting 9B (putative) [Source:HGNC Symbol;Acc:HGNC:13541]	24:1114874-1265108	332.717	386.903	305.233	288.882	321.265	292.345	303.172	381.309	389.637	349.834	323.032	309.582
ENSBTAG00000001225	RBM14	RNA binding motif protein 14 [Source:HGNC Symbol;Acc:HGNC:14219]	29:45299519-45308722	1003.48	961.158	983.42	907.134	854.385	1038.36	536.043	597.962	726.739	858.512	946.427	1007.1
ENSBTAG00000001228	CEND1	cell cycle exit and neuronal differentiation 1 [Source:HGNC Symbol;Acc:HGNC:24153]	29:50840061-50843011	14.9296	28.7563	16.6848	14.2253	19.8925	11.7329	10.2522	5.19967	5.25353	6.61848	15.1126	19.11
ENSBTAG00000001229	SLC25A22	solute carrier family 25 member 22 [Source:HGNC Symbol;Acc:HGNC:19954]	29:50835593-50839686	184.487	121.125	178.625	140.064	132.285	137.862	41.741	57.1964	78.803	62.4028	81.2303	77.3956
ENSBTAG00000001231	CDHR1	cadherin related family member 1 [Source:HGNC Symbol;Acc:HGNC:14550]	28:39475993-39497288	231.409	259.678	208.069	175.08	236.721	216.081	172.823	228.786	164.611	203.282	164.35	139.503
ENSBTAG00000001233	MPZL3	myelin protein zero like 3 [Source:HGNC Symbol;Acc:HGNC:27279]	15:29345979-29376614	53.32	54.8984	43.1841	52.524	48.7367	43.9985	33.6858	31.198	42.0283	54.8389	56.6723	58.2856
ENSBTAG00000001235		Cell surface glycoprotein CD200 receptor 1 [Source:UniProtKB/Swiss-Prot;Acc:A5D7V5]	1:58085014-58125875	359.377	592.554	514.284	344.689	531.131	554.381	631.242	603.162	687.337	902.95	889.755	887.66
ENSBTAG00000001241	ISL1	ISL LIM homeobox 1 [Source:HGNC Symbol;Acc:HGNC:6132]	20:27745415-27755504	0	0	0	0	0	0	0	0	0	0	0	0
ENSBTAG00000001242	ADRB1	adrenoceptor beta 1 [Source:HGNC Symbol;Acc:HGNC:285]	26:34805081-34806484	0	1.74281	3.92583	5.47125	1.98925	1.95549	2.9292	1.73322	0.875589	2.83649	5.66723	3.822
ENSBTAG00000001243	AP3M2	adaptor related protein complex 3 mu 2 subunit [Source:HGNC Symbol;Acc:HGNC:570]	27:36716852-36734481	8.5312	7.84263	10.796	9.84826	1.98925	4.88872	2.9292	4.33306	3.50236	4.72749	5.66723	0.955501
ENSBTAG00000001244	PLAT	Tissue-type plasminogen activator Tissue-type plasminogen activator chain A Tissue-type plasminogen activator chain B [Source:UniProtKB/Swiss-Prot;Acc:Q28198]	27:36738833-36762837	2.1328	0	2.94437	5.47125	0.994627	0	0	0	0	4.72749	0	0
ENSBTAG00000001246	ATP1A1	sodium/potassium-transporting ATPase subunit alpha-1 [Source:RefSeq peptide;Acc:NP_001070266]	3:27002873-27025641	6916.67	6993.88	7431.59	7490.15	7606.91	8990.35	3296.08	4125.94	3957.66	8140.74	8155.14	7870.46
ENSBTAG00000001247	LECT2	leukocyte cell derived chemotaxin 2 [Source:HGNC Symbol;Acc:HGNC:6550]	7:48987178-48998964	0	0	0	0	0.994627	0	0	0	1.75118	0	0	0
ENSBTAG00000001249	SULT1B1	sulfotransferase family 1B member 1 [Source:HGNC Symbol;Acc:HGNC:17845]	6:86917981-86942952	0	0	0	0	0	0	0	0	0	0	0	0
ENSBTAG00000001250	TFAP2A	transcription factor AP-2 alpha [Source:HGNC Symbol;Acc:HGNC:11742]	23:45480546-45499034	0	0	0	0	0	0	0	0	0	0	0	0
ENSBTAG00000001252	HIVEP1	human immunodeficiency virus type I enhancer binding protein 1 [Source:HGNC Symbol;Acc:HGNC:4920]	23:44139450-44196032	88.5112	89.7545	93.2384	112.708	88.5218	89.9524	20.5044	25.9984	39.4015	51.0569	22.6689	40.131
ENSBTAG00000001254	ANKRD46	ankyrin repeat domain 46 [Source:HGNC Symbol;Acc:HGNC:27229]	14:65992659-66033894	262.334	292.791	284.623	293.259	303.361	303.101	400.568	376.976	340.604	302.559	287.139	269.451
ENSBTAG00000001255	CRYBB3	crystallin beta B3 [Source:HGNC Symbol;Acc:HGNC:2400]	17:67543375-67550017	3.1992	2.61421	0.981457	1.09425	2.98388	1.95549	1.4646	0	0.875589	1.891	0	0.955501
ENSBTAG00000001257	AGTPBP1	ATP/GTP binding protein 1 [Source:HGNC Symbol;Acc:HGNC:17258]	8:80235083-80392851	46.9216	54.027	58.8874	41.5815	55.6991	55.7314	61.5131	54.5966	60.4156	69.9668	56.6723	58.2856
ENSBTAG00000001258	TMEM50B	transmembrane protein 50B [Source:HGNC Symbol;Acc:HGNC:1280]	1:1324544-1361378	737.949	739.821	684.076	666.399	750.944	731.352	966.635	850.146	701.347	656.175	808.524	711.848
ENSBTAG00000001260	PINLYP	phospholipase A2 inhibitor and LY6/PLAUR domain containing [Source:HGNC Symbol;Acc:HGNC:44206]	18:52120387-52124418	0	0	0	0	0	0	0	0	0	0	0	0
ENSBTAG00000001262	IRGQ	immunity related GTPase Q [Source:HGNC Symbol;Acc:HGNC:24868]	18:52152026-52155244	10.664	18.2995	20.6106	18.6023	21.8818	13.6884	24.1659	24.2651	20.1385	14.1825	11.3345	23.8875
ENSBTAG00000001265	HRG	histidine rich glycoprotein [Source:HGNC Symbol;Acc:HGNC:5181]	1:81127291-81135756	0	0	0	0	0	0	0	0	0	0	0	0
ENSBTAG00000001269	TMEM165	transmembrane protein 165 [Source:HGNC Symbol;Acc:HGNC:30760]	6:72538557-72564830	759.277	758.121	705.668	695.943	694.25	732.33	916.838	844.947	717.983	873.64	853.862	837.019
ENSBTAG00000001271		plasminogen [Source:HGNC Symbol;Acc:HGNC:9071]	9:98016582-98064203	0	0	0	0	0	0	0	0	0	0	0	0
ENSBTAG00000001273	NLRP3	NLR family pyrin domain containing 3 [Source:HGNC Symbol;Acc:HGNC:16400]	7:42028059-42075814	611.047	807.791	1135.55	920.265	955.837	1320.93	573.39	560.698	609.41	836.765	615.839	601.01
ENSBTAG00000001274	PPM1L	protein phosphatase, Mg2+/Mn2+ dependent 1L [Source:HGNC Symbol;Acc:HGNC:16381]	1:107241227-107576086	0	2.61421	2.94437	0	0.994627	2.93323	15.3783	13.8658	9.63148	2.83649	5.66723	4.77751
ENSBTAG00000001279	MPP2	membrane palmitoylated protein 2 [Source:HGNC Symbol;Acc:HGNC:7220]	19:44387968-44412456	0	0.871403	0.981457	2.1885	0	0	0	0	0	0	0	0
ENSBTAG00000001280	CLPB	ClpB homolog, mitochondrial AAA ATPase chaperonin [Source:HGNC Symbol;Acc:HGNC:30664]	15:52661473-52804186	56.5192	69.7122	95.2013	79.8803	64.6508	87.9969	36.615	50.2635	72.6739	49.1659	60.4504	71.6626
ENSBTAG00000001282	RALGAPA1	Ral GTPase activating protein catalytic alpha subunit 1 [Source:HGNC Symbol;Acc:HGNC:17770]	21:46202963-46376749	280.463	271.006	370.991	363.291	302.367	347.099	171.358	216.653	255.672	242.047	194.575	191.1
ENSBTAG00000001283	RIC1	RIC1 homolog, RAB6A GEF complex partner 1 [Source:HGNC Symbol;Acc:HGNC:17686]	8:39196219-39338213	443.622	497.571	559.431	723.3	670.379	701.042	583.642	545.099	595.4	674.14	349.479	491.128
ENSBTAG00000001286	ELMO3	engulfment and cell motility 3 [Source:HGNC Symbol;Acc:HGNC:17289]	18:34954745-34959266	35.1912	39.2131	33.3695	30.639	34.812	44.9762	35.8827	45.0638	42.0283	36.8744	28.3361	39.1755
ENSBTAG00000001287			18:34961686-34974863	14.9296	13.071	8.83311	4.377	7.95702	4.88872	10.2522	21.6653	8.75589	7.56398	18.8908	15.288
ENSBTAG00000001288	MAOB	monoamine oxidase B [Source:HGNC Symbol;Acc:HGNC:6834]	X:105235855-105359152	0	0	0	0	0	0	0	0	0	0	0	0.955501
ENSBTAG00000001289	MRPL18	mitochondrial ribosomal protein L18 [Source:HGNC Symbol;Acc:HGNC:14477]	9:97493688-97499407	274.065	223.951	244.383	245.112	211.856	254.213	273.88	246.118	218.897	256.23	326.81	268.496
ENSBTAG00000001290	TUBD1	tubulin delta 1 [Source:HGNC Symbol;Acc:HGNC:16811]	19:11046574-11070490	62.9176	53.1556	74.5907	38.2988	49.7314	63.5533	52.7255	58.063	49.9086	70.9123	64.2286	64.9741
ENSBTAG00000001291			15:80288368-80289306	0	0	0	0	0	0	0	0	0	0	0	0
ENSBTAG00000001292	LF	Lactotransferrin Lactoferricin-B [Source:UniProtKB/Swiss-Prot;Acc:P24627]	22:53521906-53556089	7.4648	9.58543	9.81457	7.65975	4.97314	6.84421	2.9292	0	1.75118	3.78199	1.88908	2.8665
ENSBTAG00000001293	MAATS1	MYCBP associated and testis expressed 1 [Source:HGNC Symbol;Acc:HGNC:24010]	1:65050471-65144504	4.2656	4.35701	4.90729	6.5655	0.994627	5.86646	3.6615	2.59984	1.75118	2.83649	5.66723	1.911
ENSBTAG00000001294	PPP1R15A	protein phosphatase 1 regulatory subunit 15A [Source:HGNC Symbol;Acc:HGNC:14375]	18:55925891-55929294	1475.9	1065.73	1367.17	1644.66	1607.32	1904.64	761.591	831.948	873.838	1402.17	1369.58	1433.25
ENSBTAG00000001295	DEPDC5	DEP domain containing 5 [Source:HGNC Symbol;Acc:HGNC:18423]	17:72509511-72597379	186.62	203.908	202.18	224.321	156.156	169.15	244.588	323.246	309.083	199.5	188.908	198.744
ENSBTAG00000001296	TMEM50A	transmembrane protein 50A [Source:HGNC Symbol;Acc:HGNC:30590]	2:128256214-128272007	714.488	654.424	588.874	692.661	631.588	586.646	1430.91	1201.12	978.033	797.055	899.2	816.953
ENSBTAG00000001297			2:128213651-128254607	0	0	0.981457	0	0	0	0	0	0	0	0	0
ENSBTAG00000001298	STAMBPL1	STAM binding protein like 1 [Source:HGNC Symbol;Acc:HGNC:24105]	26:10597573-10650140	79.98	44.4416	73.6093	75.5033	62.6615	70.3975	44.6702	45.0638	42.9039	62.4028	26.4471	64.9741
ENSBTAG00000001299	CYP7B1	cytochrome P450 family 7 subfamily B member 1 [Source:HGNC Symbol;Acc:HGNC:2652]	14:30982608-31154016	3.1992	0	0.981457	2.1885	0	0	0	0	0	0	0	0
ENSBTAG00000001301	LRRC32	leucine rich repeat containing 32 [Source:HGNC Symbol;Acc:HGNC:4161]	15:56827092-56834190	19.1952	35.7275	23.555	25.1678	21.8818	28.3546	23.4336	25.1317	45.5306	14.1825	17.0017	12.4215
ENSBTAG00000001302	MRPS28	mitochondrial ribosomal protein S28 [Source:HGNC Symbol;Acc:HGNC:14513]	14:45279168-45491347	127.968	107.183	98.1457	101.765	106.425	72.353	70.3007	55.4632	61.2912	83.2038	92.5647	108.927
ENSBTAG00000001303	HSPB8	heat shock protein family B (small) member 8 [Source:HGNC Symbol;Acc:HGNC:30171]	17:58405437-58418688	0	0	0	0	0	0	0	0	0	0	0	0
ENSBTAG00000001305	ATP2B2	plasma membrane calcium-transporting ATPase 2 [Source:RefSeq peptide;Acc:NP_001178174]	22:55001027-55302080	0	0	0	0	0.994627	0	0	0	0	0.945498	0	0
ENSBTAG00000001306	FXN	frataxin [Source:HGNC Symbol;Acc:HGNC:3951]	8:45503979-45528322	105.574	92.3687	94.2199	115.991	100.457	101.685	72.4976	55.4632	59.54	69.0213	100.121	70.7071
ENSBTAG00000001308			21:20084904-20193047	22.3944	20.0423	26.4993	25.1678	19.8925	26.3991	12.4491	12.1326	11.3827	19.8555	3.77815	16.2435
ENSBTAG00000001310	RHO	rhodopsin [Source:HGNC Symbol;Acc:HGNC:10012]	22:56867887-56872817	0	0	0	0	0	0	0	0	0	0	0	0
ENSBTAG00000001311	MORF4L2	mortality factor 4 like 2 [Source:HGNC Symbol;Acc:HGNC:16849]	X:57744030-57756166	1263.68	1472.67	1348.52	1169.75	1426.3	1442.17	1373.79	1302.52	1359.79	1310.46	1469.7	1506.83
ENSBTAG00000001314	TRMT6	tRNA methyltransferase 6 [Source:HGNC Symbol;Acc:HGNC:20900]	13:48476003-48486536	416.962	340.719	393.564	419.098	438.631	440.962	179.413	210.587	186.5	306.341	262.582	293.339
ENSBTAG00000001315	DMRTA1	DMRT like family A1 [Source:HGNC Symbol;Acc:HGNC:13826]	8:21763506-21768460	0	0	0	0	0	0	0	0.866612	0	0	0	0
ENSBTAG00000001320	VPS16	VPS16, CORVET/HOPS core subunit [Source:HGNC Symbol;Acc:HGNC:14584]	13:52780803-52808879	850.987	873.146	865.645	799.897	886.213	841.837	760.126	965.406	1003.42	963.462	952.094	812.176
ENSBTAG00000001321	IL1B	interleukin 1 beta [Source:HGNC Symbol;Acc:HGNC:5992]	11:46410277-46418787	6285.36	5560.42	11403.6	10451.2	10942.9	17559.3	464.278	436.772	1213.57	2763.69	2661.71	2931.48
ENSBTAG00000001322	SAXO1	stabilizer of axonemal microtubules 1 [Source:HGNC Symbol;Acc:HGNC:28566]	8:25210484-25319682	0	0	0	0	0	0	0	0	0	0	0	0
ENSBTAG00000001323	CENPC	centromere protein C [Source:HGNC Symbol;Acc:HGNC:1854]	6:84904999-84998863	317.787	306.734	353.325	331.558	338.173	387.186	264.36	303.314	284.566	292.159	272.027	307.671
ENSBTAG00000001324	SLCO2A1	solute carrier organic anion transporter family member 2A1 [Source:HGNC Symbol;Acc:HGNC:10955]	1:136435602-136528516	0	0	0	0	0	0.977744	1.4646	0	1.75118	0	0	0.955501
ENSBTAG00000001325	UPB1	beta-ureidopropionase 1 [Source:HGNC Symbol;Acc:HGNC:16297]	17:73500519-73527334	107.706	74.9407	111.886	97.3883	91.5057	134.929	0.732299	3.46645	12.2582	23.6374	15.1126	30.576
ENSBTAG00000001326	SLC44A5	solute carrier family 44 member 5 [Source:HGNC Symbol;Acc:HGNC:28524]	3:69752396-69832582	0	0	0	0	0	0	0	0	0	0	0	0
ENSBTAG00000001328	SLBP	histone RNA hairpin-binding protein [Source:RefSeq peptide;Acc:NP_001039345]	6:109613823-109629337	420.161	407.817	381.787	389.553	391.883	355.899	440.844	411.641	381.757	434.929	515.718	488.261
ENSBTAG00000001329	CLPTM1L	CLPTM1 like [Source:HGNC Symbol;Acc:HGNC:24308]	20:71235491-71247877	950.162	921.073	902.941	818.499	998.606	848.681	1102.11	1109.26	892.225	918.078	1125.89	987.988
ENSBTAG00000001331	ERICH6	glutamate rich 6 [Source:HGNC Symbol;Acc:HGNC:28602]	1:118371934-118417710	0	0	0.981457	0	0	0	1.4646	1.73322	0	0	0	0
ENSBTAG00000001332	MYO1C	myosin IC [Source:HGNC Symbol;Acc:HGNC:7597]	19:23168435-23191280	2542.3	2267.39	2397.7	2415.01	2427.88	2441.43	1166.55	1358.85	1407.95	1984.6	2164.88	2005.6
ENSBTAG00000001333	PPARG	peroxisome proliferator activated receptor gamma [Source:HGNC Symbol;Acc:HGNC:9236]	22:57366997-57489590	36.2576	91.4973	50.0543	20.7908	65.6454	50.8427	388.118	371.777	245.165	147.498	173.795	179.634
ENSBTAG00000001335	GHR	growth hormone receptor [Source:HGNC Symbol;Acc:HGNC:4263]	20:31890736-32199996	0	0	0	0	0	0	0.732299	1.73322	0	0	0	0.955501
ENSBTAG00000001336			5:99072339-99073256	0	0	0	0	0	0.977744	0	0	0	0	0	0
ENSBTAG00000001338	CCR3	C-C motif chemokine receptor 3 [Source:HGNC Symbol;Acc:HGNC:1604]	22:53761589-53762665	0	0.871403	2.94437	0	2.98388	2.93323	2.9292	0.866612	0.875589	0.945498	0	0.955501
ENSBTAG00000001341	WNT5B	protein Wnt-5b precursor [Source:RefSeq peptide;Acc:NP_001192557]	5:108637813-108649951	4.2656	0.871403	2.94437	3.28275	2.98388	1.95549	0.732299	0	0	0.945498	1.88908	0.955501
ENSBTAG00000001342	RSL24D1	ribosomal L24 domain containing 1 [Source:HGNC Symbol;Acc:HGNC:18479]	10:55165840-55179463	518.27	403.46	460.303	470.528	430.674	442.918	394.709	335.379	281.94	338.488	417.486	374.556
ENSBTAG00000001343	DEPDC1	DEP domain containing 1 [Source:HGNC Symbol;Acc:HGNC:22949]	3:77093222-77113283	12.7968	11.3282	11.7775	14.2253	13.9248	13.6884	9.51989	10.3993	7.8803	6.61848	5.66723	1.911
ENSBTAG00000001344			12:83099334-83115415	0	0.871403	0	0	1.98925	0	0	0	0	0.945498	0	0.955501
ENSBTAG00000001346	STRA8	stimulated by retinoic acid 8 [Source:HGNC Symbol;Acc:HGNC:30653]	4:99767237-99786672	7.4648	6.97122	3.92583	2.1885	4.97314	4.88872	7.32299	9.53273	4.37794	4.72749	3.77815	3.822
ENSBTAG00000001348	COMMD8	COMM domain containing 8 [Source:HGNC Symbol;Acc:HGNC:26036]	6:67746952-67761215	351.912	417.402	484.84	448.643	464.491	489.85	281.203	241.785	226.778	254.339	204.02	251.297
ENSBTAG00000001349	KIF1C	kinesin-like protein KIF1C [Source:RefSeq peptide;Acc:NP_001192731]	19:27014446-27043780	653.703	725.007	669.354	625.911	624.626	616.956	711.062	895.21	766.14	781.927	887.866	820.775
ENSBTAG00000001350			18:50343555-50344106	0	0	0	0	0.994627	0	0	0	0	0	0	0
ENSBTAG00000001352	SDCCAG3	Serologically defined colon cancer antigen 3 homolog [Source:UniProtKB/Swiss-Prot;Acc:Q2KJD6]	11:103910385-103916652	376.439	404.331	394.546	399.401	433.657	386.209	375.669	376.11	322.217	416.964	426.931	450.041
ENSBTAG00000001353	PMPCA	peptidase, mitochondrial processing alpha subunit [Source:HGNC Symbol;Acc:HGNC:18667]	11:103916755-103926395	920.303	918.459	818.535	780.201	935.944	805.661	1061.83	1160.39	875.589	923.751	1144.78	969.834
ENSBTAG00000001354	INPP5E	inositol polyphosphate-5-phosphatase E [Source:HGNC Symbol;Acc:HGNC:21474]	11:103928312-103936269	42.656	37.4703	27.4808	44.8643	46.7475	40.0875	32.9535	34.6645	40.2771	17.9645	30.2252	38.22
ENSBTAG00000001356	USP38	ubiquitin specific peptidase 38 [Source:HGNC Symbol;Acc:HGNC:20067]	17:14889392-14921767	518.27	474.043	386.694	563.539	505.271	520.16	422.537	412.507	415.905	522.86	419.375	460.552
ENSBTAG00000001357			2:120002011-120003207	0	0	0	0	0	0	0	0	0	0	0	0
ENSBTAG00000001359	B3GNT7	UDP-GlcNAc:betaGal beta-1,3-N-acetylglucosaminyltransferase 7 [Source:HGNC Symbol;Acc:HGNC:18811]	2:119989628-119990869	0	2.61421	0	0	0	1.95549	2.9292	6.06628	2.62677	0.945498	3.77815	0.955501
ENSBTAG00000001360	RPS12	40S ribosomal protein S12 [Source:UniProtKB/Swiss-Prot;Acc:Q76I81]	9:71974860-71978200	6779.1	5482	5693.43	5640.86	5665.4	5472.43	7484.83	6808.97	5185.24	6052.13	7686.65	6169.67
ENSBTAG00000001361	NMNAT1	nicotinamide nucleotide adenylyltransferase 1 [Source:HGNC Symbol;Acc:HGNC:17877]	16:44457295-44462940	91.7104	122.868	126.608	108.331	132.285	157.417	150.121	141.258	120.831	100.223	102.01	113.705
ENSBTAG00000001364	DPH6	diphthamine biosynthesis 6 [Source:HGNC Symbol;Acc:HGNC:30543]	10:30916477-31109121	183.421	196.937	189.421	191.494	170.081	162.305	185.272	152.524	133.09	156.953	187.018	178.679
ENSBTAG00000001365		Complement C1q and tumor necrosis factor-related protein 9 [Source:UniProtKB/Swiss-Prot;Acc:Q0II24]	12:34540961-34548854	0	0	0	1.09425	0.994627	0.977744	0	0	0	0	0	0
ENSBTAG00000001367	C1QTNF2	C1q and tumor necrosis factor related protein 2 [Source:HGNC Symbol;Acc:HGNC:14325]	7:74035698-74057799	1.0664	0.871403	0.981457	1.09425	0.994627	0	0.732299	0.866612	0	0	0	0
ENSBTAG00000001368	LGALS3BP	galectin 3 binding protein [Source:HGNC Symbol;Acc:HGNC:6564]	19:54035259-54045168	5374.65	5282.44	4728.66	4647.28	5066.63	5081.33	4801.68	4884.23	4293.89	6134.39	6360.52	5713.9
ENSBTAG00000001374	WBSCR27	Williams Beuren syndrome chromosome region 27 [Source:HGNC Symbol;Acc:HGNC:19068]	25:33983208-33987224	0	0.871403	0.981457	1.09425	3.97851	0.977744	3.6615	8.66612	2.62677	0.945498	0	0
ENSBTAG00000001376	RAD21L1	RAD21 cohesin complex component like 1 [Source:HGNC Symbol;Acc:HGNC:16271]	13:60407804-60446557	0	0	0	1.09425	0.994627	0	0	1.73322	0.875589	1.891	0	0
ENSBTAG00000001382	SLC26A9	solute carrier family 26 member 9 [Source:HGNC Symbol;Acc:HGNC:14469]	16:3479418-3498921	5.332	4.35701	2.94437	4.377	3.97851	2.93323	0.732299	3.46645	5.25353	3.78199	0	0.955501
ENSBTAG00000001385	ZSCAN2	zinc finger and SCAN domain containing 2 [Source:HGNC Symbol;Acc:HGNC:20994]	21:22702080-22714918	9.5976	15.6853	14.7219	13.131	12.9302	14.6662	13.1814	13.8658	19.263	9.45498	11.3345	21.9765
ENSBTAG00000001387	WDR73	WD repeat domain 73 [Source:HGNC Symbol;Acc:HGNC:25928]	21:22728673-22740461	138.632	127.225	150.163	141.158	134.275	149.595	76.1591	76.2619	80.5542	104.95	73.6739	102.239
ENSBTAG00000001388	NMB	neuromedin B [Source:HGNC Symbol;Acc:HGNC:7842]	21:22741477-22744781	426.56	222.208	211.995	345.783	274.517	222.926	107.648	97.9272	92.8124	228.81	171.906	269.451
ENSBTAG00000001390	B4GALT4	beta-1,4-galactosyltransferase 4 [Source:RefSeq peptide;Acc:NP_001033167]	1:64614356-64645167	227.143	249.221	236.531	172.892	233.737	229.77	290.723	271.25	267.93	215.573	321.143	258.941
ENSBTAG00000001391	ANKRD42		29:12492809-12548234	74.648	84.5261	111.886	111.614	105.43	100.708	89.3405	110.926	110.324	97.3863	86.8975	115.616
ENSBTAG00000001392	RDH16		5:56863815-56869724	0	0	0	0	0	0	0	0	0	0	0	0
ENSBTAG00000001393	MTF2	metal response element binding transcription factor 2 [Source:HGNC Symbol;Acc:HGNC:29535]	3:50490450-50560463	167.425	154.238	176.662	211.19	143.226	183.816	163.303	139.525	147.099	170.19	92.5647	146.192
ENSBTAG00000001394	TMED9	transmembrane p24 trafficking protein 9 [Source:HGNC Symbol;Acc:HGNC:24878]	7:40475155-40479104	2122.14	2323.16	2094.43	1761.74	2323.45	2054.24	3091.77	2898.82	2426.26	2318.36	3079.19	2802.48
ENSBTAG00000001395	C21orf91	chromosome 21 open reading frame 91 [Source:HGNC Symbol;Acc:HGNC:16459]	1:18719635-18748457	19.1952	26.1421	59.8689	37.2045	38.7905	54.7536	43.2056	24.2651	39.4015	22.6919	22.6689	16.2435
ENSBTAG00000001396	ADAMTS7	ADAM metallopeptidase with thrombospondin type 1 motif 7 [Source:HGNC Symbol;Acc:HGNC:223]	21:30835151-30897314	1048.27	895.802	1118.86	1052.67	1049.33	990.454	73.9622	105.727	216.27	345.107	309.808	369.779
ENSBTAG00000001397			3:103537256-103538203	0	0	0	0	0	0	0	0	0	0	0	0
ENSBTAG00000001398	ATP2A2	ATPase sarcoplasmic/endoplasmic reticulum Ca2+ transporting 2 [Source:HGNC Symbol;Acc:HGNC:812]	17:56458750-56512895	1433.24	1674.84	1705.77	1923.69	1832.1	2227.3	1475.58	1595.43	1695.14	1772.81	1575.49	1677.86
ENSBTAG00000001400	AKT2	AKT serine/threonine kinase 2 [Source:HGNC Symbol;Acc:HGNC:392]	18:49904012-49950072	421.228	402.588	414.175	366.574	399.84	383.276	434.986	465.371	438.67	382.927	451.489	460.552
ENSBTAG00000001401	SLC45A1	solute carrier family 45 member 1 [Source:HGNC Symbol;Acc:HGNC:17939]	16:45886757-45908565	0	0	0	0	0	0	0	0	0	0	0	0
ENSBTAG00000001403	PRKCI	protein kinase C iota [Source:HGNC Symbol;Acc:HGNC:9404]	1:97883430-97952160	84.2456	115.025	101.09	79.8803	82.5541	112.441	111.309	123.926	105.071	85.0948	71.7849	81.2176
ENSBTAG00000001404	CACNG3	calcium voltage-gated channel auxiliary subunit gamma 3 [Source:HGNC Symbol;Acc:HGNC:1407]	25:22178045-22278773	0	0	0.981457	0	0	0	0	0	0	0	0	0
ENSBTAG00000001405	GLCE	glucuronic acid epimerase [Source:HGNC Symbol;Acc:HGNC:17855]	10:16108199-16117541	111.972	127.225	153.107	129.122	121.345	123.196	130.349	155.124	126.96	125.751	77.4521	115.616
ENSBTAG00000001406	MAB21L3	mab-21 like 3 [Source:HGNC Symbol;Acc:HGNC:26787]	3:27300171-27324708	0	0	0.981457	2.1885	1.98925	0	0	0	0	0	0	0
ENSBTAG00000001407	AP3S2	adaptor related protein complex 3 sigma 2 subunit [Source:HGNC Symbol;Acc:HGNC:571]	21:21679213-21720406	652.637	555.084	536.857	546.031	556.991	548.514	622.454	586.696	471.067	651.448	636.618	591.455
ENSBTAG00000001408	CNRIP1	cannabinoid receptor interacting protein 1 [Source:HGNC Symbol;Acc:HGNC:24546]	11:66679943-66704192	35.1912	52.2842	23.555	24.0735	28.8442	21.5104	94.4666	72.7954	52.5353	44.4384	41.5597	44.9085
ENSBTAG00000001410	GRAMD1B	GRAM domain containing 1B [Source:HGNC Symbol;Acc:HGNC:29214]	15:34577488-34759076	119.437	127.225	125.627	137.876	135.269	151.55	73.9622	75.3952	101.568	140.879	103.899	88.8616
ENSBTAG00000001412	N6AMT1	N-6 adenine-specific DNA methyltransferase 1 (putative) [Source:HGNC Symbol;Acc:HGNC:16021]	1:6630182-6643906	45.8552	38.3417	33.3695	37.2045	31.8281	29.3323	22.7013	27.7316	38.5259	24.5829	28.3361	28.665
ENSBTAG00000001414	KCTD12	potassium channel tetramerization domain containing 12 [Source:HGNC Symbol;Acc:HGNC:14678]	12:52351171-52352151	169.558	243.993	168.811	241.829	206.882	190.66	264.36	169.856	331.848	162.626	73.6739	178.679
ENSBTAG00000001415	THOC6	THO complex 6 [Source:HGNC Symbol;Acc:HGNC:28369]	25:2443708-2446452	308.189	273.621	259.105	252.772	299.383	303.101	290.723	258.25	254.796	361.18	381.593	365.001
ENSBTAG00000001416	GABRR3	gamma-aminobutyric acid type A receptor rho3 subunit (gene/pseudogene) [Source:HGNC Symbol;Acc:HGNC:17969]	1:41870257-41915644	0	0	0	0	0	0	0	0	0	0	0	0
ENSBTAG00000001417	ACSM1	acyl-CoA synthetase medium-chain family member 1 [Source:HGNC Symbol;Acc:HGNC:18049]	25:18349702-18413889	0	0	0	0	0	0	0	0	0	0	0	0
ENSBTAG00000001419	MRPL4	mitochondrial ribosomal protein L4 [Source:HGNC Symbol;Acc:HGNC:14276]	7:15998423-16007529	343.381	296.277	285.604	262.62	325.243	253.236	279.006	298.981	245.165	230.701	302.252	272.318
ENSBTAG00000001420	ABHD12	abhydrolase domain containing 12 [Source:HGNC Symbol;Acc:HGNC:15868]	13:43187469-43240717	2683.06	2710.93	2110.13	2006.86	2359.26	2158.86	6546.02	6656.45	4905.92	4314.31	4760.47	4287.33
ENSBTAG00000001422	HMGN3	high mobility group nucleosomal binding domain 3 [Source:HGNC Symbol;Acc:HGNC:12312]	9:19000364-19035860	254.87	301.505	261.068	221.039	246.668	237.592	393.977	334.512	313.461	177.754	277.694	279.006
ENSBTAG00000001423			10:45166945-45169879	0	0	0	0	0	0	0	0	0	0	0	0
ENSBTAG00000001424	MSH6	mutS homolog 6 [Source:HGNC Symbol;Acc:HGNC:7329]	11:29968150-29989441	319.92	349.433	346.454	286.694	292.42	298.212	380.063	454.971	429.039	398.055	340.034	468.196
ENSBTAG00000001425	FBXO11	F-box only protein 11 [Source:RefSeq peptide;Acc:NP_001095364]	11:29989995-30101580	360.443	323.291	341.547	449.737	333.2	391.097	382.26	334.512	399.269	367.799	228.578	248.43
ENSBTAG00000001429	NEURL1B	neuralized E3 ubiquitin protein ligase 1B [Source:HGNC Symbol;Acc:HGNC:35422]	20:4337739-4356155	5.332	2.61421	3.92583	4.377	2.98388	2.93323	2.1969	4.33306	5.25353	1.891	0	1.911
ENSBTAG00000001432			15:84007598-84008311	7.4648	6.97122	7.85166	2.1885	3.97851	8.79969	7.32299	3.46645	6.12912	5.67299	9.44538	5.73301
ENSBTAG00000001435	ARL6IP6	ADP ribosylation factor like GTPase 6 interacting protein 6 [Source:HGNC Symbol;Acc:HGNC:24048]	2:43543016-43584232	214.346	237.893	236.531	214.473	191.963	262.035	236.533	224.453	255.672	238.265	215.355	265.629
ENSBTAG00000001439	HESX1	HESX homeobox 1 [Source:HGNC Symbol;Acc:HGNC:4877]	22:44449109-44450787	25.5936	24.3993	13.7404	28.4505	24.8657	18.5771	43.9379	48.5303	37.6503	37.8199	41.5597	23.8875
ENSBTAG00000001440	PMM2	Phosphomannomutase 2 [Source:UniProtKB/Swiss-Prot;Acc:Q3SZJ9]	25:7700704-7730822	558.793	562.055	582.986	559.162	601.749	551.447	499.428	494.835	444.799	520.969	702.736	568.523
ENSBTAG00000001441	CARHSP1	calcium regulated heat stable protein 1 [Source:HGNC Symbol;Acc:HGNC:17150]	25:7734591-7746003	143.964	112.411	114.83	114.896	125.323	92.8856	87.1436	64.1293	98.9415	121.024	185.129	148.103
ENSBTAG00000001442			1:67036691-67046927	0	0	0	0	0	0	0	0.866612	0	0	0	0
ENSBTAG00000001443			23:27165184-27172410	0	0.871403	0.981457	0	0.994627	0.977744	0.732299	0	0	0	0	0.955501
ENSBTAG00000001444		tenascin-X precursor [Source:RefSeq peptide;Acc:NP_777128]	23:27085415-27136954	2.1328	1.74281	7.85166	2.1885	7.95702	0.977744	3.6615	2.59984	5.25353	3.78199	0	10.5105
ENSBTAG00000001446	ABRACL	ABRA C-terminal like [Source:HGNC Symbol;Acc:HGNC:21230]	9:77787555-77802592	903.24	814.762	908.829	701.415	944.896	806.639	874.365	794.683	707.476	711.96	882.198	849.44
ENSBTAG00000001447	HRH1	histamine receptor H1 [Source:HGNC Symbol;Acc:HGNC:5182]	22:55929988-55931463	10.664	16.5567	8.83311	9.84826	23.8711	11.7329	30.7566	28.5982	25.3921	29.3104	22.6689	32.487
ENSBTAG00000001448			4:66002072-66006203	0	0	0	0	0	0	0	0	0	0	0	0
ENSBTAG00000001449	SRA1	steroid receptor RNA activator 1 [Source:HGNC Symbol;Acc:HGNC:11281]	7:53408163-53414128	840.323	685.794	677.205	819.594	711.158	760.685	507.483	449.772	455.306	610.792	704.625	673.628
ENSBTAG00000001450	APBB3	amyloid beta precursor protein binding family B member 3 [Source:HGNC Symbol;Acc:HGNC:20708]	7:53414893-53421127	186.62	162.081	201.199	245.112	169.087	217.059	97.3958	152.524	210.141	218.41	117.123	152.88
ENSBTAG00000001451	A4GNT	alpha-1,4-N-acetylglucosaminyltransferase [Source:HGNC Symbol;Acc:HGNC:17968]	1:132063622-132068263	0	0	0	0	0	0	0	0	0	0	0	0
ENSBTAG00000001455	HOXA7	homeobox A7 [Source:HGNC Symbol;Acc:HGNC:5108]	4:69340738-69342484	0	0	0	0	0	0	0	0	0	0.945498	0	0
ENSBTAG00000001457	TMEM267	transmembrane protein 267 [Source:HGNC Symbol;Acc:HGNC:26139]	20:31353136-31372951	28.7928	20.0423	18.6477	29.5448	25.8603	22.4881	46.8671	43.3306	35.0236	48.2204	32.1143	28.665
ENSBTAG00000001460	LIN7C	lin-7 homolog C, crumbs cell polarity complex component [Source:HGNC Symbol;Acc:HGNC:17789]	15:58994224-59004197	925.635	805.176	952.013	1070.18	881.24	1001.21	593.162	515.634	506.966	602.282	530.83	553.235
ENSBTAG00000001462	FLT4	fms related tyrosine kinase 4 [Source:HGNC Symbol;Acc:HGNC:3767]	7:413897-442984	10.664	5.22842	10.796	9.84826	8.95164	6.84421	1.4646	0.866612	2.62677	4.72749	1.88908	6.68851
ENSBTAG00000001463	TNKS	tankyrase [Source:HGNC Symbol;Acc:HGNC:11941]	27:24632930-24789416	115.171	110.668	152.126	146.63	109.409	138.84	76.8914	102.26	168.989	117.242	58.5613	55.4191
ENSBTAG00000001464	GPR156	G protein-coupled receptor 156 [Source:HGNC Symbol;Acc:HGNC:20844]	1:65541498-65620536	2.1328	4.35701	1.96291	0	0	0.977744	0.732299	0	0	1.891	0	1.911
ENSBTAG00000001465	P2RY1	purinergic receptor P2Y1 [Source:HGNC Symbol;Acc:HGNC:8539]	1:115834618-115836268	71.4488	76.6835	92.257	79.8803	81.5594	107.552	65.1746	68.4623	81.4298	60.5119	66.1176	64.0186
ENSBTAG00000001468	SAMD4A	protein Smaug homolog 1 [Source:RefSeq peptide;Acc:NP_001193782]	10:67430991-67516426	23.4608	27.8849	29.4437	30.639	32.8227	52.7982	23.4336	36.3977	28.8944	12.2915	20.7798	17.199
ENSBTAG00000001470	DTX2	deltex E3 ubiquitin ligase 2 [Source:HGNC Symbol;Acc:HGNC:15973]	25:34979329-35015686	436.157	445.287	382.768	422.381	493.335	412.608	503.822	504.368	555.999	512.46	557.277	586.678
ENSBTAG00000001471	POC1A	POC1 centriolar protein A [Source:HGNC Symbol;Acc:HGNC:24488]	22:49282960-49359377	114.105	135.939	136.423	86.4458	106.425	99.7299	164.035	154.257	119.08	104.005	170.017	150.969
ENSBTAG00000001473	ARVCF	armadillo repeat gene deleted in velocardiofacial syndrome [Source:HGNC Symbol;Acc:HGNC:728]	17:74929359-74945937	86.3784	88.8831	70.6649	68.9378	54.7045	40.0875	78.356	103.127	118.204	74.6943	66.1176	109.883
ENSBTAG00000001474	NRGN	neurogranin [Source:HGNC Symbol;Acc:HGNC:8000]	29:28587900-28594897	1.0664	3.48561	0.981457	0	1.98925	0.977744	2.9292	0.866612	0.875589	3.78199	1.88908	1.911
ENSBTAG00000001475	MCUR1	mitochondrial calcium uniporter regulator 1 [Source:HGNC Symbol;Acc:HGNC:21097]	23:42547988-42567105	146.097	162.952	167.829	138.97	173.065	148.617	216.028	192.388	186.5	130.479	162.461	156.702
ENSBTAG00000001476			23:27715023-27718202	0	0	0	0	0	0	0	0	0	0	0	0
ENSBTAG00000001478	DESI2	desumoylating isopeptidase 2 [Source:HGNC Symbol;Acc:HGNC:24264]	16:33290070-33331173	58.652	44.4416	56.9245	54.7125	66.64	63.5533	55.6547	51.1301	66.5448	62.4028	28.3361	55.4191
ENSBTAG00000001481	IGSF9	immunoglobulin superfamily member 9 [Source:HGNC Symbol;Acc:HGNC:18132]	3:9859945-9877224	1.0664	0.871403	0.981457	2.1885	0	0.977744	0	0	0.875589	0.945498	1.88908	0
ENSBTAG00000001483	SRGAP2		16:4023323-4101731	223.944	238.764	202.18	191.494	189.974	199.46	247.517	295.515	353.738	252.448	202.131	219.765
ENSBTAG00000001484	LZTFL1	leucine zipper transcription factor like 1 [Source:HGNC Symbol;Acc:HGNC:6741]	22:54104730-54115435	130.101	119.382	145.256	109.425	111.398	98.7521	120.829	138.658	127.836	104.005	85.0084	113.705
ENSBTAG00000001485	PPIP5K2	diphosphoinositol pentakisphosphate kinase 2 [Source:HGNC Symbol;Acc:HGNC:29035]	7:104559250-104642552	586.52	693.637	732.167	591.99	607.717	705.931	620.257	580.63	693.466	624.974	442.044	512.149
ENSBTAG00000001486	ZNF280D	zinc finger protein 280D [Source:HGNC Symbol;Acc:HGNC:25953]	10:53738934-53840711	151.429	182.123	158.015	204.625	166.103	198.482	148.657	147.324	159.357	146.552	73.6739	94.5946
ENSBTAG00000001488	OTC	ornithine carbamoyltransferase [Source:HGNC Symbol;Acc:HGNC:8512]	X:110318974-110395520	0	0	0	0	0	0	0	0	0	0	0	0
ENSBTAG00000001489	TUBA1A	tubulin alpha 1a [Source:HGNC Symbol;Acc:HGNC:20766]	5:30821251-30825700	923.502	928.044	890.182	838.196	958.821	850.637	413.017	417.707	304.705	652.393	901.089	728.092
ENSBTAG00000001491	NWD2	NACHT and WD repeat domain containing 2 [Source:HGNC Symbol;Acc:HGNC:29229]	6:58461964-58480538	0	0	0	0	0	0	0	0	0	0	0	0
ENSBTAG00000001492	FYB	FYN binding protein [Source:HGNC Symbol;Acc:HGNC:4036]	20:35248388-35347535	986.42	1196.44	1014.83	922.453	1050.33	1120.49	1623.51	1351.91	1608.46	1151.62	959.65	990.855
ENSBTAG00000001495			13:75122286-75129707	0	0	0	0	0	0	0	0	0	0	0	0
ENSBTAG00000001497	MRAS	muscle RAS oncogene homolog [Source:HGNC Symbol;Acc:HGNC:7227]	1:131765943-131834001	1349	1152.87	1349.5	1347.02	1323.85	1335.6	933.681	975.805	864.206	1004.12	950.205	1014.74
ENSBTAG00000001498	CYTH2		18:55592324-55601291	248.471	187.352	191.384	216.662	193.952	185.771	323.676	316.313	323.968	274.194	341.923	292.383
ENSBTAG00000001499	TRIM33	tripartite motif containing 33 [Source:HGNC Symbol;Acc:HGNC:16290]	3:28948285-29088696	122.636	155.11	181.57	181.646	132.285	170.127	134.743	121.326	137.467	117.242	60.4504	93.6391
ENSBTAG00000001500	FIGNL1	fidgetin-like protein 1 [Source:RefSeq peptide;Acc:NP_001193643]	4:5374835-5376886	39.4568	58.384	35.3325	36.1103	45.7529	37.1543	35.8827	43.3306	40.2771	28.3649	43.4487	42.042
ENSBTAG00000001502			4:5369374-5370370	1.0664	0	0.981457	1.09425	0	0	0.732299	0	2.62677	1.891	1.88908	0
ENSBTAG00000001503	TRIM72	tripartite motif containing 72 [Source:HGNC Symbol;Acc:HGNC:32671]	25:27552790-27561099	0	0	0	2.1885	0	0.977744	0	0	0	0	0	0
ENSBTAG00000001504	NOP14	NOP14 nucleolar protein [Source:HGNC Symbol;Acc:HGNC:16821]	6:107907118-107922154	1344.73	1159.84	1164.01	1339.36	1160.73	1097.03	517.003	570.231	595.4	699.668	761.297	765.356
ENSBTAG00000001505	GRK4	G protein-coupled receptor kinase 4 [Source:HGNC Symbol;Acc:HGNC:4543]	6:107849267-107891935	521.469	479.272	456.378	475.999	552.018	492.783	607.076	617.894	577.013	635.374	664.955	613.432
ENSBTAG00000001506	HTT	huntingtin [Source:HGNC Symbol;Acc:HGNC:4851]	6:107672980-107840568	1029.08	1086.64	1012.86	988.108	1170.68	979.699	715.456	905.61	926.373	933.206	923.758	854.218
ENSBTAG00000001507	CLCN5	chloride voltage-gated channel 5 [Source:HGNC Symbol;Acc:HGNC:2023]	X:92927840-92973210	43.7224	77.5549	89.3126	70.032	94.4896	79.1972	137.672	110.06	125.209	61.4574	35.8924	44.9085
ENSBTAG00000001508	SH3RF1	SH3 domain containing ring finger 1 [Source:HGNC Symbol;Acc:HGNC:17650]	8:1025434-1073248	12.7968	19.1709	8.83311	12.0368	12.9302	11.7329	13.9137	20.7987	19.263	15.128	17.0017	12.4215
ENSBTAG00000001509	ELK3	ELK3, ETS transcription factor [Source:HGNC Symbol;Acc:HGNC:3325]	5:60823240-60891359	435.091	464.458	474.044	506.638	467.475	532.87	631.974	489.636	624.295	598.5	445.822	585.722
ENSBTAG00000001510	CDK17	cyclin dependent kinase 17 [Source:HGNC Symbol;Acc:HGNC:8750]	5:60897636-61006980	260.202	224.822	317.992	349.066	300.377	364.698	166.964	149.057	184.749	178.699	100.121	120.393
ENSBTAG00000001511	BCL6	B-cell CLL/lymphoma 6 [Source:HGNC Symbol;Acc:HGNC:1001]	1:80179482-80202388	319.92	496.7	516.246	361.103	517.206	522.115	248.982	238.318	387.886	384.818	355.146	508.327
ENSBTAG00000001512	ZFP64	ZFP64 zinc finger protein [Source:HGNC Symbol;Acc:HGNC:15940]	13:80577980-80612353	301.791	264.035	188.44	229.793	255.619	173.061	217.493	220.986	196.132	230.701	290.918	297.161
ENSBTAG00000001513	PDIK1L	PDLIM1 interacting kinase 1 like [Source:HGNC Symbol;Acc:HGNC:18981]	2:127561537-127569228	40.5232	39.2131	36.3139	53.6183	53.7099	43.0207	47.5994	38.1309	36.7747	33.0924	20.7798	34.398
ENSBTAG00000001514	ASB11	ankyrin repeat and SOCS box containing 11 [Source:HGNC Symbol;Acc:HGNC:17186]	X:135436138-135465103	127.968	135.067	126.608	141.158	152.178	135.906	80.5529	136.925	153.228	155.062	111.455	127.082
ENSBTAG00000001516		Calcitonin receptor-stimulating peptide 1 [Source:UniProtKB/Swiss-Prot;Acc:Q75V95]	15:38336937-38340230	0	0	0	0	0	0.977744	0	0	0	0	0	0
ENSBTAG00000001517	KRT18	keratin 18 [Source:HGNC Symbol;Acc:HGNC:6430]	5:27171925-27175575	0	0	0	0	0	0	0.732299	0	0	0	0	0
ENSBTAG00000001518	ISG20L2	interferon stimulated exonuclease gene 20 like 2 [Source:HGNC Symbol;Acc:HGNC:25745]	3:14154160-14159242	476.681	477.529	444.6	462.868	501.292	519.182	416.678	435.906	360.743	491.659	510.05	542.725
ENSBTAG00000001519	RRNAD1	ribosomal RNA adenine dimethylase domain containing 1 [Source:HGNC Symbol;Acc:HGNC:24273]	3:14146763-14153732	159.96	135.939	143.293	128.027	149.194	127.107	159.641	173.322	171.615	163.571	175.684	137.592
ENSBTAG00000001520	MRPL24	mitochondrial ribosomal protein L24 [Source:HGNC Symbol;Acc:HGNC:14037]	3:14141433-14146444	440.423	418.273	399.453	345.783	397.851	377.409	488.443	457.571	308.207	508.678	589.392	525.526
ENSBTAG00000001521	UQCRB	ubiquinol-cytochrome c reductase binding protein [Source:HGNC Symbol;Acc:HGNC:12582]	14:70329414-70334124	804.065	784.263	748.852	692.661	848.417	733.308	1034.74	843.213	698.72	772.472	940.76	863.773
ENSBTAG00000001522	MTERF3	mitochondrial transcription termination factor 3 [Source:HGNC Symbol;Acc:HGNC:24258]	14:70306723-70324461	373.24	344.204	423.008	351.254	350.109	373.498	445.97	437.639	417.656	416.019	368.37	433.797
ENSBTAG00000001523	YES1	YES proto-oncogene 1, Src family tyrosine kinase [Source:HGNC Symbol;Acc:HGNC:12841]	24:35973659-36038238	6.3984	1.74281	1.96291	12.0368	0	0	0	0.866612	0	4.72749	1.88908	0
ENSBTAG00000001526			21:20502554-20503402	0	0	0	0	0	0	0	0	0	0	0	0
ENSBTAG00000001527	TMEM213	transmembrane protein 213 [Source:HGNC Symbol;Acc:HGNC:27220]	4:103271364-103277590	0	0	0	0	0	0	0	0	0	0	0	0
ENSBTAG00000001528	CDK13	cyclin dependent kinase 13 [Source:HGNC Symbol;Acc:HGNC:1733]	4:81667665-81807550	412.697	380.803	443.619	433.323	398.846	453.673	368.346	442.839	478.072	418.855	368.37	362.135
ENSBTAG00000001529	WHSC1L1	histone-lysine N-methyltransferase NSD3 [Source:RefSeq peptide;Acc:NP_001069063]	27:33078654-33225949	590.785	548.112	738.056	653.268	555.002	674.643	645.155	655.159	704.849	589.991	468.491	578.078
ENSBTAG00000001530	FGF8	fibroblast growth factor 8 [Source:HGNC Symbol;Acc:HGNC:3686]	26:22375029-22380835	0	0	0	0	0	0	0	0	0	0	0	0
ENSBTAG00000001533	HACE1	E3 ubiquitin-protein ligase HACE1 [Source:RefSeq peptide;Acc:NP_001179574]	9:45735182-45855545	162.093	234.407	273.827	222.133	249.651	284.523	166.964	167.256	184.749	163.571	179.462	176.768
ENSBTAG00000001535	LIPH	lipase H [Source:HGNC Symbol;Acc:HGNC:18483]	1:82243015-82278080	0	0	0	0	0	0	0	0	0	0	0	0
ENSBTAG00000001537	TSKU	tsukushin precursor [Source:RefSeq peptide;Acc:NP_001096738]	15:56961320-56974713	314.588	310.219	246.346	239.641	243.684	312.878	175.019	207.987	213.644	381.981	457.156	517.882
ENSBTAG00000001538	RPS16		3:117506247-117506811	1.0664	0.871403	0	1.09425	0	0	0.732299	0.866612	0	0	1.88908	0
ENSBTAG00000001539	SAV1	salvador family WW domain containing protein 1 [Source:HGNC Symbol;Acc:HGNC:17795]	10:43571065-43599997	187.686	189.094	207.087	227.604	208.872	211.193	164.035	173.322	138.343	147.498	113.345	138.548
ENSBTAG00000001543	BRI3BP	BRI3 binding protein [Source:HGNC Symbol;Acc:HGNC:14251]	17:53067559-53088676	4.2656	9.58543	7.85166	15.3195	8.95164	11.7329	16.8429	8.66612	12.2582	10.4005	7.5563	10.5105
ENSBTAG00000001545	SLC34A2	solute carrier family 34 member 2 [Source:HGNC Symbol;Acc:HGNC:11020]	6:46724553-46749777	0	0	0	0	0	0	0	0	0	0	0	0
ENSBTAG00000001546	MGAT1	mannosyl (alpha-1,3-)-glycoprotein beta-1,2-N-acetylglucosaminyltransferase [Source:HGNC Symbol;Acc:HGNC:7044]	7:41337278-41354610	865.916	1078.8	880.367	823.971	883.229	906.368	1313.01	1257.45	1050.71	1263.18	1601.94	1316.68
ENSBTAG00000001548	UBQLN4	ubiquilin 4 [Source:HGNC Symbol;Acc:HGNC:1237]	3:14767915-14781668	152.495	216.979	200.217	151.007	140.242	181.86	260.698	207.987	275.81	189.1	211.576	224.543
ENSBTAG00000001549	OR1L1	olfactory receptor family 1 subfamily L member 1 [Source:HGNC Symbol;Acc:HGNC:8213]	11:93797496-93798488	0	0	0	0	0	0	0	0	0	0	0	0
ENSBTAG00000001551	PLEKHG3	pleckstrin homology and RhoGEF domain containing G3 [Source:HGNC Symbol;Acc:HGNC:20364]	10:77181079-77196975	1086.66	982.943	1031.51	1050.48	1070.22	1031.52	692.023	752.219	850.197	1034.37	1099.44	1097.87
ENSBTAG00000001552	EPC1	enhancer of polycomb homolog 1 [Source:HGNC Symbol;Acc:HGNC:19876]	13:33451679-33518736	255.936	250.093	246.346	273.563	267.555	303.101	214.564	240.052	294.198	244.884	162.461	255.119
ENSBTAG00000001553	HNRNPA1	heterogeneous nuclear ribonucleoprotein A1 [Source:HGNC Symbol;Acc:HGNC:5031]	5:25939737-25944246	4634.57	4198.42	4037.71	4494.09	4159.53	4000.93	5609.41	5308	4710.67	4454.24	4569.67	4055.15
ENSBTAG00000001557	CCL28	C-C motif chemokine ligand 28 [Source:HGNC Symbol;Acc:HGNC:17700]	20:31391483-31409955	0	0	1.96291	0	0.994627	0	0.732299	0.866612	0	0	0	0.955501
ENSBTAG00000001558	PATL2	PAT1 homolog 2 [Source:HGNC Symbol;Acc:HGNC:33630]	10:104090288-104098734	6.3984	8.71403	2.94437	9.84826	4.97314	4.88872	13.9137	12.9992	21.8897	11.346	7.5563	5.73301
ENSBTAG00000001562	NFE2	nuclear factor, erythroid 2 [Source:HGNC Symbol;Acc:HGNC:7780]	5:25929035-25936083	8.5312	18.2995	14.7219	8.754	12.9302	8.79969	15.3783	33.7979	22.7653	21.7464	41.5597	27.7095
ENSBTAG00000001564	PDE4DIP	phosphodiesterase 4D interacting protein [Source:HGNC Symbol;Acc:HGNC:15580]	3:22916551-23063522	146.097	206.523	210.032	151.007	184.006	193.593	218.225	210.587	248.667	193.827	258.803	227.409
ENSBTAG00000001565	MESDC2	mesoderm development candidate 2 [Source:HGNC Symbol;Acc:HGNC:13520]	21:27322045-27330423	1230.63	1127.6	1107.08	1023.12	1137.85	1065.74	1284.45	1230.59	926.373	1181.87	1326.13	1377.83
ENSBTAG00000001567	LRRK1	leucine-rich repeat serine/threonine-protein kinase 1 [Source:RefSeq peptide;Acc:NP_001192703]	21:5642546-5734611	405.232	479.272	484.84	393.93	396.856	441.94	394.709	474.037	559.501	353.616	349.479	376.467
ENSBTAG00000001568	PPIC	peptidylprolyl isomerase C [Source:HGNC Symbol;Acc:HGNC:9256]	7:32114445-32128245	38.3904	26.1421	26.4993	42.6758	28.8442	30.3101	25.6305	35.5311	44.655	43.4929	24.558	26.754
ENSBTAG00000001570	CSF2	colony stimulating factor 2 [Source:HGNC Symbol;Acc:HGNC:2434]	7:23694183-23696548	71.4488	30.4991	100.109	177.269	98.4681	193.593	1.4646	3.46645	3.50236	16.0735	7.5563	6.68851
ENSBTAG00000001571	LRRD1	leucine rich repeats and death domain containing 1 [Source:HGNC Symbol;Acc:HGNC:34300]	4:9334914-9351034	0	0	0	0	0	0	0	0	0	0	0	0
ENSBTAG00000001572	NSUN7	NOP2/Sun RNA methyltransferase family member 7 [Source:HGNC Symbol;Acc:HGNC:25857]	6:61311622-61357185	4.2656	0	0	1.09425	1.98925	0.977744	1.4646	0	0	2.83649	3.77815	1.911
ENSBTAG00000001573	JMJD1C	jumonji domain containing 1C [Source:HGNC Symbol;Acc:HGNC:12313]	28:19393375-19663523	879.78	1022.16	1017.77	1152.25	1011.54	1060.85	754.268	850.146	1086.61	952.116	623.395	670.762
ENSBTAG00000001574	GPATCH2	G-patch domain containing 2 [Source:HGNC Symbol;Acc:HGNC:25499]	16:21783189-21808519	87.4448	85.3975	116.793	109.425	100.457	115.374	98.8604	94.4607	80.5542	82.2583	66.1176	72.6181
ENSBTAG00000001575			11:29424996-29432052	2917.67	3015.93	2717.65	2641.52	2822.75	2841.32	3022.93	2605.9	2466.53	3421.76	3961.39	3738.88
ENSBTAG00000001576	TMEM140	transmembrane protein 140 [Source:HGNC Symbol;Acc:HGNC:21870]	4:99699931-99714029	291.127	162.081	242.42	265.903	140.242	176.972	176.484	165.523	130.463	91.7133	81.2303	88.8616
ENSBTAG00000001578	ADPGK	ADP dependent glucokinase [Source:HGNC Symbol;Acc:HGNC:25250]	10:19377402-19409943	681.429	672.723	681.131	523.052	548.04	743.085	443.773	485.303	442.172	569.19	602.615	585.722
ENSBTAG00000001579	AGO2	protein argonaute-2 [Source:RefSeq peptide;Acc:NP_991363]	14:4085146-4168483	404.165	500.185	586.911	625.911	635.567	674.643	300.243	313.714	363.369	394.273	472.269	446.219
ENSBTAG00000001580	CLGN	calmegin [Source:HGNC Symbol;Acc:HGNC:2060]	17:17575019-17620096	1.0664	3.48561	2.94437	8.754	0.994627	3.91097	2.1969	1.73322	4.37794	0.945498	5.66723	1.911
ENSBTAG00000001582			4:99118954-99140956	2.1328	0.871403	0.981457	0	0	0.977744	0	0	0	0	0	0
ENSBTAG00000001585	WIPF1	WAS/WASL interacting protein family member 1 [Source:HGNC Symbol;Acc:HGNC:12736]	2:22253662-22294719	3594.83	3428.97	3247.64	3624.16	3288.24	3645.03	4325.69	3785.36	3877.11	3654.35	2894.06	3446.49
ENSBTAG00000001586	OTUD7B	OTU deubiquitinase 7B [Source:HGNC Symbol;Acc:HGNC:16683]	3:20656593-20712080	56.5192	46.1844	97.1643	64.5608	69.6239	65.5088	30.7566	29.4648	38.5259	59.5664	30.2252	62.1076
ENSBTAG00000001589	TM9SF2	transmembrane 9 superfamily member 2 precursor [Source:RefSeq peptide;Acc:NP_001192252]	12:80317273-80373389	1344.73	1590.31	1440.78	1350.31	1505.87	1669.99	2469.31	2410.91	2080.4	1728.37	1724.73	1701.75
ENSBTAG00000001592	INSIG1	insulin induced gene 1 [Source:HGNC Symbol;Acc:HGNC:6083]	4:117906798-117920021	622.777	478.4	479.933	1136.93	497.314	584.691	554.35	587.563	455.306	318.633	400.484	326.781
ENSBTAG00000001593	OGFOD2	2-oxoglutarate and iron dependent oxygenase domain containing 2 [Source:HGNC Symbol;Acc:HGNC:25823]	17:54805430-54809451	133.3	118.511	104.034	117.085	129.302	113.418	103.254	104.86	119.08	95.4953	139.792	128.993
ENSBTAG00000001594	ARL6IP4	ADP ribosylation factor like GTPase 6 interacting protein 4 [Source:HGNC Symbol;Acc:HGNC:18076]	17:54802292-54804869	681.429	575.997	547.653	556.974	556.991	497.672	557.28	495.702	467.564	531.37	585.613	548.458
ENSBTAG00000001595			18:24117441-24118787	17.0624	8.71403	17.6662	18.6023	10.9409	16.6216	3.6615	0.866612	0	2.83649	9.44538	2.8665
ENSBTAG00000001597	PITPNM2	phosphatidylinositol transfer protein membrane associated 2 [Source:HGNC Symbol;Acc:HGNC:21044]	17:54716441-54799043	265.533	263.164	308.178	275.751	308.334	293.323	117.168	118.726	168.113	243.938	221.022	251.297
ENSBTAG00000001598	MAP7	microtubule associated protein 7 [Source:HGNC Symbol;Acc:HGNC:6869]	9:75364392-75519232	7.4648	2.61421	7.85166	7.65975	4.97314	2.93323	0	5.19967	3.50236	2.83649	5.66723	3.822
ENSBTAG00000001599	SV2A	synaptic vesicle glycoprotein 2A [Source:HGNC Symbol;Acc:HGNC:20566]	3:20746037-20755994	17.0624	13.9424	18.6477	38.2988	19.8925	21.5104	10.9845	12.9992	27.1433	18.91	18.8908	19.11
ENSBTAG00000001600			6:69355762-69434440	11.7304	14.8139	10.796	22.9793	10.9409	14.6662	36.615	15.599	38.5259	29.3104	11.3345	18.1545
ENSBTAG00000001601	PKM	pyruvate kinase, muscle [Source:HGNC Symbol;Acc:HGNC:9021]	10:18965984-18992445	24056.9	24428.9	21890.4	21642.1	23522.9	25437	19645.4	18380	19524.8	28513.4	31664.7	29171.4
ENSBTAG00000001602	IL4R	interleukin 4 receptor [Source:HGNC Symbol;Acc:HGNC:6015]	25:25139417-25189373	3692.94	3200.66	3392.9	3966.66	3999.4	4115.32	1630.83	1754.89	1872.88	3222.26	2759.94	2882.75
ENSBTAG00000001603	YIPF7	Yip1 domain family member 7 [Source:HGNC Symbol;Acc:HGNC:26825]	6:64882684-64916426	0	1.74281	1.96291	1.09425	0	0	0.732299	0.866612	1.75118	0	1.88908	0
ENSBTAG00000001604			7:2586101-2598115	0	0	0	0	0	0	0	0	0	0	0	0
ENSBTAG00000001605			10:92624410-92632934	0	0	0	0	0	0	0	0	0	0	0	0
ENSBTAG00000001606	OR2C1	olfactory receptor family 2 subfamily C member 1 [Source:HGNC Symbol;Acc:HGNC:8242]	25:2815162-2816100	0	0	0	0	0	0	0	0	0	0	0	0
ENSBTAG00000001607	TMEM41B	transmembrane protein 41B [Source:HGNC Symbol;Acc:HGNC:28948]	15:43901752-43929481	654.769	682.309	585.93	774.729	677.341	726.464	617.328	636.96	558.626	603.228	500.605	546.547
ENSBTAG00000001609	MAP2K6	mitogen-activated protein kinase kinase 6 [Source:HGNC Symbol;Acc:HGNC:6846]	19:61708769-61814973	83.1792	61.8696	47.1099	72.2205	62.6615	28.3546	81.2852	62.3961	64.7936	19.8555	39.6706	34.398
ENSBTAG00000001610	SLC4A1	solute carrier family 4 member 1 (Diego blood group) [Source:HGNC Symbol;Acc:HGNC:11027]	19:44692189-44708381	0	0	0	0	0	0	0	0	0	0	0	0
ENSBTAG00000001612	LSM1	LSM1 homolog, mRNA degradation associated [Source:HGNC Symbol;Acc:HGNC:20472]	27:33042449-33051041	371.107	272.749	252.234	309.673	304.356	270.835	356.63	352.711	239.911	260.012	343.812	302.894
ENSBTAG00000001614	ZNF174	zinc finger protein 174 [Source:RefSeq peptide;Acc:NP_001030278]	25:2835245-2841856	110.906	82.7833	105.997	102.86	85.5379	110.485	96.6635	119.592	96.3148	106.841	153.015	112.749
ENSBTAG00000001615	RUNDC3A	RUN domain containing 3A [Source:HGNC Symbol;Acc:HGNC:16984]	19:44742151-44751739	25.5936	14.8139	8.83311	19.6965	23.8711	18.5771	15.3783	6.9329	9.63148	24.5829	15.1126	20.0655
ENSBTAG00000001616	ZNF592	zinc finger protein 592 [Source:HGNC Symbol;Acc:HGNC:28986]	21:22822829-22871700	507.606	478.4	490.729	573.387	494.33	510.382	336.125	360.511	354.613	462.348	419.375	446.219
ENSBTAG00000001617	G2E3	G2/M-phase specific E3 ubiquitin protein ligase [Source:HGNC Symbol;Acc:HGNC:20338]	21:41640498-41686535	175.956	210.008	294.437	305.296	209.866	285.501	109.113	126.525	225.902	139.934	75.563	78.3511
ENSBTAG00000001618	ALPK3	alpha kinase 3 [Source:HGNC Symbol;Acc:HGNC:17574]	21:22883305-22935573	56.5192	69.7122	59.8689	62.3723	82.5541	79.1972	24.1659	53.7299	68.2959	67.1303	37.7815	52.5526
ENSBTAG00000001619	SERINC5	serine incorporator 5 [Source:HGNC Symbol;Acc:HGNC:18825]	10:11052483-11103578	33.0584	51.4128	53.9801	55.8068	46.7475	54.7536	69.5684	79.7283	67.4203	42.5474	35.8924	35.3535
ENSBTAG00000001621			19:47043850-47097593	1.0664	1.74281	0	0	0	0.977744	1.4646	0.866612	0.875589	0.945498	1.88908	0.955501
ENSBTAG00000001626	CTPS1	CTP synthase 1 [Source:HGNC Symbol;Acc:HGNC:2519]	3:105800997-105832415	67.1832	90.6259	84.4053	83.163	76.5863	100.708	35.1504	38.1309	60.4156	55.7844	62.3395	61.1521
ENSBTAG00000001627			2:59143225-59144149	10.664	17.4281	11.7775	15.3195	7.95702	14.6662	10.9845	11.266	9.63148	11.346	9.44538	14.3325
ENSBTAG00000001628	SLFNL1	schlafen like 1 [Source:HGNC Symbol;Acc:HGNC:26313]	3:105795074-105798610	1.0664	0.871403	0.981457	0	0	0	0	0.866612	0	0.945498	0	0
ENSBTAG00000001629	SCMH1	polycomb protein SCMH1 [Source:RefSeq peptide;Acc:NP_001179915]	3:105660418-105788507	37.324	24.3993	39.2583	41.5815	27.8496	25.4213	12.4491	23.3985	17.5118	23.6374	20.7798	16.2435
ENSBTAG00000001631	KIFC1	kinesin family member C1 [Source:HGNC Symbol;Acc:HGNC:6389]	23:7512780-7527613	107.706	149.881	165.866	118.179	165.108	124.173	153.05	144.724	167.237	108.732	202.131	171.035
ENSBTAG00000001632	NBR1	NBR1, autophagy cargo receptor [Source:HGNC Symbol;Acc:HGNC:6746]	19:43785335-43812243	708.089	812.148	773.388	786.766	661.427	800.772	1175.34	1156.93	1315.13	865.13	619.617	721.403
ENSBTAG00000001634	PHF1	PHD finger protein 1 [Source:HGNC Symbol;Acc:HGNC:8919]	23:7528759-7534103	612.113	621.31	625.188	649.985	656.454	651.177	462.813	636.093	784.528	746.943	666.844	759.623
ENSBTAG00000001635	CUTA	cutA divalent cation tolerance homolog [Source:HGNC Symbol;Acc:HGNC:21101]	23:7534224-7535613	850.987	623.053	679.168	659.833	616.669	591.535	919.768	814.615	687.337	764.908	846.306	789.244
ENSBTAG00000001637	FUNDC1	FUN14 domain containing 1 [Source:HGNC Symbol;Acc:HGNC:28746]	X:104529014-104540078	116.238	99.3399	105.016	99.5768	99.4627	120.262	114.239	97.9272	78.803	112.514	115.234	87.9061
ENSBTAG00000001638			17:2842939-2849702	0	0	0	0	0	0	0	0	0	0	0	0
ENSBTAG00000001639	TRPM1	transient receptor potential cation channel subfamily M member 1 [Source:HGNC Symbol;Acc:HGNC:7146]	21:27993518-28055083	0	0	0.981457	0	0	0	0	0.866612	0	0	0	0
ENSBTAG00000001640	EPB41L1	erythrocyte membrane protein band 4.1 like 1 [Source:HGNC Symbol;Acc:HGNC:3378]	13:65957398-66011672	22.3944	26.1421	14.7219	9.84826	16.9087	13.6884	19.7721	30.3314	21.8897	34.9834	22.6689	26.754
ENSBTAG00000001642	TTC34	tetratricopeptide repeat domain 34 [Source:HGNC Symbol;Acc:HGNC:34297]	16:51495580-51509170	0	0	0	0	0	0	0	0	0	0	0	0
ENSBTAG00000001644	MDN1	midasin [Source:RefSeq peptide;Acc:NP_001193097]	9:61291441-61430150	275.131	305.862	390.62	356.726	301.372	387.186	131.082	175.922	243.414	222.192	160.571	176.768
ENSBTAG00000001645	AAR2	AAR2 splicing factor homolog [Source:HGNC Symbol;Acc:HGNC:15886]	13:66018116-66038301	307.123	237.022	262.049	260.432	275.512	276.701	221.154	203.654	184.749	263.794	275.805	277.095
ENSBTAG00000001647		Pleckstrin homology domain-containing family J member 1 [Source:UniProtKB/Swiss-Prot;Acc:Q3ZCI3]	7:22684432-22687065	203.682	243.993	184.514	166.326	192.958	159.372	168.429	217.52	232.907	171.135	185.129	193.011
ENSBTAG00000001648			12:32852826-32859542	4487.41	3982.31	4135.86	4095.78	4101.84	3985.28	5947	5036.75	3954.16	4341.73	6082.82	4613.16
ENSBTAG00000001649	ZFPM2	zinc finger protein, FOG family member 2 [Source:HGNC Symbol;Acc:HGNC:16700]	14:60994139-61520208	0	0	0	0	0	0	0	0	0	0	0	0
ENSBTAG00000001651	SYF2	SYF2 pre-mRNA splicing factor [Source:HGNC Symbol;Acc:HGNC:19824]	2:128320057-128325052	247.405	228.308	208.069	324.992	280.485	237.592	315.621	305.914	280.188	242.993	241.802	229.32
ENSBTAG00000001652	SLCO3A1	solute carrier organic anion transporter family member 3A1 [Source:HGNC Symbol;Acc:HGNC:10952]	21:15196198-15584694	63.984	87.1403	95.2013	94.1056	89.5164	94.8411	60.0485	58.063	70.0471	60.5119	100.121	87.9061
ENSBTAG00000001654	SNTB2	syntrophin beta 2 [Source:HGNC Symbol;Acc:HGNC:11169]	18:36510905-36574882	10.664	27.0135	41.2212	25.1678	27.8496	24.4436	24.1659	22.5319	30.6456	17.9645	20.7798	21.021
ENSBTAG00000001656	TMEM254	transmembrane protein 254 [Source:HGNC Symbol;Acc:HGNC:25804]	28:35425160-35433904	1110.12	1163.32	987.346	1011.09	1269.14	1078.45	1679.89	1525.24	977.157	1217.8	1688.83	1263.17
ENSBTAG00000001657	PICALM	phosphatidylinositol-binding clathrin assembly protein [Source:RefSeq peptide;Acc:NP_001095447]	29:9613012-9665840	6001.7	6806.53	7597.46	7437.62	7793.9	9350.16	5269.62	4527.18	5243.03	5841.28	4531.89	5360.36
ENSBTAG00000001658	AKR1D1	aldo-keto reductase family 1 member D1 [Source:HGNC Symbol;Acc:HGNC:388]	4:102576438-102627066	0	0	0	0	0	0	0	0	0	0	0	0
ENSBTAG00000001659			18:36584633-36595360	1216.76	1116.27	1083.53	1122.7	1145.81	1127.34	1201.7	1141.33	921.995	1176.2	1269.46	1233.55
ENSBTAG00000001660	SPTY2D1	protein SPT2 homolog [Source:RefSeq peptide;Acc:NP_001192667]	29:26356893-26373003	145.03	169.052	235.55	215.567	185.995	245.414	144.995	109.193	121.707	139.934	96.3429	116.571
ENSBTAG00000001662	EHD3	EH domain containing 3 [Source:HGNC Symbol;Acc:HGNC:3244]	11:68632156-68661110	254.87	169.052	240.457	237.452	174.06	201.415	195.524	222.719	272.308	197.609	181.351	181.545
ENSBTAG00000001663	PDF	peptide deformylase (mitochondrial) [Source:HGNC Symbol;Acc:HGNC:30012]	18:36598368-36600210	110.906	89.7545	83.4239	67.8435	79.5702	58.6646	70.3007	69.329	45.5306	59.5664	81.2303	78.3511
ENSBTAG00000001665			18:36600499-36607395	343.381	335.49	295.419	351.254	340.162	329.5	306.833	324.113	297.7	286.486	324.921	326.781
ENSBTAG00000001666	NIP7	NIP7, nucleolar pre-rRNA processing protein [Source:HGNC Symbol;Acc:HGNC:24328]	18:36607628-36610400	103.441	88.0117	119.738	123.65	122.339	147.639	63.71	46.797	63.0424	59.5664	39.6706	51.5971
ENSBTAG00000001668	WNT7A	Wnt family member 7A [Source:HGNC Symbol;Acc:HGNC:12786]	22:58809372-58873170	0	0	0	0	0	0	0	0	0	0	0	0
ENSBTAG00000001671	RTF1	RTF1 homolog, Paf1/RNA polymerase II complex component [Source:HGNC Symbol;Acc:HGNC:28996]	10:36980593-37025485	425.493	422.63	437.73	424.569	353.093	378.387	452.561	440.239	428.163	390.491	377.815	425.198
ENSBTAG00000001672			19:42112691-42113449	0	0	0	0	0	0	0.732299	0	0	0	0	0
ENSBTAG00000001673	C2CD5	C2 calcium dependent domain containing 5 [Source:HGNC Symbol;Acc:HGNC:29062]	5:88099588-88191001	498.009	512.385	512.321	555.879	488.362	487.894	633.439	553.765	587.52	489.768	389.15	398.444
ENSBTAG00000001675	ITPKA	inositol-trisphosphate 3-kinase A [Source:HGNC Symbol;Acc:HGNC:6178]	10:37035180-37043518	2.1328	2.61421	3.92583	2.1885	5.96776	8.79969	5.12609	4.33306	4.37794	1.891	5.66723	2.8665
ENSBTAG00000001683	FAM171B	protein FAM171B precursor [Source:RefSeq peptide;Acc:NP_001193684]	2:9567191-9590374	4.2656	3.48561	0.981457	7.65975	0.994627	5.86646	1.4646	4.33306	1.75118	2.83649	0	0.955501
ENSBTAG00000001686	LRRC52	leucine rich repeat containing 52 [Source:HGNC Symbol;Acc:HGNC:32156]	3:3425059-3446915	0	0	0	0	0	0	0	0	0	0	0	0
ENSBTAG00000001687	STC1	stanniocalcin 1 [Source:HGNC Symbol;Acc:HGNC:11373]	8:71854905-71868618	0	0	0	1.09425	0	0	0	0	0	0	0	0
ENSBTAG00000001692	NDST1	N-deacetylase and N-sulfotransferase 1 [Source:HGNC Symbol;Acc:HGNC:7680]	7:63816088-63900637	661.168	676.209	638.929	744.09	751.938	785.128	507.483	586.696	495.583	913.351	959.65	918.237
ENSBTAG00000001693	RPAP1	RNA polymerase II associated protein 1 [Source:HGNC Symbol;Acc:HGNC:24567]	10:37055212-37071120	426.56	420.016	485.821	411.438	432.663	469.317	300.243	382.176	381.757	453.839	423.153	404.177
ENSBTAG00000001694	TYRO3	TYRO3 protein tyrosine kinase [Source:HGNC Symbol;Acc:HGNC:12446]	10:37078592-37095809	190.886	234.407	212.976	164.138	152.178	180.883	214.564	224.453	208.39	211.791	296.585	225.498
ENSBTAG00000001696	RBM46	RNA binding motif protein 46 [Source:HGNC Symbol;Acc:HGNC:28401]	17:2523018-2567620	0	0	0	0	0	0	0	0	0	0	0	0
ENSBTAG00000001697	TRA2B	transformer 2 beta homolog (Drosophila) [Source:HGNC Symbol;Acc:HGNC:10781]	1:81878691-81898384	1857.67	1997.26	2063.02	1884.3	2015.11	2242.94	1890.8	1633.56	1887.77	1889.1	1928.75	1931.07
ENSBTAG00000001698	CHTF8	chromosome transmission fidelity factor 8 [Source:HGNC Symbol;Acc:HGNC:24353]	18:36458139-36469860	653.703	658.781	654.632	572.293	581.857	653.133	718.385	722.754	604.156	677.922	848.195	707.071
ENSBTAG00000001700	CDC42	cell division cycle 42 [Source:HGNC Symbol;Acc:HGNC:1736]	2:131341266-131359925	3186.4	3088.25	2926.71	3125.18	3313.1	3174.73	3231.64	3021.88	2653.03	2975.48	3024.41	3089.13
ENSBTAG00000001702	TMEM107	transmembrane protein 107 [Source:HGNC Symbol;Acc:HGNC:28128]	19:28432877-28435112	8.5312	9.58543	15.7033	7.65975	5.96776	6.84421	6.59069	5.19967	11.3827	5.67299	5.66723	12.4215
ENSBTAG00000001703	SYT13	synaptotagmin 13 [Source:HGNC Symbol;Acc:HGNC:14962]	15:76161411-76203527	0	0	0	0	0	0	0	0	0	0	0	0
ENSBTAG00000001704		lysine demethylase 4D [Source:HGNC Symbol;Acc:HGNC:25498]	15:15674941-15676443	0	2.61421	0	0	1.98925	0	0	1.73322	0	0	0	1.911
ENSBTAG00000001706	SLC9A2	solute carrier family 9 member A2 [Source:HGNC Symbol;Acc:HGNC:11072]	11:7324936-7414636	0	0	0	0	0	0	0	0	0	0	0	0
ENSBTAG00000001707	UIMC1	ubiquitin interaction motif containing 1 [Source:HGNC Symbol;Acc:HGNC:30298]	7:39718679-39856764	149.296	160.338	149.181	149.912	150.189	165.239	189.665	149.924	201.385	201.391	209.687	179.634
ENSBTAG00000001708	TTLL12	tubulin tyrosine ligase like 12 [Source:HGNC Symbol;Acc:HGNC:28974]	5:114610664-114627819	1710.5	1661.77	1575.24	1382.04	1425.3	1399.15	1145.32	1144.79	1078.73	1200.78	1397.92	1479.12
ENSBTAG00000001710	CMTM8	CKLF like MARVEL transmembrane domain containing 8 [Source:HGNC Symbol;Acc:HGNC:19179]	22:6789385-6885301	1.0664	1.74281	0.981457	0	0	0	1.4646	0.866612	1.75118	2.83649	0	1.911
ENSBTAG00000001711	BORCS6	uncharacterized protein C17orf59 homolog [Source:RefSeq peptide;Acc:NP_001035655]	19:28443498-28445326	190.886	188.223	157.033	138.97	149.194	175.016	224.816	214.053	170.74	143.716	245.58	224.543
ENSBTAG00000001712	CMTM7	CKLF like MARVEL transmembrane domain containing 7 [Source:HGNC Symbol;Acc:HGNC:19178]	22:6894655-6942330	518.27	448.773	384.731	425.663	441.614	345.144	668.589	640.426	511.344	437.765	472.269	594.322
ENSBTAG00000001714	MFSD9	major facilitator superfamily domain containing 9 [Source:HGNC Symbol;Acc:HGNC:28158]	11:7422151-7432712	52.2536	65.3552	45.147	47.0528	47.7421	46.9317	46.8671	37.2643	42.0283	33.0924	35.8924	54.4636
ENSBTAG00000001717	AURKB	aurora kinase B [Source:HGNC Symbol;Acc:HGNC:11390]	19:28447634-28452478	79.98	132.453	105.016	91.917	125.323	111.463	132.546	140.391	108.573	74.6943	192.686	137.592
ENSBTAG00000001721	GYG1	glycogenin-1 [Source:RefSeq peptide;Acc:NP_001039332]	1:120090467-120127892	458.552	543.755	512.321	368.762	475.432	467.361	710.33	637.826	471.067	460.457	515.718	504.505
ENSBTAG00000001724	ZADH2	zinc binding alcohol dehydrogenase domain containing 2 [Source:HGNC Symbol;Acc:HGNC:28697]	24:3761518-3762444	117.304	125.482	129.552	73.3148	119.355	116.351	159.641	150.79	98.066	95.4953	137.903	123.26
ENSBTAG00000001725	CXCL10	C-X-C motif chemokine ligand 10 [Source:HGNC Symbol;Acc:HGNC:10637]	6:92623587-92625937	3.1992	15.6853	7.85166	2.1885	10.9409	12.7107	23.4336	13.8658	5.25353	20.8009	24.558	2.8665
ENSBTAG00000001726	CDX4	caudal type homeobox 4 [Source:HGNC Symbol;Acc:HGNC:1808]	X:82550390-82559474	0	0	0	0	0	0	0	0	0	0	0	0
ENSBTAG00000001727	FAM213B	family with sequence similarity 213 member B [Source:HGNC Symbol;Acc:HGNC:28390]	16:51553541-51556655	164.226	172.538	154.089	143.347	161.13	131.995	236.533	218.386	196.132	170.19	247.469	232.187
ENSBTAG00000001728	IGSF10	immunoglobulin superfamily member 10 precursor [Source:RefSeq peptide;Acc:NP_001193714]	1:117532037-117544618	0	0.871403	1.96291	0	0	0.977744	0	0	0	0	0	0
ENSBTAG00000001729	DUSP10	dual specificity phosphatase 10 [Source:HGNC Symbol;Acc:HGNC:3065]	16:25895751-25936864	159.96	116.768	144.274	193.682	185.001	135.906	158.909	154.257	132.214	176.808	171.906	162.435
ENSBTAG00000001730	ODF3	outer dense fiber of sperm tails 3 [Source:HGNC Symbol;Acc:HGNC:19905]	11:107150455-107154002	0	0	0.981457	0	0	0	0.732299	0	0.875589	0	0	0
ENSBTAG00000001731	GLYR1	Putative oxidoreductase GLYR1 [Source:UniProtKB/Swiss-Prot;Acc:A4FUF0]	25:3900572-3932342	1166.64	1137.18	1274.91	1238.69	1174.65	1319.95	858.254	880.478	1020.94	1071.25	916.202	1032.9
ENSBTAG00000001734	MS4A10	membrane spanning 4-domains A10 [Source:HGNC Symbol;Acc:HGNC:13368]	29:37718326-37725179	0	0	0	0	0	0	0	0	0	0	0	0
ENSBTAG00000001735	ADAM11	ADAM metallopeptidase domain 11 [Source:HGNC Symbol;Acc:HGNC:189]	19:45113921-45131794	10.664	23.5279	22.5735	15.3195	19.8925	11.7329	6.59069	13.8658	7.8803	4.72749	13.2235	13.377
ENSBTAG00000001736	UBN1	ubinuclein-1 [Source:RefSeq peptide;Acc:NP_001192851]	25:3936573-3964092	520.403	575.997	648.743	567.916	629.599	667.799	531.649	533.833	555.123	550.28	511.939	533.17
ENSBTAG00000001737	ZCCHC6	zinc finger CCHC-type containing 6 [Source:HGNC Symbol;Acc:HGNC:25817]	8:80842965-80899685	522.536	604.754	610.466	645.608	516.212	686.376	827.498	838.88	877.34	555.007	425.042	472.018
ENSBTAG00000001739	CDH20	cadherin 20 [Source:HGNC Symbol;Acc:HGNC:1760]	24:60532425-60586879	3.1992	0	0	1.09425	0	0	0	0	0	0	0	0
ENSBTAG00000001740	HAPLN3	hyaluronan and proteoglycan link protein 3 [Source:HGNC Symbol;Acc:HGNC:21446]	21:20871465-20886141	3.1992	0	0.981457	2.1885	0.994627	0	0	1.73322	0	0	0	0.955501
ENSBTAG00000001741	DLGAP4	DLG associated protein 4 [Source:HGNC Symbol;Acc:HGNC:24476]	13:66204671-66292988	723.019	745.05	693.89	685.001	705.191	632.6	508.216	540.766	673.328	805.564	931.314	890.527
ENSBTAG00000001744	BET1L	Bet1 golgi vesicular membrane trafficking protein like [Source:HGNC Symbol;Acc:HGNC:19348]	11:107155091-107159421	448.954	435.701	466.192	402.684	473.443	483.005	378.599	406.441	390.513	431.147	528.941	435.708
ENSBTAG00000001745	LUM	lumican [Source:HGNC Symbol;Acc:HGNC:6724]	5:21037443-21044658	30.9256	0	0	29.5448	0	0	0	0	0	18.91	0	0
ENSBTAG00000001747	PEX3	peroxisomal biogenesis factor 3 [Source:HGNC Symbol;Acc:HGNC:8858]	9:81967633-81999683	72.5152	74.9407	71.6464	79.8803	91.5057	63.5533	91.5374	95.3273	87.5589	85.0948	58.5613	73.5736
ENSBTAG00000001748	TRIM45	Bos taurus tripartite motif containing 45 (TRIM45), mRNA. [Source:RefSeq mRNA;Acc:NM_001014952]	3:26213057-26227392	68.2496	65.3552	76.5537	59.0895	53.7099	57.6869	118.632	142.991	157.606	90.7678	51.005	107.016
ENSBTAG00000001749	SENP2	SUMO1/sentrin/SMT3 specific peptidase 2 [Source:HGNC Symbol;Acc:HGNC:23116]	1:82176394-82210749	396.701	377.317	423.99	508.827	394.867	397.942	382.26	435.906	527.98	366.853	334.366	325.826
ENSBTAG00000001751			6:21984884-21985969	0	0	0	0	0	0	0	0	0	0	0	0
ENSBTAG00000001752	FUCA2	plasma alpha-L-fucosidase precursor [Source:RefSeq peptide;Acc:NP_001192747]	9:82007665-82027058	761.409	760.735	730.204	735.336	790.729	790.995	952.721	906.476	749.504	650.502	629.062	666.94
ENSBTAG00000001753			1:124849-179713	0	0	0	0	0	0	0	0	0	0	0	0
ENSBTAG00000001754	AHCYL2	adenosylhomocysteinase like 2 [Source:HGNC Symbol;Acc:HGNC:22204]	4:93956616-94148560	43.7224	84.5261	57.906	48.147	68.6293	53.7759	131.082	140.391	153.228	85.0948	90.6756	81.2176
ENSBTAG00000001755	NEUROD1	neuronal differentiation 1 [Source:HGNC Symbol;Acc:HGNC:7762]	2:14953996-14956356	0	0	0	0	0	0	0	0	0	0	0	0
ENSBTAG00000001761			7:42532985-42533975	0	0	0	0	0	0	0	0	0	0	0	0
ENSBTAG00000001762	RFXANK	regulatory factor X associated ankyrin containing protein [Source:HGNC Symbol;Acc:HGNC:9987]	7:3986327-3991487	313.521	366.861	335.658	282.317	325.243	341.233	385.189	427.24	436.043	398.055	515.718	420.42
ENSBTAG00000001763	NR2C2AP	nuclear receptor 2C2 associated protein [Source:HGNC Symbol;Acc:HGNC:30763]	7:3984606-3986813	271.932	223.951	261.068	266.997	268.549	266.924	158.909	164.656	167.237	221.246	272.027	206.388
ENSBTAG00000001764	NCAN	neurocan [Source:HGNC Symbol;Acc:HGNC:2465]	7:3947069-3978183	0	0	0	0	0	0.977744	0	0	0	0	0	0
ENSBTAG00000001765	HAPLN4	hyaluronan and proteoglycan link protein 4 [Source:HGNC Symbol;Acc:HGNC:31357]	7:3938570-3941465	3.1992	1.74281	0	6.5655	2.98388	0	3.6615	7.79951	1.75118	0.945498	3.77815	2.8665
ENSBTAG00000001767	B4GALT7	beta-1,4-galactosyltransferase 7 [Source:HGNC Symbol;Acc:HGNC:930]	7:40482365-40490836	213.28	165.567	175.681	172.892	185.001	166.216	175.019	168.989	145.348	163.571	236.134	216.899
ENSBTAG00000001768	TXLNG	taxilin gamma [Source:HGNC Symbol;Acc:HGNC:18578]	X:133943268-133984291	73.5816	81.0405	91.2755	98.4826	94.4896	98.7521	72.4976	63.2627	77.0518	65.2393	52.8941	60.1966
ENSBTAG00000001770	ST8SIA5	ST8 alpha-N-acetyl-neuraminide alpha-2,8-sialyltransferase 5 [Source:HGNC Symbol;Acc:HGNC:17827]	24:46885279-46907902	3.1992	0.871403	0	0	2.98388	4.88872	1.4646	0.866612	0.875589	0.945498	0	0.955501
ENSBTAG00000001771	DYRK1A	dual specificity tyrosine-phosphorylation-regulated kinase 1A [Source:RefSeq peptide;Acc:NP_001192943]	1:151370526-151411483	276.197	294.534	350.38	392.836	293.415	374.476	257.769	255.651	370.374	301.614	149.237	258.941
ENSBTAG00000001772	PDCL2	phosducin like 2 [Source:HGNC Symbol;Acc:HGNC:29524]	6:72688172-72723898	0	0	0	0	0	0	0	0	0	0	0	0
ENSBTAG00000001773	C7orf49	chromosome 7 open reading frame 49 [Source:HGNC Symbol;Acc:HGNC:22432]	4:99713916-99719088	169.558	156.853	133.478	155.384	151.183	141.773	155.247	134.325	119.08	117.242	166.239	170.079
ENSBTAG00000001774	SPRY2	sprouty RTK signaling antagonist 2 [Source:HGNC Symbol;Acc:HGNC:11270]	12:55684001-55685894	22.3944	21.7851	34.351	31.7333	30.8334	32.2655	49.064	38.9975	42.9039	68.0758	56.6723	62.1076
ENSBTAG00000001775	RINL	ras and Rab interactor-like protein [Source:RefSeq peptide;Acc:NP_001291685]	18:48851897-48860406	42.656	25.2707	34.351	33.9218	25.8603	40.0875	10.9845	15.599	35.0236	24.5829	7.5563	23.8875
ENSBTAG00000001776	SIRT2	sirtuin 2 [Source:HGNC Symbol;Acc:HGNC:10886]	18:48860731-48880567	3235.46	3112.65	3139.68	2780.49	3241.49	3119.98	3483.55	3484.65	2958.61	3332.88	4082.29	3632.81
ENSBTAG00000001777		60S acidic ribosomal protein P2 [Source:UniProtKB/Swiss-Prot;Acc:P42899]	29:50768654-50770791	3374.09	2474.78	2766.73	2858.18	2810.82	2424.8	3465.97	3105.07	2418.38	2876.2	3908.5	3365.27
ENSBTAG00000001778	NFKBIB	NFKB inhibitor beta [Source:HGNC Symbol;Acc:HGNC:7798]	18:48880855-48891485	430.825	374.703	332.714	426.758	478.416	387.186	373.473	288.582	287.193	301.614	343.812	373.601
ENSBTAG00000001780		serine--tRNA ligase, mitochondrial precursor [Source:RefSeq peptide;Acc:NP_776882]	18:48896564-48905610	387.103	337.233	306.215	323.898	312.313	331.455	217.493	247.851	291.571	314.851	355.146	272.318
ENSBTAG00000001781	Tom40A	Mitochondrial import receptor subunit TOM40 homolog [Source:UniProtKB/Swiss-Prot;Acc:Q1LZB5]	18:53021418-53032792	721.953	665.752	581.023	456.302	566.937	424.341	423.269	443.705	373.001	694.941	736.739	850.396
ENSBTAG00000001782	MRPS12	mitochondrial ribosomal protein S12 [Source:HGNC Symbol;Acc:HGNC:10380]	18:48905798-48907691	288.994	284.949	239.476	212.285	260.592	257.147	280.471	236.585	225.026	262.848	415.597	336.336
ENSBTAG00000001783	FBXO17	F-box protein 17 [Source:HGNC Symbol;Acc:HGNC:18754]	18:48909650-48919627	13.8632	14.8139	17.6662	17.508	19.8925	11.7329	24.1659	18.1989	18.3874	25.5284	24.558	20.0655
ENSBTAG00000001784	LDLRAD2	low density lipoprotein receptor class A domain containing 2 [Source:HGNC Symbol;Acc:HGNC:32071]	2:131589017-131597324	0	0	0	0	0	0	0	0	0	0	0	0
ENSBTAG00000001785	TGM3	transglutaminase 3 [Source:HGNC Symbol;Acc:HGNC:11779]	13:53261635-53304213	25.5936	53.1556	154.089	60.1838	58.683	221.948	5.85839	6.9329	33.2724	6.61848	11.3345	27.7095
ENSBTAG00000001786	HYKK	hydroxylysine kinase [Source:HGNC Symbol;Acc:HGNC:34403]	21:31408631-31437141	38.3904	35.7275	27.4808	26.262	31.8281	23.4658	50.5286	68.4623	54.2865	34.9834	24.558	22.932
ENSBTAG00000001788	PDPN	podoplanin precursor [Source:RefSeq peptide;Acc:NP_001028292]	16:55407771-55442826	8077.98	5153.48	5559.95	10543.1	5690.26	8184.69	2706.58	2306.05	2614.51	8115.21	5079.72	6661.75
ENSBTAG00000001790	SAFB2	scaffold attachment factor B2 [Source:RefSeq peptide;Acc:NP_001243483]	7:19908341-19936959	853.12	782.52	902.941	886.343	867.315	902.457	678.109	799.883	1052.46	815.019	727.294	857.084
ENSBTAG00000001792	C19orf70	chromosome 19 open reading frame 70 [Source:HGNC Symbol;Acc:HGNC:33702]	7:19841557-19843106	467.083	429.602	387.676	321.71	375.969	352.965	558.012	477.503	398.393	418.855	538.387	480.617
ENSBTAG00000001793	HSD11B1L	hydroxysteroid 11-beta dehydrogenase 1 like [Source:HGNC Symbol;Acc:HGNC:30419]	7:19836042-19840874	43.7224	50.5414	50.0543	41.5815	51.7206	35.1988	84.9467	88.3944	86.6833	66.1848	71.7849	70.7071
ENSBTAG00000001794		60S ribosomal protein L36 [Source:UniProtKB/Swiss-Prot;Acc:Q3T171]	7:19833364-19834615	1099.46	973.357	949.069	897.285	1001.59	833.038	1229.53	1128.33	881.718	873.64	1314.8	1138
ENSBTAG00000001795	LONP1	lon peptidase 1, mitochondrial [Source:HGNC Symbol;Acc:HGNC:9479]	7:19814902-19833230	1087.73	1237.39	1020.72	1043.92	1159.74	1088.23	1233.92	1228.86	1138.27	1051.39	1422.47	1200.11
ENSBTAG00000001796	CATSPERD	cation channel sperm associated auxiliary subunit delta [Source:HGNC Symbol;Acc:HGNC:28598]	7:19777111-19813926	142.898	143.781	175.681	146.63	156.156	172.083	77.6237	131.725	221.524	145.607	105.788	87.9061
ENSBTAG00000001801	SYT4	synaptotagmin 4 [Source:HGNC Symbol;Acc:HGNC:11512]	24:12950391-12960186	171.69	232.665	160.959	218.85	193.952	223.903	253.375	247.851	268.806	189.1	230.467	206.388
ENSBTAG00000001803	FHL5	four and a half LIM domains 5 [Source:HGNC Symbol;Acc:HGNC:17371]	9:53977189-54030371	0	0	0	0	0	0	0	0	0	0	0	0
ENSBTAG00000001804	GPR179	G protein-coupled receptor 179 [Source:HGNC Symbol;Acc:HGNC:31371]	19:39626283-39641576	2.1328	4.35701	5.88874	3.28275	1.98925	2.93323	2.9292	2.59984	7.00471	1.891	0	4.77751
ENSBTAG00000001805	TWSG1	twisted gastrulation BMP signaling modulator 1 [Source:HGNC Symbol;Acc:HGNC:12429]	24:41986506-42008147	272.998	460.101	325.844	256.055	371.991	382.298	788.686	774.751	619.041	484.095	644.175	556.102
ENSBTAG00000001806	IQCD	IQ motif containing D [Source:HGNC Symbol;Acc:HGNC:25168]	17:63474993-63497850	11.7304	22.6565	14.7219	6.5655	12.9302	12.7107	51.2609	52.8633	43.7794	34.9834	64.2286	49.6861
ENSBTAG00000001807	AKAP8	A-kinase anchoring protein 8 [Source:HGNC Symbol;Acc:HGNC:378]	7:8787435-8805446	650.504	671.852	707.631	718.923	717.126	668.777	536.043	643.026	708.351	646.72	510.05	564.701
ENSBTAG00000001808	LACTB2	lactamase beta 2 [Source:HGNC Symbol;Acc:HGNC:18512]	14:36438472-36470764	210.081	213.494	216.902	221.039	200.915	207.282	330.999	303.314	223.275	208.009	185.129	208.299
ENSBTAG00000001809	DUSP21	dual specificity phosphatase 21 [Source:HGNC Symbol;Acc:HGNC:20476]	X:104278051-104278641	0	0	0	0	0	0	0	0	0	0	0	0
ENSBTAG00000001810	SCAF11	SR-related CTD associated factor 11 [Source:HGNC Symbol;Acc:HGNC:10784]	5:34430403-34480031	1175.17	1155.48	1432.93	1561.5	1333.8	1616.21	938.807	930.741	1148.77	1060.85	687.624	813.131
ENSBTAG00000001812	H1FOO	H1 histone family member O, oocyte specific [Source:HGNC Symbol;Acc:HGNC:18463]	22:56829078-56860068	2.1328	4.35701	1.96291	5.47125	4.97314	5.86646	3.6615	6.9329	7.00471	4.72749	0	0.955501
ENSBTAG00000001814	PLXND1	plexin D1 [Source:HGNC Symbol;Acc:HGNC:9107]	22:56774467-56824220	3338.9	3802.8	3105.33	2869.13	3422.51	2888.25	3562.63	4656.31	4537.3	3340.44	3791.37	3690.15
ENSBTAG00000001815	ARHGEF5	Rho guanine nucleotide exchange factor 5 [Source:HGNC Symbol;Acc:HGNC:13209]	4:108448575-108471244	2.1328	1.74281	0	1.09425	0.994627	0.977744	0	0	0	0.945498	0	0.955501
ENSBTAG00000001816	SLC25A42	solute carrier family 25 member 42 [Source:HGNC Symbol;Acc:HGNC:28380]	7:4052318-4062831	5.332	7.84263	13.7404	13.131	4.97314	2.93323	18.3075	14.7324	18.3874	4.72749	5.66723	4.77751
ENSBTAG00000001817	TMEM161A	transmembrane protein 161A [Source:HGNC Symbol;Acc:HGNC:26020]	7:4032541-4046719	140.765	137.682	139.367	128.027	144.221	107.552	128.885	149.924	145.348	138.988	137.903	128.993
ENSBTAG00000001818	MEF2B	myocyte enhancer factor 2B [Source:HGNC Symbol;Acc:HGNC:6995]	7:4022381-4026425	171.69	157.724	121.701	182.74	147.205	94.8411	79.8206	64.9959	82.3054	128.588	187.018	140.459
ENSBTAG00000001819			12:32317772-32322605	0	0	0	0	0	0	0	0	0	0	0	0
ENSBTAG00000001821	PRRC2C	protein PRRC2C [Source:RefSeq peptide;Acc:NP_001193584]	16:39843441-39937167	1655.05	2060	2599.88	2398.6	1994.23	2860.88	1124.08	1410.84	1893.9	1573.31	935.092	1182.91
ENSBTAG00000001822	SNX10	sorting nexin 10 [Source:HGNC Symbol;Acc:HGNC:14974]	4:70049646-70117257	6587.15	4770.06	6491.36	7166.25	6123.92	6874.52	2573.3	2192.53	2197.73	4396.56	3649.69	3757.99
ENSBTAG00000001823	STC2	stanniocalcin 2 [Source:HGNC Symbol;Acc:HGNC:11374]	20:4908292-4918945	55.4528	30.4991	37.2954	51.4298	26.8549	36.1765	23.4336	25.9984	50.7842	29.3104	49.116	42.9975
ENSBTAG00000001824	SLC2A6	solute carrier family 2 member 6 [Source:HGNC Symbol;Acc:HGNC:11011]	11:104417539-104424788	3034.97	2443.41	2382.98	2793.62	3226.57	2471.74	601.218	545.099	639.18	1047.61	1743.62	1530.71
ENSBTAG00000001825	SP6	Sp6 transcription factor [Source:HGNC Symbol;Acc:HGNC:14530]	19:39229249-39230376	0	0	0	0	0	0	0	0	0	0	0	0
ENSBTAG00000001826	SASH1	SAM and SH3 domain containing 1 [Source:HGNC Symbol;Acc:HGNC:19182]	9:86852607-86998307	210.081	138.553	223.772	280.128	185.001	269.857	167.696	161.19	231.155	233.538	90.6756	117.527
ENSBTAG00000001827	GID8	GID complex subunit 8 homolog [Source:HGNC Symbol;Acc:HGNC:15857]	13:54936109-54942283	315.654	340.719	316.029	305.296	336.184	344.166	478.191	482.703	435.168	414.128	445.822	468.196
ENSBTAG00000001828	SCRN2	secernin-2 [Source:RefSeq peptide;Acc:NP_001192733]	19:39237358-39240647	81.0464	74.9407	86.3682	72.2205	67.6346	71.3753	26.3628	41.5974	56.0377	55.7844	43.4487	48.7306
ENSBTAG00000001829	SLC17A9	solute carrier family 17 member 9 [Source:HGNC Symbol;Acc:HGNC:16192]	13:54916961-54931310	1340.46	1305.36	1547.76	1179.6	1273.12	1404.04	656.872	708.889	867.709	939.825	1193.9	1185.78
ENSBTAG00000001830	LRRC46	leucine rich repeat containing 46 [Source:HGNC Symbol;Acc:HGNC:25047]	19:39241151-39245578	3.1992	0	0	2.1885	4.97314	1.95549	0.732299	1.73322	2.62677	0	1.88908	1.911
ENSBTAG00000001832	MRPL10	mitochondrial ribosomal protein L10 [Source:HGNC Symbol;Acc:HGNC:14055]	19:39245741-39251565	190.886	191.709	178.625	188.211	184.006	168.172	210.17	211.453	177.745	196.664	238.024	225.498
ENSBTAG00000001834	PNKP	polynucleotide kinase 3'-phosphatase [Source:HGNC Symbol;Acc:HGNC:9154]	18:56666460-56671418	525.735	468.815	507.413	457.397	471.453	476.161	533.846	636.96	694.342	657.121	638.508	586.678
ENSBTAG00000001835	GJA1	gap junction protein alpha 1 [Source:HGNC Symbol;Acc:HGNC:4274]	9:30127786-30140793	7.4648	1.74281	0	9.84826	0.994627	0.977744	8.78759	6.06628	3.50236	8.50948	3.77815	1.911
ENSBTAG00000001836			19:19937602-19947884	0	0.871403	0.981457	3.28275	2.98388	2.93323	0	0	1.75118	0.945498	0	1.911
ENSBTAG00000001838	LRRC36	leucine rich repeat containing 36 [Source:HGNC Symbol;Acc:HGNC:25615]	18:35056134-35117221	49.0544	56.6412	49.0729	29.5448	52.7152	57.6869	41.0087	46.797	64.7936	37.8199	22.6689	46.8196
ENSBTAG00000001839	OCIAD2	OCIA domain containing 2 [Source:HGNC Symbol;Acc:HGNC:28685]	6:69175254-69187082	612.113	768.577	613.411	591.99	682.314	633.578	1236.85	1065.07	819.551	705.341	919.98	741.469
ENSBTAG00000001840			11:10155203-10157927	222.878	199.551	211.013	217.756	204.893	168.172	273.88	281.649	224.151	220.301	251.247	250.341
ENSBTAG00000001842	GSTM3	glutathione S-transferase Mu 3 [Source:RefSeq peptide;Acc:NP_001040025]	3:33768050-33770824	0	0	0	0	0	0	0	0	0	0	0	0
ENSBTAG00000001843	WBP1	WW domain binding protein 1 [Source:HGNC Symbol;Acc:HGNC:12737]	11:10152279-10154669	193.018	182.123	156.052	129.122	177.044	130.04	357.362	317.18	260.05	267.576	275.805	290.472
ENSBTAG00000001844	MOGS	mannosyl-oligosaccharide glucosidase [Source:HGNC Symbol;Acc:HGNC:24862]	11:10149024-10151887	165.292	252.707	254.197	192.588	225.78	220.97	336.858	349.245	327.47	281.758	366.481	414.687
ENSBTAG00000001845			3:33749803-33757985	0	0	0	0	0	0	0	0	0	0	0	0
ENSBTAG00000001847	CNTLN	centlein [Source:HGNC Symbol;Acc:HGNC:23432]	8:26938856-27189256	66.1168	81.0405	94.2199	54.7125	77.5809	78.2195	52.7255	51.9967	56.9133	43.4929	43.4487	59.2411
ENSBTAG00000001848	KATNB1	katanin regulatory subunit B1 [Source:HGNC Symbol;Acc:HGNC:6217]	18:25785516-25803400	111.972	137.682	113.849	118.179	139.248	122.218	172.09	161.19	129.587	165.462	217.244	169.124
ENSBTAG00000001851			18:24066409-24098654	1.0664	0	0	0	0	0	0	0	0	0	0	0
ENSBTAG00000001852			18:24827700-24854528	0	0	0	0	0	0	0	0	0	0	0	0
ENSBTAG00000001854	CIAPIN1	cytokine induced apoptosis inhibitor 1 [Source:HGNC Symbol;Acc:HGNC:28050]	18:25512317-25525079	312.455	332.005	322.899	281.222	327.232	300.167	369.811	337.112	337.102	364.017	445.822	412.776
ENSBTAG00000001855	COQ9	coenzyme Q9 [Source:HGNC Symbol;Acc:HGNC:25302]	18:25525200-25537104	360.443	333.747	338.603	276.845	318.281	283.546	306.833	331.046	290.695	329.033	375.926	343.025
ENSBTAG00000001856	POLR2C	RNA polymerase II subunit C [Source:HGNC Symbol;Acc:HGNC:9189]	18:25539095-25547404	878.713	797.334	893.126	883.06	893.175	976.766	568.996	617.894	585.769	792.327	800.968	827.464
ENSBTAG00000001857	DOK4	docking protein 4 [Source:HGNC Symbol;Acc:HGNC:19868]	18:25547365-25555198	11.7304	8.71403	20.6106	6.5655	11.9355	10.7552	9.51989	9.53273	7.8803	3.78199	13.2235	7.64401
ENSBTAG00000001861			2:17708890-17730680	120.503	155.11	118.756	118.179	140.242	113.418	186.004	169.856	162.86	150.334	158.682	155.747
ENSBTAG00000001862	PPP2R2B	Serine/threonine-protein phosphatase 2A 55 kDa regulatory subunit B beta isoform [Source:UniProtKB/Swiss-Prot;Acc:Q5E9Q7]	7:59782768-60099412	0	0	0	0	0	0	0	0	0	0	0	0
ENSBTAG00000001864	NR4A3	nuclear receptor subfamily 4 group A member 3 [Source:HGNC Symbol;Acc:HGNC:7982]	8:65341202-65373695	3.1992	8.71403	7.85166	5.47125	1.98925	11.7329	9.51989	12.1326	12.2582	4.72749	5.66723	3.822
ENSBTAG00000001865	SGCG	sarcoglycan gamma [Source:HGNC Symbol;Acc:HGNC:10809]	12:34924193-34954970	0	0	0	0	0	0	0	0	0.875589	0	0	0
ENSBTAG00000001866	EMX1	empty spiracles homeobox 1 [Source:HGNC Symbol;Acc:HGNC:3340]	11:11498109-11515314	0	1.74281	0.981457	0	0	0	0	0	0	0	1.88908	0.955501
ENSBTAG00000001867	SACS	sacsin molecular chaperone [Source:HGNC Symbol;Acc:HGNC:10519]	12:34876100-34917630	182.354	278.849	237.513	222.133	239.705	255.191	120.097	119.592	190.878	244.884	162.461	180.59
ENSBTAG00000001868	PCYT2	phosphate cytidylyltransferase 2, ethanolamine [Source:HGNC Symbol;Acc:HGNC:8756]	19:51592128-51599282	561.993	554.212	517.228	529.617	535.109	475.183	566.799	549.432	408.9	452.893	608.282	471.062
ENSBTAG00000001870	CPNE6	copine 6 [Source:HGNC Symbol;Acc:HGNC:2319]	10:20896405-20901462	0	0.871403	0.981457	3.28275	0.994627	0	0	0	0	0.945498	0	0.955501
ENSBTAG00000001871	NRL	neural retina leucine zipper [Source:HGNC Symbol;Acc:HGNC:8002]	10:20891740-20893396	0	0	0	0	0	0	0	0	0	0	0	0
ENSBTAG00000001872	ORC6	origin recognition complex subunit 6 [Source:HGNC Symbol;Acc:HGNC:17151]	18:15066961-15075288	444.689	419.145	438.711	374.234	431.668	408.697	505.286	412.507	435.168	491.659	627.173	594.322
ENSBTAG00000001873			3:56177926-56180722	0	0	0	0	0	0	0	0	0	0	0	0
ENSBTAG00000001874	DOCK3	dedicator of cytokinesis 3 [Source:HGNC Symbol;Acc:HGNC:2989]	22:49953523-50134786	60.7848	53.1556	79.498	85.3515	62.6615	57.6869	46.8671	62.3961	92.8124	85.0948	35.8924	67.8406
ENSBTAG00000001877			X:70619741-70628828	18.1288	27.8849	19.6291	16.4138	22.8764	27.3768	43.9379	55.4632	38.5259	20.8009	39.6706	24.843
ENSBTAG00000001879		period circadian protein homolog 2 [Source:RefSeq peptide;Acc:NP_001179246]	3:118191441-118206600	54.3864	61.8696	65.7576	55.8068	58.683	52.7982	16.8429	18.1989	28.0188	34.0379	15.1126	25.7985
ENSBTAG00000001880	VGLL1	vestigial like family member 1 [Source:HGNC Symbol;Acc:HGNC:20985]	X:20126976-20143499	0	0	0	0	0	0	0	0	0	0	0	0
ENSBTAG00000001881	SLC10A1	solute carrier family 10 member 1 [Source:HGNC Symbol;Acc:HGNC:10905]	10:81867933-81890829	6.3984	6.09982	8.83311	9.84826	3.97851	11.7329	2.9292	0.866612	7.00471	3.78199	7.5563	0.955501
ENSBTAG00000001882	CD79A	CD79a molecule [Source:HGNC Symbol;Acc:HGNC:1698]	18:51679284-51682971	269.799	299.763	263.031	244.018	298.388	220.97	348.574	347.511	376.503	321.469	406.151	407.043
ENSBTAG00000001885	COPRS	coordinator of PRMT5 and differentiation stimulator [Source:HGNC Symbol;Acc:HGNC:28848]	19:18604659-18609323	309.256	272.749	238.494	237.452	230.754	221.948	319.282	266.916	183.874	215.573	306.03	274.229
ENSBTAG00000001886	FAM122B	protein FAM122B [Source:RefSeq peptide;Acc:NP_001077263]	X:18407391-18436265	37.324	54.027	52.0172	48.147	54.7045	53.7759	59.3162	58.063	70.9227	32.1469	15.1126	29.6205
ENSBTAG00000001887		signal transducing adaptor molecule 2 [Source:HGNC Symbol;Acc:HGNC:11358]	2:44146496-44166620	206.882	203.037	257.142	260.432	236.721	262.035	141.334	124.792	140.094	140.879	119.012	117.527
ENSBTAG00000001888	MED13L	mediator of RNA polymerase II transcription subunit 13-like [Source:RefSeq peptide;Acc:NP_001179397]	17:60900472-61145866	348.713	330.262	472.081	442.077	380.942	497.672	282.667	308.514	387.886	266.63	143.57	214.988
ENSBTAG00000001889	C3orf14	chromosome 3 open reading frame 14 [Source:HGNC Symbol;Acc:HGNC:25024]	22:39119763-39134228	102.374	94.9829	82.4424	114.896	118.361	85.0637	112.042	110.06	84.9321	106.841	134.124	103.194
ENSBTAG00000001890	RUBCN	RUN and cysteine rich domain containing beclin 1 interacting protein [Source:HGNC Symbol;Acc:HGNC:28991]	1:70996327-71044754	101.308	161.21	125.627	146.63	137.259	129.062	218.225	207.12	295.073	215.573	122.79	166.257
ENSBTAG00000001892	YAE1D1	Yae1 domain containing 1 [Source:HGNC Symbol;Acc:HGNC:24857]	4:82020144-82024360	103.441	84.5261	68.702	122.556	79.5702	87.0192	63.71	59.7962	66.5448	66.1848	58.5613	65.9296
ENSBTAG00000001893	TM4SF4	transmembrane 4 L six family member 4 [Source:HGNC Symbol;Acc:HGNC:11856]	1:119603878-119631566	0	0	0	0	0	0	0	0	0	0	0	0
ENSBTAG00000001894	NEDD1	neural precursor cell expressed, developmentally down-regulated 1 [Source:HGNC Symbol;Acc:HGNC:7723]	5:61446535-61498524	275.131	353.79	343.51	310.767	283.469	312.878	213.099	222.719	262.677	232.592	164.35	243.653
ENSBTAG00000001895	PGGT1B	geranylgeranyl transferase type-1 subunit beta [Source:RefSeq peptide;Acc:NP_001015560]	10:3997971-4051209	170.624	128.968	135.441	148.818	143.226	157.417	123.759	111.793	126.96	145.607	120.901	104.15
ENSBTAG00000001898	CCDC112	coiled-coil domain containing 112 [Source:HGNC Symbol;Acc:HGNC:28599]	10:4055254-4085518	253.803	235.279	204.143	249.489	247.662	211.193	202.847	199.321	183.874	205.173	202.131	209.255
ENSBTAG00000001899	KCNH7	potassium voltage-gated channel subfamily H member 7 [Source:HGNC Symbol;Acc:HGNC:18863]	2:34005801-34163051	0	0	0	0	0	0	0	0	0	0	0	0
ENSBTAG00000001902	CEP295	centrosomal protein 295 [Source:HGNC Symbol;Acc:HGNC:29366]	29:1067600-1121206	511.872	565.541	741.982	695.943	604.733	692.243	377.134	467.104	615.539	578.645	374.037	507.371
ENSBTAG00000001903	C2orf50	chromosome 2 open reading frame 50 [Source:HGNC Symbol;Acc:HGNC:26324]	11:86614777-86620757	31.992	28.7563	44.1656	20.7908	37.7958	27.3768	10.9845	11.266	11.3827	10.4005	20.7798	22.932
ENSBTAG00000001904	ZNF276	zinc finger protein 276 [Source:HGNC Symbol;Acc:HGNC:23330]	18:14635302-14649693	982.154	900.159	767.5	797.709	993.633	822.282	785.757	924.675	1070.85	1025.87	1038.99	1045.32
ENSBTAG00000001906	FANCA	Fanconi anemia complementation group A [Source:HGNC Symbol;Acc:HGNC:3582]	18:14649534-14686976	231.409	334.619	248.309	222.133	274.517	227.814	377.866	583.23	651.438	446.275	381.593	380.289
ENSBTAG00000001908	DLD	dihydrolipoamide dehydrogenase [Source:HGNC Symbol;Acc:HGNC:2898]	4:49230967-49257713	853.12	875.76	970.661	953.092	951.858	975.788	842.144	720.155	619.917	692.104	753.741	694.649
ENSBTAG00000001911			X:42583762-42621146	2.1328	0	0	1.09425	0	0	0	0	0	3.78199	0	0
ENSBTAG00000001912	TRPV5	transient receptor potential cation channel subfamily V member 5 [Source:HGNC Symbol;Acc:HGNC:3145]	4:107031452-107062131	0	0	0	0	0	0	0	0	0	0	0	0
ENSBTAG00000001915	APOH	apolipoprotein H [Source:HGNC Symbol;Acc:HGNC:616]	19:63230261-63243064	0	0	0	0	0	0	0	0	0	0	0	0
ENSBTAG00000001917	C11orf16	chromosome 11 open reading frame 16 [Source:HGNC Symbol;Acc:HGNC:1169]	15:44250291-44260216	1.0664	1.74281	0.981457	0	0.994627	0	1.4646	2.59984	0.875589	0	1.88908	1.911
ENSBTAG00000001918	STXBP5L	syntaxin binding protein 5 like [Source:HGNC Symbol;Acc:HGNC:30757]	1:66213612-66537723	0	0.871403	4.90729	3.28275	0	1.95549	0.732299	0.866612	1.75118	1.891	1.88908	2.8665
ENSBTAG00000001919	ZNF652	zinc finger protein 652 [Source:HGNC Symbol;Acc:HGNC:29147]	19:37919482-37932791	81.0464	102.826	93.2384	57.9953	66.64	88.9747	136.208	116.993	115.578	99.2773	60.4504	63.0631
ENSBTAG00000001920	POLQ	DNA polymerase theta [Source:HGNC Symbol;Acc:HGNC:9186]	1:66552011-66659954	19.1952	44.4416	42.2027	37.2045	37.7958	34.221	27.0951	25.9984	30.6456	16.0735	18.8908	16.2435
ENSBTAG00000001922	AKIP1	A-kinase interacting protein 1 [Source:HGNC Symbol;Acc:HGNC:1170]	15:44260212-44267703	203.682	163.824	168.811	172.892	165.108	168.172	292.187	257.384	261.801	249.611	266.36	347.802
ENSBTAG00000001925	TMPRSS11D	transmembrane protease, serine 11D [Source:HGNC Symbol;Acc:HGNC:24059]	6:85255406-85318173	0	0	0	0	0	0	0	0	0	0	0	0
ENSBTAG00000001926	RAD23B	RAD23 homolog B, nucleotide excision repair protein [Source:HGNC Symbol;Acc:HGNC:9813]	8:98681864-98726100	2374.87	2376.32	2248.52	2398.6	2398.05	2369.07	2401.94	2175.2	2093.53	2246.5	2138.43	2236.83
ENSBTAG00000001927	ATP6V1C2	ATPase H+ transporting V1 subunit C2 [Source:HGNC Symbol;Acc:HGNC:18264]	11:86858116-86918106	6.3984	7.84263	4.90729	1.09425	2.98388	4.88872	2.9292	4.33306	4.37794	2.83649	5.66723	6.68851
ENSBTAG00000001928	PDIA6	protein disulfide-isomerase A6 precursor [Source:RefSeq peptide;Acc:NP_001193274]	11:86834898-86857648	3103.22	3720.89	3350.69	2875.69	3392.67	3553.12	3207.47	3183.93	3357.88	3382.99	4741.58	4798.53
ENSBTAG00000001931	TRABD	TraB domain containing [Source:HGNC Symbol;Acc:HGNC:28805]	5:121181282-121188623	699.558	691.023	478.951	611.686	636.561	457.584	649.549	670.758	729.366	560.68	612.06	730.003
ENSBTAG00000001932	CRAT	carnitine O-acetyltransferase [Source:HGNC Symbol;Acc:HGNC:2342]	11:99576794-99589668	1574.01	1414.29	1442.74	1394.08	1495.92	1451.95	1273.47	1210.66	1277.48	1507.12	1392.25	1453.32
ENSBTAG00000001933	PTPA	protein phosphatase 2 phosphatase activator [Source:HGNC Symbol;Acc:HGNC:9308]	11:99590328-99621986	975.756	883.603	946.125	800.991	907.1	846.726	869.971	857.079	774.021	1050.45	1150.45	1136.09
ENSBTAG00000001936	PCK1	phosphoenolpyruvate carboxykinase 1 [Source:HGNC Symbol;Acc:HGNC:8724]	13:59144594-59150719	1.0664	0	0.981457	1.09425	0	0.977744	1.4646	0.866612	2.62677	0	1.88908	0.955501
ENSBTAG00000001937		Anaphase-promoting complex subunit 11 [Source:UniProtKB/Swiss-Prot;Acc:Q3ZCF6]	19:51604152-51609338	301.791	317.191	286.585	234.17	290.431	247.369	570.461	529.5	383.508	390.491	551.61	458.641
ENSBTAG00000001938	CKS2	CDC28 protein kinase regulatory subunit 2 [Source:HGNC Symbol;Acc:HGNC:2000]	8:90300717-90305611	108.773	205.651	168.811	124.745	199.92	168.172	204.311	200.187	177.745	160.735	292.807	283.784
ENSBTAG00000001939	SECISBP2	SECIS binding protein 2 [Source:HGNC Symbol;Acc:HGNC:30972]	8:90264887-90298568	565.192	543.755	587.893	667.493	526.158	655.088	434.986	523.434	635.678	547.443	493.049	530.303
ENSBTAG00000001941	SEMA4D	semaphorin 4D [Source:HGNC Symbol;Acc:HGNC:10732]	8:90136712-90262973	588.653	642.224	546.672	521.958	607.717	601.312	440.112	454.971	442.172	826.365	608.282	656.429
ENSBTAG00000001942	SNX27	sorting nexin family member 27 [Source:HGNC Symbol;Acc:HGNC:20073]	3:19128462-19204626	262.334	326.776	309.159	314.05	272.528	248.347	519.932	466.237	478.947	381.036	207.798	322.959
ENSBTAG00000001945	ARG2	arginase 2 [Source:HGNC Symbol;Acc:HGNC:664]	10:80078677-80113797	2471.91	2157.59	2143.5	3260.87	3278.29	2955.72	1017.9	992.271	1042.83	2967.92	3375.78	3216.22
ENSBTAG00000001947	ZNF514	zinc finger protein 514 [Source:HGNC Symbol;Acc:HGNC:25894]	11:1934700-1943563	0	0	0	0	0	0	0.732299	0.866612	0.875589	0.945498	0	1.911
ENSBTAG00000001948	VTI1B	vesicle transport through interaction with t-SNAREs 1B [Source:HGNC Symbol;Acc:HGNC:17793]	10:80113761-80131964	913.904	893.188	790.073	792.237	881.24	795.883	1056.71	875.278	754.758	850.948	1006.88	1008.05
ENSBTAG00000001949	ZNF2	zinc finger protein 2 [Source:HGNC Symbol;Acc:HGNC:12991]	11:1953347-1958756	62.9176	47.0558	64.7762	63.4665	57.6884	53.7759	54.1901	64.9959	63.0424	47.2749	49.116	65.9296
ENSBTAG00000001950	RDH11	retinol dehydrogenase 11 (all-trans/9-cis/11-cis) [Source:HGNC Symbol;Acc:HGNC:17964]	10:80135428-80145851	82.1128	121.125	149.181	123.65	85.5379	93.8634	133.278	116.993	83.1809	98.3318	83.1193	91.7281
ENSBTAG00000001952	PROM2	prominin 2 [Source:HGNC Symbol;Acc:HGNC:20685]	11:1991029-2005653	0	0	0	0	0	0	0	0	0.875589	0	0	0.955501
ENSBTAG00000001956	HINT3	histidine triad nucleotide binding protein 3 [Source:HGNC Symbol;Acc:HGNC:18468]	9:25649638-25663238	53.32	68.8408	63.7947	45.9585	68.6293	57.6869	57.1193	58.9296	47.2818	57.6754	62.3395	62.1076
ENSBTAG00000001957	TRMT11	tRNA methyltransferase 11 homolog [Source:HGNC Symbol;Acc:HGNC:21080]	9:25578682-25640399	110.906	94.9829	101.09	111.614	116.371	105.596	93.7343	88.3944	87.5589	78.4763	79.3412	61.1521
ENSBTAG00000001959	TFAP2E	transcription factor AP-2 epsilon [Source:HGNC Symbol;Acc:HGNC:30774]	3:110762359-110777361	0	0	0	0	0	0	0	0	0.875589	0	0	0
ENSBTAG00000001961	MAP1B	microtubule-associated protein 1B [Source:RefSeq peptide;Acc:NP_001193048]	20:9330175-9419040	71.4488	57.5126	89.3126	97.3883	41.7743	78.2195	6.59069	3.46645	16.6362	10.4005	7.5563	13.377
ENSBTAG00000001962	MRPS27	mitochondrial ribosomal protein S27 [Source:HGNC Symbol;Acc:HGNC:14512]	20:9211237-9315274	364.709	355.532	349.399	331.558	362.044	338.299	303.172	290.315	236.409	327.142	385.371	283.784
ENSBTAG00000001965	ENPP7	ectonucleotide pyrophosphatase/phosphodiesterase 7 [Source:HGNC Symbol;Acc:HGNC:23764]	19:53412856-53418596	0	0.871403	0	0	0	0	0	0	0	0	0	0
ENSBTAG00000001966	PDGFRL	platelet derived growth factor receptor like [Source:HGNC Symbol;Acc:HGNC:8805]	27:18701956-18775559	4.2656	3.48561	3.92583	1.09425	0.994627	4.88872	0	0	0.875589	0.945498	0	0
ENSBTAG00000001968			1:87007533-87017223	861.651	862.689	958.884	924.642	782.772	867.259	689.826	799.883	879.091	764.908	530.83	622.987
ENSBTAG00000001969	CCDC39	coiled-coil domain-containing protein 39 [Source:RefSeq peptide;Acc:NP_001192985]	1:86953445-87005273	1.0664	0.871403	3.92583	0	0.994627	2.93323	0	0.866612	0	0	3.77815	2.8665
ENSBTAG00000001975	DRP2	dystrophin-related protein 2 [Source:RefSeq peptide;Acc:NP_001193035]	X:55090125-55118981	0	0	0	1.09425	0	0.977744	0	0.866612	0	0	0	0
ENSBTAG00000001976	PPP1R17	protein phosphatase 1 regulatory subunit 17 [Source:HGNC Symbol;Acc:HGNC:16973]	4:65155644-65175535	0	0	0	0	0	0	0	0	0	0	0	0
ENSBTAG00000001977	YIPF6	Yip1 domain family member 6 [Source:HGNC Symbol;Acc:HGNC:28304]	X:87205699-87231196	315.654	371.218	406.323	388.459	302.367	400.875	339.787	333.646	345.858	326.197	232.356	258.941
ENSBTAG00000001979	TAF7L	TATA-box binding protein associated factor 7 like [Source:HGNC Symbol;Acc:HGNC:11548]	X:55127019-55144665	2.1328	0	0.981457	0	0	0	0	1.73322	0	0	1.88908	0
ENSBTAG00000001981	SLC6A17	sodium-dependent neutral amino acid transporter SLC6A17 [Source:RefSeq peptide;Acc:NP_001160045]	3:33337960-33373481	1.0664	0	2.94437	1.09425	0	0.977744	0	0	0.875589	0	0	0.955501
ENSBTAG00000001983	SMAGP	small cell adhesion glycoprotein [Source:HGNC Symbol;Acc:HGNC:26918]	5:28683698-28709507	175.956	205.651	158.015	142.253	197.931	152.528	251.911	241.785	198.759	166.408	228.578	230.276
ENSBTAG00000001985	SRMS	src-related kinase lacking C-terminal regulatory tyrosine and N-terminal myristylation sites [Source:HGNC Symbol;Acc:HGNC:11298]	13:54591299-54597058	3.1992	4.35701	0.981457	3.28275	1.98925	1.95549	3.6615	5.19967	0	4.72749	1.88908	1.911
ENSBTAG00000001987	SWAP70	SWAP switching B-cell complex subunit 70 [Source:HGNC Symbol;Acc:HGNC:17070]	15:43509670-43585976	2161.59	1986.8	2173.93	2445.65	2282.67	2299.65	1517.32	1539.1	1542.79	1920.31	1688.83	1805.9
ENSBTAG00000001988	EIF3D	eukaryotic translation initiation factor 3 subunit D [Source:HGNC Symbol;Acc:HGNC:3278]	5:75299356-75313533	1491.89	1380.3	1334.78	1340.46	1506.86	1468.57	1316.67	1239.26	1103.24	1311.41	1484.81	1288.02
ENSBTAG00000001992	CYP51A1	cytochrome P450 family 51 subfamily A member 1 [Source:HGNC Symbol;Acc:HGNC:2649]	4:9306414-9323252	577.989	369.475	383.75	964.035	295.404	351.01	369.811	465.371	270.557	154.116	221.022	134.726
ENSBTAG00000001994	FAM187B	family with sequence similarity 187 member B [Source:HGNC Symbol;Acc:HGNC:26366]	18:46125199-46130449	0	0	0	0	0	0	0	0	0.875589	0.945498	0	0
ENSBTAG00000001996	SNRNP70	small nuclear ribonucleoprotein U1 subunit 70 [Source:HGNC Symbol;Acc:HGNC:11150]	18:56058668-56073102	1191.17	1027.38	847.979	1054.86	1050.33	807.616	926.358	929.008	943.885	768.69	899.2	1052.01
ENSBTAG00000001997	MROH2B	maestro heat like repeat family member 2B [Source:HGNC Symbol;Acc:HGNC:26857]	20:33456349-33528569	0	0	0	0	0	0	0	0	0	0	0	0
ENSBTAG00000001998	ST6GALNAC1	ST6 N-acetylgalactosaminide alpha-2,6-sialyltransferase 1 [Source:HGNC Symbol;Acc:HGNC:23614]	19:55749013-55765934	3.1992	0	0	1.09425	0.994627	1.95549	0.732299	0.866612	0	0	0	0
ENSBTAG00000001999	C11orf57	chromosome 11 open reading frame 57 [Source:HGNC Symbol;Acc:HGNC:25569]	15:22707913-22718384	154.628	176.023	215.921	177.269	186.99	212.17	196.988	155.124	168.113	162.626	103.899	150.969
ENSBTAG00000002000	TIMM8B	Mitochondrial import inner membrane translocase subunit Tim8 B [Source:UniProtKB/Swiss-Prot;Acc:Q3SZ93]	15:22720233-22722218	210.081	221.336	223.772	193.682	242.689	201.415	241.659	236.585	188.252	194.773	255.025	249.386
ENSBTAG00000002001			X:72300238-72316894	1.0664	0	0	0	0	0	0.732299	0	0	0	0	0
ENSBTAG00000002002	ATAD2	ATPase family, AAA domain containing 2 [Source:HGNC Symbol;Acc:HGNC:30123]	14:18046447-18108338	142.898	196.066	235.55	164.138	192.958	208.259	166.964	162.056	189.127	161.68	96.3429	132.815
ENSBTAG00000002004	LLPH	LLP homolog, long-term synaptic facilitation [Source:HGNC Symbol;Acc:HGNC:28229]	5:47901612-47905608	515.071	449.644	518.209	517.581	486.373	447.807	467.939	446.305	358.116	454.784	474.158	475.84
ENSBTAG00000002006	THBS1	thrombospondin 1 [Source:HGNC Symbol;Acc:HGNC:11785]	10:35314025-35329297	36920.9	51127.8	40438	47295.7	48686	63063.5	24902.6	27422.2	69751.2	71310.4	33414	70804.5
ENSBTAG00000002007		Bos taurus proteoglycan 3 (PRG3), mRNA. [Source:RefSeq mRNA;Acc:NM_001098472]	15:81920285-81956829	0	0	0	0	0	0	0	0	0	0	0	0
ENSBTAG00000002010	PI4K2A		26:18684202-18710907	1372.46	1329.76	1258.23	1187.26	1249.25	1253.47	1603.73	1585.9	1524.4	1550.62	1734.17	1533.58
ENSBTAG00000002011	KIAA0895	KIAA0895 [Source:HGNC Symbol;Acc:HGNC:22206]	4:61273629-61319128	8.5312	4.35701	2.94437	0	0	1.95549	1.4646	2.59984	0	2.83649	3.77815	2.8665
ENSBTAG00000002012	FAM96A	family with sequence similarity 96 member A [Source:HGNC Symbol;Acc:HGNC:26235]	10:45936706-45952110	1193.3	1144.15	1034.46	999.051	1099.06	959.167	1899.58	1595.43	1264.35	1075.98	1416.81	1361.59
ENSBTAG00000002014	SNX1	sorting nexin 1 [Source:HGNC Symbol;Acc:HGNC:11172]	10:45899489-45936333	1080.26	1176.39	1216.03	1107.38	1218.42	1225.11	1895.19	1976.74	1662.74	1272.64	1598.16	1345.35
ENSBTAG00000002015	RPS6KA6	ribosomal protein S6 kinase alpha-6 [Source:RefSeq peptide;Acc:NP_001192855]	X:69560862-69691963	5.332	2.61421	5.88874	4.377	4.97314	8.79969	3.6615	3.46645	3.50236	1.891	1.88908	3.822
ENSBTAG00000002018		eukaryotic translation initiation factor 5A [Source:HGNC Symbol;Acc:HGNC:3300]	19:27648382-27653256	3166.14	3149.25	2887.45	2818.79	3342.94	2600.8	3370.77	3068.67	2463.03	3002.9	4193.75	3795.25
ENSBTAG00000002019	SERPINB5	serpin family B member 5 [Source:HGNC Symbol;Acc:HGNC:8949]	24:62248909-62271054	3.1992	0	0	2.1885	0	1.95549	0	0	0	0	0	0
ENSBTAG00000002020	CREBRF	CREB3 regulatory factor [Source:HGNC Symbol;Acc:HGNC:24050]	20:4684744-4740893	47.988	58.384	85.3868	78.786	55.6991	93.8634	117.168	84.0614	127.836	45.3839	20.7798	24.843
ENSBTAG00000002021	BNIP1	BCL2 interacting protein 1 [Source:HGNC Symbol;Acc:HGNC:1082]	20:4749695-4762879	186.62	194.323	207.087	194.777	235.727	194.571	139.137	122.192	132.214	151.28	139.792	141.414
ENSBTAG00000002023	NOS1	nitric oxide synthase 1 [Source:HGNC Symbol;Acc:HGNC:7872]	17:60047141-60131472	0	0	0	0	0	0	0	0	0	0	0	0
ENSBTAG00000002024	ASB18	Bos taurus ankyrin repeat and SOCS box containing 18 (ASB18), mRNA. [Source:RefSeq mRNA;Acc:NM_001302952]	3:116287437-116359129	0	0	0	0	0	0	0	0	0	0	0	0
ENSBTAG00000002025	AMIGO2	adhesion molecule with Ig like domain 2 [Source:HGNC Symbol;Acc:HGNC:24073]	5:33340318-33341883	20.2616	13.9424	23.555	13.131	8.95164	20.5326	10.9845	8.66612	8.75589	9.45498	11.3345	9.55501
ENSBTAG00000002026		60S ribosomal protein L5 [Source:UniProtKB/Swiss-Prot;Acc:Q58DW5]	3:50787385-50795965	4640.97	4156.59	4481.33	4279.61	4124.72	4120.21	5186.87	5026.35	3754.53	3666.64	4694.35	4153.56
ENSBTAG00000002027	FAM167B	family with sequence similarity 167 member B [Source:HGNC Symbol;Acc:HGNC:28133]	2:122115660-122117248	43.7224	38.3417	42.2027	38.2988	43.7636	39.1097	13.9137	19.0655	13.1338	36.8744	51.005	51.5971
ENSBTAG00000002028	FAM69A	family with sequence similarity 69 member A [Source:HGNC Symbol;Acc:HGNC:32213]	3:50658412-50787190	104.507	88.8831	93.2384	86.4458	70.6185	85.0637	163.303	125.659	125.209	93.6043	98.2319	92.6836
ENSBTAG00000002029	IGSF5	immunoglobulin superfamily member 5 [Source:HGNC Symbol;Acc:HGNC:5952]	1:141349995-141401851	0	0	0	0	0	0	0	0	0	0	0	0
ENSBTAG00000002030	SPP2	secreted phosphoprotein 2 [Source:HGNC Symbol;Acc:HGNC:11256]	3:114309328-114336917	0	0	0	0	0	0	0	0	0	0	0	0
ENSBTAG00000002033	UBXN2A	UBX domain protein 2A [Source:HGNC Symbol;Acc:HGNC:27265]	11:75101825-75130698	221.811	221.336	273.827	265.903	220.807	263.991	177.949	139.525	204.012	186.263	151.126	183.456
ENSBTAG00000002034	MFSD2B	major facilitator superfamily domain containing 2B [Source:HGNC Symbol;Acc:HGNC:37207]	11:75084559-75097310	3.1992	2.61421	1.96291	4.377	5.96776	2.93323	2.9292	1.73322	6.12912	4.72749	1.88908	4.77751
ENSBTAG00000002035	ARL5C	ADP ribosylation factor like GTPase 5C [Source:HGNC Symbol;Acc:HGNC:31111]	19:40319250-40325150	13.8632	10.4568	14.7219	0	10.9409	6.84421	8.78759	12.1326	18.3874	8.50948	15.1126	3.822
ENSBTAG00000002036	CACNB1	calcium voltage-gated channel auxiliary subunit beta 1 [Source:HGNC Symbol;Acc:HGNC:1401]	19:40298255-40312857	25.5936	27.0135	16.6848	18.6023	24.8657	23.4658	23.4336	36.3977	35.8991	48.2204	41.5597	22.932
ENSBTAG00000002037	ATXN7L1	ataxin 7 like 1 [Source:HGNC Symbol;Acc:HGNC:22210]	4:46974646-47228658	86.3784	80.1691	116.793	107.237	98.4681	107.552	99.5927	110.06	87.5589	85.0948	86.8975	85.9951
ENSBTAG00000002038	RPL14	ribosomal protein L14 [Source:HGNC Symbol;Acc:HGNC:10305]	22:13336573-13339983	3199.2	2798.08	2885.48	2818.79	2822.75	2566.58	3331.23	3066.94	2441.14	2518.81	3647.81	3261.13
ENSBTAG00000002039	FRMD8	FERM domain containing 8 [Source:HGNC Symbol;Acc:HGNC:25462]	29:44248435-44269691	577.989	561.184	582.986	516.486	604.733	512.338	407.158	439.372	352.862	448.166	523.274	529.348
ENSBTAG00000002041	SASH3	SAM and SH3 domain containing 3 [Source:HGNC Symbol;Acc:HGNC:15975]	X:13681411-13695769	1064.27	1148.51	1096.29	951.998	1052.32	997.299	961.509	998.337	920.244	928.479	1388.47	1211.58
ENSBTAG00000002042	RIC8A	RIC8 guanine nucleotide exchange factor A [Source:HGNC Symbol;Acc:HGNC:29550]	11:107161083-107166425	582.254	519.356	601.633	578.859	563.954	615.001	465.742	396.908	410.651	529.479	564.834	536.036
ENSBTAG00000002043			15:48405343-48406284	0	0	0	0	0	0	0	0	0	0	0	0
ENSBTAG00000002044	SIRT3	sirtuin 3 [Source:HGNC Symbol;Acc:HGNC:14931]	11:107167131-107189741	111.972	94.9829	92.257	85.3515	88.5218	107.552	135.475	116.993	98.9415	117.242	134.124	107.016
ENSBTAG00000002045	PSMD13	26S proteasome non-ATPase regulatory subunit 13 [Source:RefSeq peptide;Acc:NP_001019703]	11:107246518-107254957	545.997	568.155	501.525	544.937	541.077	533.848	599.021	653.425	491.205	586.209	757.519	647.83
ENSBTAG00000002046			11:107244220-107246853	101.308	101.954	95.2013	99.5768	115.377	107.552	157.444	120.459	124.334	121.969	162.461	126.126
ENSBTAG00000002048	PTPN11	protein tyrosine phosphatase, non-receptor type 11 [Source:HGNC Symbol;Acc:HGNC:9644]	17:64010592-64056567	1069.6	964.643	1346.56	1608.55	1129.9	1497.9	727.173	602.295	648.811	701.559	374.037	508.327
ENSBTAG00000002049	HADH	hydroxyacyl-CoA dehydrogenase [Source:HGNC Symbol;Acc:HGNC:4799]	6:18459380-18502809	860.584	787.748	701.742	752.844	688.282	695.176	2174.93	2079.87	1562.93	969.135	929.425	931.614
ENSBTAG00000002050	COA7	cytochrome c oxidase assembly factor 7 (putative) [Source:HGNC Symbol;Acc:HGNC:25716]	3:94230310-94249994	97.0424	96.7257	113.849	88.6343	93.495	98.7521	86.4113	62.3961	66.5448	79.4218	77.4521	83.1286
ENSBTAG00000002051			15:53024476-53034828	1793.68	1615.58	1429.98	1734.39	1566.54	1497.9	1234.66	1416.04	1368.55	1682.04	1836.18	1616.71
ENSBTAG00000002052	PLOD1	procollagen-lysine,2-oxoglutarate 5-dioxygenase 1 [Source:HGNC Symbol;Acc:HGNC:9081]	16:42595152-42625615	1205.03	1518.86	1294.54	1057.05	1278.1	1327.78	836.286	1011.34	1259.97	1406.9	1550.93	1634.86
ENSBTAG00000002055		ZFP28 zinc finger protein [Source:HGNC Symbol;Acc:HGNC:17801]	18:64049538-64077509	74.648	81.9119	102.072	79.8803	86.5326	113.418	56.387	70.1956	96.3148	86.0403	52.8941	64.0186
ENSBTAG00000002056	MARS2	methionyl-tRNA synthetase 2, mitochondrial [Source:HGNC Symbol;Acc:HGNC:25133]	2:86593547-86595781	170.624	123.739	147.219	149.912	125.323	160.35	97.3958	84.0614	76.1762	108.732	107.677	105.105
ENSBTAG00000002058	ASF1A	anti-silencing function 1A histone chaperone [Source:HGNC Symbol;Acc:HGNC:20995]	9:32549921-32562773	79.98	72.3264	64.7762	67.8435	52.7152	72.353	89.3405	71.9288	70.9227	75.6398	100.121	96.5056
ENSBTAG00000002059	MCM9	minichromosome maintenance 9 homologous recombination repair factor [Source:HGNC Symbol;Acc:HGNC:21484]	9:32521071-32615179	180.222	159.467	202.18	204.625	190.968	193.593	180.878	188.055	199.634	185.318	175.684	163.391
ENSBTAG00000002060	RPL19		19:40332947-40334703	3551.11	2960.16	2973.82	3242.26	3197.73	2953.76	4230.49	3408.39	2823.77	3066.25	4174.86	3456.05
ENSBTAG00000002062	TRPA1	transient receptor potential cation channel subfamily A member 1 [Source:HGNC Symbol;Acc:HGNC:497]	14:37721677-37776858	0	0	0	0	0.994627	0	0	0	0	0	0	0.955501
ENSBTAG00000002065	TFAP2C	transcription factor AP-2 gamma [Source:HGNC Symbol;Acc:HGNC:11744]	13:59903160-59912715	9.5976	4.35701	4.90729	14.2253	5.96776	4.88872	7.32299	4.33306	6.12912	4.72749	11.3345	15.288
ENSBTAG00000002066	MYL7	myosin light chain 7 [Source:HGNC Symbol;Acc:HGNC:21719]	4:77860261-77862353	0	0	0	0	0	0.977744	0	0	0	0	0	0
ENSBTAG00000002068	TAGLN2	transgelin 2 [Source:HGNC Symbol;Acc:HGNC:11554]	3:9878839-9886647	9923.91	9176.74	8728.1	7953.01	9452.94	8433.04	7913.96	7437.26	7105.4	10426.9	14166.2	11942.8
ENSBTAG00000002069		MHC class I heavy chain isoform 1 precursor [Source:RefSeq peptide;Acc:NP_001033607]	23:28502524-28506312	2237.31	1806.42	1689.09	1976.22	1814.2	1830.34	1604.47	1734.09	1572.56	1842.78	1692.61	1890.94
ENSBTAG00000002070	KLC3	kinesin light chain 3 [Source:HGNC Symbol;Acc:HGNC:20717]	18:53401750-53409927	0	0.871403	0.981457	3.28275	0.994627	0	0.732299	0	1.75118	0.945498	0	0.955501
ENSBTAG00000002071			15:84047761-84048693	0	0	0	0	0	0	0	0	0	0	0	0
ENSBTAG00000002072	ERCC2	TFIIH basal transcription factor complex helicase XPD subunit [Source:RefSeq peptide;Acc:NP_001096787]	18:53409552-53425412	294.326	363.375	292.474	257.149	304.356	324.611	289.258	327.579	302.954	319.578	332.477	327.737
ENSBTAG00000002073	RAD17	cell cycle checkpoint protein RAD17 [Source:RefSeq peptide;Acc:NP_001096714]	20:10266268-10300200	376.439	342.461	358.232	377.516	355.082	385.231	316.353	359.644	346.733	345.107	315.476	340.158
ENSBTAG00000002075	MME	membrane metalloendopeptidase [Source:HGNC Symbol;Acc:HGNC:7154]	1:113387231-113502393	1.0664	4.35701	2.94437	3.28275	0.994627	3.91097	4.39379	3.46645	2.62677	0.945498	3.77815	1.911
ENSBTAG00000002076			14:38927061-39070664	59.7184	67.9694	79.498	97.3883	75.5917	83.1082	41.0087	38.9975	38.5259	38.7654	22.6689	31.5315
ENSBTAG00000002078	KDM4A	lysine demethylase 4A [Source:HGNC Symbol;Acc:HGNC:22978]	3:102926388-102963687	799.8	869.66	830.313	899.474	844.438	919.079	642.226	737.487	906.234	856.621	647.953	717.581
ENSBTAG00000002080	NOV	nephroblastoma overexpressed [Source:HGNC Symbol;Acc:HGNC:7885]	14:47005560-47013935	5.332	21.7851	26.4993	9.84826	25.8603	16.6216	25.6305	22.5319	27.1433	7.56398	24.558	21.021
ENSBTAG00000002081	BMPR1B	bone morphogenetic protein receptor type 1B [Source:HGNC Symbol;Acc:HGNC:1077]	6:30798831-30850160	0	0	0	1.09425	0	0	0	0	0	0	1.88908	0.955501
ENSBTAG00000002082	MARCKS	myristoylated alanine rich protein kinase C substrate [Source:HGNC Symbol;Acc:HGNC:6759]	9:37022764-37026932	3983	4696.86	3936.62	3298.07	4559.37	4392.02	8493.2	7476.26	7206.97	4522.32	4607.46	5464.51
ENSBTAG00000002083	AUTS2	AUTS2, activator of transcription and developmental regulator [Source:HGNC Symbol;Acc:HGNC:14262]	25:30045721-30076258	43.7224	115.897	64.7762	40.4873	108.414	61.5979	200.65	239.185	323.968	72.8033	68.0067	95.5501
ENSBTAG00000002084	UNC5C	unc-5 netrin receptor C [Source:HGNC Symbol;Acc:HGNC:12569]	6:30595881-30785866	0	0	0	0	0	0	0	0	0	0	0	0
ENSBTAG00000002085	IL36G	interleukin 36, gamma [Source:HGNC Symbol;Acc:HGNC:15741]	11:46543294-46550484	9.5976	0.871403	8.83311	9.84826	2.98388	7.82195	0	0	0.875589	21.7464	7.5563	6.68851
ENSBTAG00000002086	PRPF4B	pre-mRNA processing factor 4B [Source:HGNC Symbol;Acc:HGNC:17346]	23:49953453-49977845	917.104	981.2	1166.95	1187.26	971.751	1190.89	777.702	926.408	1126.01	985.209	572.39	724.27
ENSBTAG00000002087	IL36A	interleukin 36, alpha [Source:HGNC Symbol;Acc:HGNC:15562]	11:46569595-46573057	4217.61	2052.15	2169.02	5288.51	3384.72	2863.81	982.013	895.21	957.894	6070.1	3179.31	3285.01
ENSBTAG00000002088	IL36B	interleukin 36, beta [Source:HGNC Symbol;Acc:HGNC:15564]	11:46575178-46584984	120.503	73.1979	77.5351	164.138	118.361	95.8189	25.6305	19.9321	21.0141	179.645	83.1193	81.2176
ENSBTAG00000002089	FAM217A	family with sequence similarity 217 member A [Source:HGNC Symbol;Acc:HGNC:21362]	23:49935473-49947452	1.0664	0	0.981457	0	0	0.977744	0	0	0	0.945498	0	0.955501
ENSBTAG00000002090	CPSF4	cleavage and polyadenylation specific factor 4 [Source:HGNC Symbol;Acc:HGNC:2327]	25:37500102-37512370	103.441	111.54	128.571	94.1056	98.4681	111.463	90.0728	118.726	108.573	138.988	145.459	143.325
ENSBTAG00000002092	PI16	peptidase inhibitor 16 [Source:HGNC Symbol;Acc:HGNC:21245]	23:10836790-10848749	1.0664	0	0.981457	1.09425	1.98925	0	2.9292	0.866612	2.62677	0	0	0.955501
ENSBTAG00000002094	ATP5J2	ATP synthase, H+ transporting, mitochondrial Fo complex subunit F2 [Source:HGNC Symbol;Acc:HGNC:848]	25:37494182-37499276	816.862	819.119	904.904	748.467	812.61	774.373	1125.54	985.338	764.389	831.092	1161.78	1037.67
ENSBTAG00000002095	MEN1	menin 1 [Source:HGNC Symbol;Acc:HGNC:7010]	29:43661747-43668039	250.604	297.148	244.383	292.165	286.453	326.566	400.568	402.975	398.393	406.564	449.6	458.641
ENSBTAG00000002096		low affinity immunoglobulin gamma Fc region receptor III isoform 2 precursor [Source:RefSeq peptide;Acc:NP_776742]	3:7996519-8005228	232.475	403.46	243.401	194.777	303.361	263.991	1346.7	1462.84	1010.43	468.021	647.953	451.952
ENSBTAG00000002097	TMC5	transmembrane channel like 5 [Source:HGNC Symbol;Acc:HGNC:22999]	25:17146668-17201619	0	0	0	0	0	0	0	0	0	0	0	0
ENSBTAG00000002098	CDC34	ubiquitin-conjugating enzyme E2 R1 [Source:RefSeq peptide;Acc:NP_001193165]	7:44789108-44794947	542.797	512.385	448.526	414.721	501.292	459.54	558.012	639.56	568.257	552.171	581.835	643.052
ENSBTAG00000002099	SLC14A2	urea transporter 2 [Source:RefSeq peptide;Acc:NP_001137574]	24:45787843-45860213	0	0	0	0	0	0	0	0	0	0	0	0
ENSBTAG00000002100	GZMM	granzyme M [Source:HGNC Symbol;Acc:HGNC:4712]	7:44797942-44803445	0	0	0	0	0	0	0	0	0	0	0	0
ENSBTAG00000002101	GDE1	glycerophosphodiester phosphodiesterase 1 [Source:HGNC Symbol;Acc:HGNC:29644]	25:17210001-17237789	1940.85	1884.84	1754.85	1611.83	1891.78	1734.52	2289.17	2105	1530.53	2664.41	3013.08	2679.22
ENSBTAG00000002103	PLCG2	phospholipase C gamma 2 [Source:HGNC Symbol;Acc:HGNC:9066]	18:8427455-8516798	970.424	1123.24	1210.14	1148.96	1009.55	1122.45	663.463	659.492	905.359	806.51	776.41	763.445
ENSBTAG00000002104	RHPN1	rhophilin Rho GTPase binding protein 1 [Source:HGNC Symbol;Acc:HGNC:19973]	14:2462544-2471434	0	2.61421	1.96291	0	1.98925	0	1.4646	1.73322	0.875589	1.891	1.88908	0
ENSBTAG00000002105			11:13438231-13445953	768.874	797.334	709.594	667.493	777.798	691.265	993.73	1033.87	851.948	855.675	1012.54	908.681
ENSBTAG00000002107	FZD1	frizzled class receptor 1 [Source:HGNC Symbol;Acc:HGNC:4038]	4:8490676-8494829	3.1992	6.09982	6.8702	15.3195	3.97851	6.84421	13.1814	10.3993	10.5071	10.4005	13.2235	12.4215
ENSBTAG00000002108	YWHAQ	14-3-3 protein theta [Source:UniProtKB/Swiss-Prot;Acc:Q3SZI4]	11:87842280-87873674	2628.68	2500.06	2382	2533.19	2451.76	2377.87	2698.52	2479.38	2154.82	2508.41	2818.5	2555.01
ENSBTAG00000002110	DMGDH	dimethylglycine dehydrogenase, mitochondrial [Source:RefSeq peptide;Acc:NP_001192474]	10:9994010-10066954	0	0	0	0	0	0	0	0	0	0	0	0
ENSBTAG00000002112	INSIG2	insulin induced gene 2 [Source:HGNC Symbol;Acc:HGNC:20452]	2:70122000-70142602	246.338	205.651	222.791	299.825	247.662	271.813	270.218	278.182	244.289	277.976	258.803	339.203
ENSBTAG00000002113	ZNF41		X:91031761-91044478	60.7848	79.2977	90.2941	91.917	106.425	102.663	76.8914	71.0622	79.6786	69.0213	43.4487	70.7071
ENSBTAG00000002115	C20orf96	chromosome 20 open reading frame 96 [Source:HGNC Symbol;Acc:HGNC:16227]	13:61265883-61285459	6.3984	9.58543	4.90729	5.47125	7.95702	1.95549	15.3783	20.7987	8.75589	4.72749	13.2235	6.68851
ENSBTAG00000002116	ZCCHC3	zinc finger CCHC-type containing 3 [Source:HGNC Symbol;Acc:HGNC:16230]	13:61254418-61257121	127.968	129.839	126.608	107.237	133.28	110.485	154.515	173.322	171.615	97.3863	115.234	114.66
ENSBTAG00000002117	KIF18A	kinesin family member 18A [Source:HGNC Symbol;Acc:HGNC:29441]	15:59499816-59575706	23.4608	31.3705	37.2954	27.3563	40.7797	37.1543	31.4889	30.3314	35.8991	23.6374	34.0034	37.2645
ENSBTAG00000002121	CDK2AP2	cyclin dependent kinase 2 associated protein 2 [Source:HGNC Symbol;Acc:HGNC:30833]	29:46033674-46035477	249.538	297.148	281.678	195.871	261.587	271.813	399.103	373.51	380.006	329.979	485.492	516.926
ENSBTAG00000002122	FAM109A	family with sequence similarity 109 member A [Source:HGNC Symbol;Acc:HGNC:26509]	17:57352625-57353599	11.7304	6.97122	5.88874	5.47125	13.9248	2.93323	8.05529	4.33306	6.12912	4.72749	3.77815	11.466
ENSBTAG00000002123	MYO3A	myosin IIIA [Source:HGNC Symbol;Acc:HGNC:7601]	13:26772494-26932201	0	0	0	0	0	0	0	0	0	0	0	0
ENSBTAG00000002125	GNAL	G protein subunit alpha L [Source:HGNC Symbol;Acc:HGNC:4388]	24:43111844-43163936	43.7224	52.2842	26.4993	35.016	29.8388	38.132	43.9379	65.8625	88.4345	49.1659	28.3361	38.22
ENSBTAG00000002126	PFKFB2	6-phosphofructo-2-kinase/fructose-2,6-biphosphatase 2 [Source:HGNC Symbol;Acc:HGNC:8873]	16:4725743-4752781	40.5232	61.8696	52.0172	49.2413	28.8442	51.8204	58.5839	86.6612	88.4345	53.8934	49.116	54.4636
ENSBTAG00000002127	TCP11L2	t-complex 11 like 2 [Source:HGNC Symbol;Acc:HGNC:28627]	5:70013667-70054229	38.3904	57.5126	48.0914	29.5448	45.7529	40.0875	134.743	159.457	130.463	59.5664	51.005	68.7961
ENSBTAG00000002128	MPPE1	metallophosphoesterase 1 [Source:RefSeq peptide;Acc:NP_001291951]	24:43164375-43177241	322.053	379.06	335.658	321.71	305.351	323.633	254.84	396.042	449.177	313.905	256.914	347.802
ENSBTAG00000002129		Kruppel like factor 5 [Source:HGNC Symbol;Acc:HGNC:6349]	12:48104081-48123367	389.236	220.465	324.862	490.224	333.2	330.477	93.002	101.394	88.4345	162.626	113.345	97.4611
ENSBTAG00000002130	SMPD4	sphingomyelin phosphodiesterase 4 [Source:RefSeq peptide;Acc:NP_001192531]	17:74397215-74412807	893.643	914.973	731.186	797.709	887.207	692.243	815.049	838.014	839.69	693.05	810.413	802.621
ENSBTAG00000002132	DRD3	dopamine receptor D3 [Source:HGNC Symbol;Acc:HGNC:3024]	1:59297291-59344117	0	0	0	0	0	0	0	0	0	0	0	0
ENSBTAG00000002134	FAM196B	family with sequence similarity 196 member B [Source:HGNC Symbol;Acc:HGNC:37271]	20:1657965-1680676	1.0664	0	0.981457	0	0.994627	0	0	0	0	0	1.88908	0
ENSBTAG00000002135	CD69	CD69 molecule [Source:HGNC Symbol;Acc:HGNC:1694]	5:100740574-100747672	6.3984	13.071	13.7404	8.754	9.94627	14.6662	21.969	12.1326	33.2724	14.1825	30.2252	13.377
ENSBTAG00000002136	FCHO1	FCH domain only 1 [Source:HGNC Symbol;Acc:HGNC:29002]	7:5295362-5319564	84.2456	81.0405	98.1457	102.86	84.5433	87.9969	46.1348	45.0638	77.0518	66.1848	71.7849	65.9296
ENSBTAG00000002137	SUGT1	SGT1 homolog, MIS12 kinetochore complex assembly cochaperone [Source:HGNC Symbol;Acc:HGNC:16987]	12:11131393-11172149	480.946	403.46	428.897	430.04	482.394	474.206	442.309	415.974	356.365	451.948	487.382	497.816
ENSBTAG00000002138	PADI1	peptidyl arginine deiminase 1 [Source:HGNC Symbol;Acc:HGNC:18367]	2:135922930-135967599	0	0	0	0	0	0	0	0	0	0	0	0
ENSBTAG00000002139	MIXL1	Mix paired-like homeobox [Source:HGNC Symbol;Acc:HGNC:13363]	16:29986413-29988254	0	0.871403	0	0	0	0	0	0	0	0	0	0
ENSBTAG00000002140		Interleukin-3 [Source:UniProtKB/Swiss-Prot;Acc:P49875]	7:23709467-23711664	0	0	0	0	0	0	0	0	0	0	0	0
ENSBTAG00000002143	DTWD2	DTW domain containing 2 [Source:HGNC Symbol;Acc:HGNC:19334]	7:36197353-36269226	28.7928	33.1133	33.3695	26.262	28.8442	26.3991	8.78759	19.0655	14.0094	18.91	11.3345	23.8875
ENSBTAG00000002144	ADRB2	adrenoceptor beta 2 [Source:HGNC Symbol;Acc:HGNC:286]	7:62229186-62230442	8.5312	6.97122	4.90729	4.377	9.94627	7.82195	4.39379	7.79951	7.00471	7.56398	15.1126	4.77751
ENSBTAG00000002145	MMP17	matrix metallopeptidase 17 [Source:HGNC Symbol;Acc:HGNC:7163]	17:46236043-46260184	0	0	0	0	0.994627	1.95549	2.1969	0.866612	3.50236	1.891	0	0
ENSBTAG00000002147	PPP4R2	protein phosphatase 4 regulatory subunit 2 [Source:HGNC Symbol;Acc:HGNC:18296]	22:28775667-28823253	460.685	468.815	558.449	595.272	464.491	651.177	479.656	391.709	414.154	391.436	224.8	309.582
ENSBTAG00000002148	RAB3D	RAB3D, member RAS oncogene family [Source:HGNC Symbol;Acc:HGNC:9779]	7:16961023-16970091	443.622	427.859	416.138	422.381	423.711	447.807	408.623	314.58	322.217	377.254	353.257	352.58
ENSBTAG00000002150	IL17	Interleukin-17A [Source:UniProtKB/Swiss-Prot;Acc:Q687Y7]	23:24346988-24350509	2.1328	0.871403	0	1.09425	0	0	0	1.73322	0.875589	0	0	0
ENSBTAG00000002151	ASB15	ankyrin repeat and SOCS box containing 15 [Source:HGNC Symbol;Acc:HGNC:19767]	4:88697392-88729365	0	0	0	0	0	0	0	0	0	0	0	0
ENSBTAG00000002154	GPR141	G protein-coupled receptor 141 [Source:HGNC Symbol;Acc:HGNC:19997]	4:60030153-60031016	10.664	21.7851	19.6291	10.9425	15.914	19.5549	28.5597	18.1989	28.0188	20.8009	24.558	21.9765
ENSBTAG00000002157	LMOD2	leiomodin-2 [Source:RefSeq peptide;Acc:NP_001098857]	4:88746219-88755270	0	0	0	0	0	0	0	0	0	0	0	0
ENSBTAG00000002158	PRDM9	PR/SET domain 9 [Source:HGNC Symbol;Acc:HGNC:13994]	X:143414357-143430618	0	0	0	0	0	0	0	0	0	0	0	0
ENSBTAG00000002163	PTGER2	prostaglandin E receptor 2 [Source:HGNC Symbol;Acc:HGNC:9594]	10:11773706-11786080	18.1288	21.7851	24.5364	19.6965	16.9087	17.5994	23.4336	19.9321	15.7606	10.4005	7.5563	1.911
ENSBTAG00000002164	AXDND1	axonemal dynein light chain domain containing 1 [Source:HGNC Symbol;Acc:HGNC:26564]	16:62138403-62214479	6.3984	1.74281	1.96291	3.28275	6.96239	1.95549	4.39379	0	4.37794	3.78199	0	0
ENSBTAG00000002166	CRISP2	cysteine rich secretory protein 2 [Source:HGNC Symbol;Acc:HGNC:12024]	23:22130935-22156052	2.1328	1.74281	1.96291	2.1885	1.98925	4.88872	0.732299	2.59984	0.875589	1.891	3.77815	1.911
ENSBTAG00000002167	NPHS2	podocin [Source:RefSeq peptide;Acc:NP_001193036]	16:62225042-62244587	0	0	0	0	0	0	0	0	0	0	0	0
ENSBTAG00000002170	NOVA1	NOVA alternative splicing regulator 1 [Source:HGNC Symbol;Acc:HGNC:7886]	21:37109671-37273808	0	0	0	0	1.98925	0.977744	0	0	0	0	0	0
ENSBTAG00000002171	FAM135A	family with sequence similarity 135 member A [Source:HGNC Symbol;Acc:HGNC:21084]	9:9816087-9892709	56.5192	85.3975	85.3868	78.786	85.5379	100.708	127.42	104.86	123.458	86.9858	62.3395	65.9296
ENSBTAG00000002174	RERG	RAS like estrogen regulated growth inhibitor [Source:HGNC Symbol;Acc:HGNC:15980]	5:95098306-95228587	0	0	0	0	0	0	0	0	0	0	0	0
ENSBTAG00000002175	SRPK2	SRSF protein kinase 2 [Source:HGNC Symbol;Acc:HGNC:11306]	4:46569421-46644956	232.475	274.492	324.862	303.107	259.598	307.012	279.738	256.517	232.907	231.647	151.126	197.789
ENSBTAG00000002176	NSMCE1	NSE1 homolog, SMC5-SMC6 complex component [Source:HGNC Symbol;Acc:HGNC:29897]	25:25059384-25068747	375.373	305.862	320.936	318.427	335.189	326.566	458.419	406.441	290.695	419.801	491.16	418.509
ENSBTAG00000002177	PIKFYVE	1-phosphatidylinositol 3-phosphate 5-kinase [Source:RefSeq peptide;Acc:NP_001192396]	2:96978987-97056673	283.662	379.932	445.582	495.696	379.948	439.985	412.284	409.907	575.262	311.069	105.788	214.988
ENSBTAG00000002178	PPL	periplakin [Source:HGNC Symbol;Acc:HGNC:9273]	25:3966800-4014117	21.328	23.5279	26.4993	22.9793	28.8442	22.4881	21.2367	28.5982	18.3874	17.019	11.3345	18.1545
ENSBTAG00000002179	C15orf41	chromosome 15 open reading frame 41 [Source:HGNC Symbol;Acc:HGNC:26929]	10:32328992-32570684	101.308	108.054	93.2384	80.9745	90.5111	99.7299	125.223	95.3273	79.6786	76.5853	69.8958	87.9061
ENSBTAG00000002181	KHDRBS3	KH RNA binding domain containing, signal transduction associated 3 [Source:HGNC Symbol;Acc:HGNC:18117]	14:7440523-7582740	1.0664	4.35701	3.92583	3.28275	5.96776	2.93323	1.4646	5.19967	2.62677	4.72749	5.66723	8.59951
ENSBTAG00000002182	COX17	COX17, cytochrome c oxidase copper chaperone [Source:HGNC Symbol;Acc:HGNC:2264]	1:65024153-65031968	533.2	436.573	482.877	459.585	507.26	359.81	463.545	447.172	416.78	434.929	627.173	571.39
ENSBTAG00000002184	FNDC5	fibronectin type III domain containing 5 [Source:HGNC Symbol;Acc:HGNC:20240]	2:121636112-121638403	0	0.871403	0	0	0	0	0.732299	0.866612	1.75118	0	0	0
ENSBTAG00000002185	RNF7	ring finger protein 7 [Source:HGNC Symbol;Acc:HGNC:10070]	1:128214459-128221733	272.998	194.323	202.18	218.85	229.759	168.172	221.154	187.188	159.357	207.064	190.797	205.433
ENSBTAG00000002186	NDN	necdin, MAGE family member [Source:HGNC Symbol;Acc:HGNC:7675]	21:736183-737792	3.1992	1.74281	2.94437	4.377	6.96239	4.88872	4.39379	2.59984	4.37794	3.78199	7.5563	5.73301
ENSBTAG00000002187	SERINC3	serine incorporator 3 [Source:HGNC Symbol;Acc:HGNC:11699]	13:73637279-73653752	1038.67	1281.83	1107.08	1210.24	1248.26	1365.91	2084.86	2081.6	1704.77	1665.97	1577.38	1620.53
ENSBTAG00000002188	C16orf89	chromosome 16 open reading frame 89 [Source:HGNC Symbol;Acc:HGNC:28687]	25:4088165-4102526	1.0664	0	0	1.09425	0.994627	0.977744	0	0.866612	0.875589	0	0	0.955501
ENSBTAG00000002189			25:4106044-4118692	140.765	165.567	156.052	145.535	201.909	172.083	107.648	128.259	121.707	168.299	100.121	128.993
ENSBTAG00000002190	DOCK8	dedicator of cytokinesis 8 [Source:HGNC Symbol;Acc:HGNC:19191]	8:44310613-44545537	812.596	949.829	898.033	816.311	831.508	885.836	914.642	880.478	1006.05	822.583	787.745	801.665
ENSBTAG00000002191	RRP12	ribosomal RNA processing 12 homolog [Source:HGNC Symbol;Acc:HGNC:29100]	26:18468764-18497554	1137.85	1115.4	1058.01	987.014	1116.97	1053.03	730.102	844.947	827.431	1117.58	1101.33	992.766
ENSBTAG00000002192	C8orf46	chromosome 8 open reading frame 46 [Source:HGNC Symbol;Acc:HGNC:28498]	14:32760708-32786980	0	0	0	0	0	0	0	0.866612	0	0	0	0
ENSBTAG00000002194	MYZAP	myocardial zonula adherens protein [Source:HGNC Symbol;Acc:HGNC:43444]	10:52673546-52771273	0	0	0	1.09425	0	0	0	0.866612	0	0	0	0
ENSBTAG00000002196	TCEB1	elongin C [Source:HGNC Symbol;Acc:HGNC:11617]	14:39328605-39348337	840.323	733.721	773.388	785.672	865.326	776.328	728.638	608.362	565.63	689.268	770.743	800.71
ENSBTAG00000002199	CORIN	corin, serine peptidase [Source:HGNC Symbol;Acc:HGNC:19012]	6:67925293-68176596	1.0664	0.871403	1.96291	1.09425	0.994627	1.95549	0	0	1.75118	0	1.88908	0.955501
ENSBTAG00000002201	NFXL1	NF-X1-type zinc finger protein NFXL1 [Source:RefSeq peptide;Acc:NP_001229266]	6:68239350-68299616	45.8552	56.6412	70.6649	55.8068	70.6185	55.7314	71.7653	54.5966	68.2959	48.2204	45.3378	59.2411
ENSBTAG00000002202	CRAMP1	cramped chromatin regulator homolog 1 [Source:HGNC Symbol;Acc:HGNC:14122]	25:1245669-1284542	125.835	129.839	158.996	152.101	143.226	152.528	76.1591	104.86	179.496	120.078	41.5597	84.0841
ENSBTAG00000002203	NDUFS2	NADH:ubiquinone oxidoreductase core subunit S2 [Source:HGNC Symbol;Acc:HGNC:7708]	3:8309350-8318876	1194.37	1215.61	1133.58	1063.61	1191.56	1052.05	1520.25	1323.32	1040.2	1170.53	1518.82	1366.37
ENSBTAG00000002205	CNGA1	cyclic nucleotide gated channel alpha 1 [Source:HGNC Symbol;Acc:HGNC:2148]	6:68316337-68354288	0	0	0	0	0	0	0	0	0	0	0	0
ENSBTAG00000002206	ZC3H12B	probable ribonuclease ZC3H12B [Source:RefSeq peptide;Acc:NP_001179523]	X:100376966-100431416	0	0	0	0	0.994627	0.977744	0.732299	0.866612	0	0.945498	0	0
ENSBTAG00000002209	HN1L	hematological and neurological expressed 1 like [Source:HGNC Symbol;Acc:HGNC:14137]	25:1288766-1301379	2197.85	2019.91	2082.65	2080.17	2063.85	2007.31	1345.97	1341.52	1397.44	1617.75	1598.16	1568.93
ENSBTAG00000002210	LAS1L	LAS1 like, ribosome biogenesis factor [Source:HGNC Symbol;Acc:HGNC:25726]	X:100346827-100366716	781.671	817.376	766.518	787.86	760.89	713.753	718.385	785.15	863.331	748.834	595.059	633.497
ENSBTAG00000002211	MAPK8IP3	mitogen-activated protein kinase 8 interacting protein 3 [Source:HGNC Symbol;Acc:HGNC:6884]	25:1304435-1348409	629.176	612.596	588.874	502.261	596.776	531.893	448.899	524.3	607.659	517.187	574.279	537.947
ENSBTAG00000002214	TAT	tyrosine aminotransferase [Source:HGNC Symbol;Acc:HGNC:11573]	18:39571695-39629597	0	0	0	0	0	0	0	0	0	0	0	0
ENSBTAG00000002215	GFPT2	glutamine-fructose-6-phosphate transaminase 2 [Source:HGNC Symbol;Acc:HGNC:4242]	7:772145-817756	68.2496	33.9847	43.1841	138.97	45.7529	56.7091	30.0243	38.1309	35.8991	88.8768	24.558	56.3746
ENSBTAG00000002216	MYOD1	myogenic differentiation 1 [Source:HGNC Symbol;Acc:HGNC:7611]	15:35331401-35334046	0	0	0	0	0	0	0	0	0	0	0	0
ENSBTAG00000002219		ATPase family AAA domain-containing protein 3 [Source:UniProtKB/Swiss-Prot;Acc:A7YWC4]	16:52336171-52352541	493.743	429.602	385.713	438.794	407.797	379.365	291.455	273.849	253.921	340.379	315.476	386.978
ENSBTAG00000002220	SPTLC1	serine palmitoyltransferase long chain base subunit 1 [Source:HGNC Symbol;Acc:HGNC:11277]	8:87215438-87281104	880.846	978.586	893.126	1008.9	923.014	991.432	1142.39	1041.67	908.861	928.479	857.64	848.485
ENSBTAG00000002223	POP4	POP4 homolog, ribonuclease P/MRP subunit [Source:HGNC Symbol;Acc:HGNC:30081]	18:40370765-40379995	437.224	364.246	352.343	322.804	392.878	333.411	384.457	390.842	307.332	457.621	468.491	388.889
ENSBTAG00000002224	UHRF1	ubiquitin like with PHD and ring finger domains 1 [Source:HGNC Symbol;Acc:HGNC:12556]	7:20436670-20469912	86.3784	105.44	75.5722	97.3883	101.452	68.4421	90.0728	103.993	105.071	94.5498	137.903	115.616
ENSBTAG00000002226		F-box protein 31 [Source:HGNC Symbol;Acc:HGNC:16510]	18:12974880-13009289	105.574	81.0405	102.072	80.9745	54.7045	83.1082	69.5684	71.0622	74.4251	67.1303	49.116	58.2856
ENSBTAG00000002227	LRIG3	leucine rich repeats and immunoglobulin like domains 3 [Source:HGNC Symbol;Acc:HGNC:30991]	5:54884677-54935650	0	0	0	0	0	0	0	0	0	0	0	0
ENSBTAG00000002231	SLC9C2	solute carrier family 9 member C2 (putative) [Source:HGNC Symbol;Acc:HGNC:28664]	16:56406018-56500381	0	0	0	0	0	0	0	0	0	0	0	0
ENSBTAG00000002232	TRPC1	short transient receptor potential channel 1 [Source:RefSeq peptide;Acc:NP_776901]	1:127257267-127318221	5.332	1.74281	1.96291	6.5655	2.98388	3.91097	1.4646	0	2.62677	3.78199	3.77815	2.8665
ENSBTAG00000002233	CPNE2	copine-2 [Source:RefSeq peptide;Acc:NP_001230260]	18:25216121-25249058	230.342	171.666	234.568	248.395	224.786	269.857	43.2056	45.9304	54.2865	164.517	134.124	175.812
ENSBTAG00000002236	TRPC4AP	short transient receptor potential channel 4-associated protein [Source:RefSeq peptide;Acc:NP_001193759]	13:64913710-64981620	1186.9	1253.95	1191.49	1245.26	1319.87	1319.95	1255.89	1344.12	1301.13	1425.81	1528.26	1320.5
ENSBTAG00000002238	ARL2	ADP ribosylation factor like GTPase 2 [Source:HGNC Symbol;Acc:HGNC:693]	29:43845378-43853177	408.431	397.36	335.658	284.505	468.469	315.811	592.43	468.837	388.761	442.493	666.844	493.039
ENSBTAG00000002240	GPR18	G protein-coupled receptor 18 [Source:HGNC Symbol;Acc:HGNC:4472]	12:80095128-80098875	84.2456	99.3399	106.979	79.8803	114.382	138.84	116.436	112.66	128.712	103.059	122.79	159.569
ENSBTAG00000002242	FAM192A	family with sequence similarity 192 member A [Source:HGNC Symbol;Acc:HGNC:29856]	18:25254472-25294908	425.493	359.889	398.472	390.647	429.679	440.962	379.331	350.111	329.221	423.583	409.929	405.132
ENSBTAG00000002243	SNX15	sorting nexin 15 [Source:HGNC Symbol;Acc:HGNC:14978]	29:43905796-43917298	163.159	201.294	144.274	117.085	193.952	158.394	235.068	221.853	173.367	228.81	311.697	253.208
ENSBTAG00000002245	MRGPRX2	mas-related G-protein coupled receptor member X2 [Source:RefSeq peptide;Acc:NP_001179379]	29:26158415-26159440	0	0	0	0	0	0	0	0	0	0	0	0
ENSBTAG00000002247			6:109183566-109212805	1.0664	0.871403	0	0	0.994627	0	0	0	0	0.945498	3.77815	0.955501
ENSBTAG00000002248	SAC3D1	SAC3 domain containing 1 [Source:HGNC Symbol;Acc:HGNC:30179]	29:43917755-43919976	20.2616	17.4281	17.6662	21.885	19.8925	12.7107	27.0951	13.8658	17.5118	17.019	22.6689	26.754
ENSBTAG00000002249	NAALADL1	N-acetylated alpha-linked acidic dipeptidase like 1 [Source:HGNC Symbol;Acc:HGNC:23536]	29:43919968-43936194	11.7304	20.9137	13.7404	17.508	17.9033	14.6662	16.1106	22.5319	20.1385	17.019	20.7798	23.8875
ENSBTAG00000002251			5:61095656-61150517	6.3984	10.4568	3.92583	4.377	2.98388	0.977744	7.32299	2.59984	0.875589	8.50948	0	4.77751
ENSBTAG00000002252	CHRNA2	cholinergic receptor nicotinic alpha 2 subunit [Source:HGNC Symbol;Acc:HGNC:1956]	8:75872774-75885860	0	0	0.981457	0	0	0	0	0	0	0	0	0
ENSBTAG00000002253	FKBP6	FK506 binding protein 6 [Source:HGNC Symbol;Acc:HGNC:3722]	25:34290739-34312807	0	0	0	0	0	0	0	0	0	0	0	0
ENSBTAG00000002255	BHMT	betaine--homocysteine S-methyltransferase [Source:HGNC Symbol;Acc:HGNC:1047]	10:10127781-10151271	0	0	0	0	0	0	0	0	0	0	0	0
ENSBTAG00000002256	YEATS4	YEATS domain containing 4 [Source:HGNC Symbol;Acc:HGNC:24859]	5:44318357-44342854	287.928	220.465	210.032	247.301	219.813	235.636	290.723	257.384	199.634	254.339	281.472	240.786
ENSBTAG00000002257	KLK11	kallikrein related peptidase 11 [Source:HGNC Symbol;Acc:HGNC:6359]	18:57456022-57458631	0	0	0	0	0	0	0	0	0	0	0	0
ENSBTAG00000002258	APOA1	Apolipoprotein A-I Proapolipoprotein A-I Truncated apolipoprotein A-I [Source:UniProtKB/Swiss-Prot;Acc:P15497]	15:27932200-27934085	0	0	0	0	0	0	1.4646	0	0.875589	0	0	0.955501
ENSBTAG00000002259			4:106908541-106914583	1.0664	2.61421	0.981457	0	0	0.977744	0.732299	0	0.875589	0	0	2.8665
ENSBTAG00000002260	NCAPD3	non-SMC condensin II complex subunit D3 [Source:HGNC Symbol;Acc:HGNC:28952]	15:84777784-84838995	114.105	192.58	180.588	143.347	186.99	161.328	155.98	170.723	216.27	166.408	179.462	159.569
ENSBTAG00000002261	LBX1	ladybird homeobox 1 [Source:HGNC Symbol;Acc:HGNC:16960]	26:21894402-21896298	0	0	0	0	0	0.977744	0	0	0	0	0	0
ENSBTAG00000002266	NPL	N-acetylneuraminate pyruvate lyase [Source:HGNC Symbol;Acc:HGNC:16781]	16:65330451-65369036	383.904	468.815	427.915	364.385	449.571	388.164	763.056	708.022	641.807	595.664	521.385	517.882
ENSBTAG00000002267	ANKRD40	ankyrin repeat domain 40 [Source:HGNC Symbol;Acc:HGNC:28233]	19:36655574-36675085	689.961	620.439	635.984	664.21	591.803	614.023	478.924	492.236	493.832	523.806	530.83	515.015
ENSBTAG00000002271	CDADC1	cytidine and dCMP deaminase domain-containing protein 1 [Source:RefSeq peptide;Acc:NP_001193447]	12:18962979-18990944	185.554	183.866	175.681	213.379	150.189	178.927	203.579	182.855	164.611	191.936	120.901	173.901
ENSBTAG00000002272	KCTD18	potassium channel tetramerization domain containing 18 [Source:HGNC Symbol;Acc:HGNC:26446]	2:89450807-89471623	113.038	117.639	100.109	140.064	109.409	119.285	108.38	119.592	87.5589	120.078	92.5647	93.6391
ENSBTAG00000002273	ARGFX	arginine-fifty homeobox [Source:HGNC Symbol;Acc:HGNC:30146]	1:66694546-66696538	0	0	0	0	0	0	0	0	0.875589	0	0	0
ENSBTAG00000002275	PTP4A1	protein tyrosine phosphatase type IVA, member 1 [Source:HGNC Symbol;Acc:HGNC:9634]	9:512139-516069	657.969	576.869	690.946	746.279	612.69	750.907	604.147	451.505	543.741	648.611	398.595	529.348
ENSBTAG00000002277	MLLT1	MLLT1, super elongation complex subunit [Source:HGNC Symbol;Acc:HGNC:7134]	7:19374861-19431741	201.55	176.023	200.217	271.374	214.839	260.08	199.185	170.723	187.376	228.81	173.795	169.124
ENSBTAG00000002278	FBN1	fibrillin 1 [Source:HGNC Symbol;Acc:HGNC:3603]	10:61877808-62142171	9.5976	3.48561	0.981457	25.1678	1.98925	0	0	2.59984	2.62677	19.8555	1.88908	0.955501
ENSBTAG00000002279	LUC7L3	LUC7 like 3 pre-mRNA splicing factor [Source:HGNC Symbol;Acc:HGNC:24309]	19:36622184-36647084	1055.74	1061.37	1260.19	1264.95	1045.35	1250.53	900.728	1010.47	1082.23	997.5	857.64	1005.19
ENSBTAG00000002280	KIF5B	kinesin family member 5B [Source:HGNC Symbol;Acc:HGNC:6324]	13:33619259-33665129	1659.32	1654.79	1973.71	2342.79	1900.73	2440.45	1291.04	1044.27	1316.01	1439.05	808.524	999.454
ENSBTAG00000002281	ZNF354C	zinc finger protein 354C [Source:HGNC Symbol;Acc:HGNC:16736]	7:2184137-2190127	3.1992	3.48561	2.94437	5.47125	7.95702	8.79969	4.39379	0.866612	2.62677	2.83649	0	3.822
ENSBTAG00000002282		eukaryotic translation initiation factor 1 [Source:HGNC Symbol;Acc:HGNC:3249]	19:42545777-42548334	5663.65	4790.97	5276.31	5749.19	5939.91	5938.82	6614.86	5569.72	5081.04	5927.33	6866.79	6182.09
ENSBTAG00000002283	FZD7	frizzled class receptor 7 [Source:HGNC Symbol;Acc:HGNC:4045]	2:90987008-90989214	7.4648	3.48561	8.83311	6.5655	6.96239	3.91097	5.12609	11.266	14.885	5.67299	3.77815	6.68851
ENSBTAG00000002284			7:18508983-18510041	0	0	0	0	0	0	0	0	0	0	0	0
ENSBTAG00000002286	DNAJC18	DnaJ heat shock protein family (Hsp40) member C18 [Source:HGNC Symbol;Acc:HGNC:28429]	7:52305244-52337268	464.95	546.37	570.227	506.638	516.212	569.047	747.677	735.754	746.877	637.265	564.834	562.79
ENSBTAG00000002287	CHD9	chromodomain-helicase-DNA-binding protein 9 [Source:RefSeq peptide;Acc:NP_001192579]	18:21726409-21857238	422.294	439.187	685.057	687.189	487.367	696.153	322.944	315.447	492.957	346.052	181.351	222.632
ENSBTAG00000002288	NT5DC4	5'-nucleotidase domain containing 4 [Source:HGNC Symbol;Acc:HGNC:27678]	11:46302005-46310190	1.0664	0	0.981457	2.1885	0	0	0	0	0	0	0	0
ENSBTAG00000002289	NLRP14	NLR family pyrin domain containing 14 [Source:HGNC Symbol;Acc:HGNC:22939]	15:46301834-46339682	0	0	0	0	0	0	0	0	0	0	0	0
ENSBTAG00000002290			18:61680432-61686814	0	0	0	0	0	0	0	0	0	0	0	0
ENSBTAG00000002291	ZBTB41	zinc finger and BTB domain containing 41 [Source:HGNC Symbol;Acc:HGNC:24819]	16:78008531-78041752	28.7928	33.9847	64.7762	63.4665	52.7152	84.086	27.0951	32.9313	45.5306	31.2014	15.1126	21.021
ENSBTAG00000002292	SMARCA1	probable global transcription activator SNF2L1 [Source:RefSeq peptide;Acc:NP_001178471]	X:13358799-13433781	44.7888	42.6987	38.2768	47.0528	39.7851	46.9317	84.2144	97.9272	119.956	45.3839	28.3361	24.843
ENSBTAG00000002293	ARL5A	ADP ribosylation factor like GTPase 5A [Source:HGNC Symbol;Acc:HGNC:696]	2:44468905-44491772	100.242	137.682	174.699	155.384	167.097	161.328	201.382	125.659	219.773	131.424	111.455	116.571
ENSBTAG00000002294	SIM1	single-minded family bHLH transcription factor 1 [Source:HGNC Symbol;Acc:HGNC:10882]	9:50160697-50228919	0	0	0	0	0	0	0	0	0	0	0	0
ENSBTAG00000002295	ATF2	activating transcription factor 2 [Source:HGNC Symbol;Acc:HGNC:784]	2:21725942-21830229	214.346	218.722	266.956	264.809	225.78	307.012	328.802	267.783	322.217	232.592	134.124	194.922
ENSBTAG00000002296	TMEM173	transmembrane protein 173 [Source:HGNC Symbol;Acc:HGNC:27962]	7:52361793-52368150	823.26	986.428	827.368	558.068	669.384	637.489	1724.56	1779.15	1780.07	857.566	889.755	796.888
ENSBTAG00000002297			2:44185984-44457832	0	0.871403	0	0	0	0	0	0.866612	0	0.945498	0	0.955501
ENSBTAG00000002298	CKAP2L	cytoskeleton associated protein 2 like [Source:HGNC Symbol;Acc:HGNC:26877]	11:46318613-46340841	60.7848	124.611	98.1457	62.3723	124.328	84.086	84.2144	84.0614	83.1809	69.0213	113.345	101.283
ENSBTAG00000002299	SEL1L3	SEL1L family member 3 [Source:HGNC Symbol;Acc:HGNC:29108]	6:46791165-46881531	8.5312	5.22842	11.7775	15.3195	1.98925	5.86646	2.9292	2.59984	7.00471	6.61848	5.66723	4.77751
ENSBTAG00000002300	DCT	dopachrome tautomerase [Source:HGNC Symbol;Acc:HGNC:2709]	12:69502941-69544658	0	0	0	0	0	0	0	0	0	0	0	0
ENSBTAG00000002302	CD59	CD59 molecule [Source:HGNC Symbol;Acc:HGNC:1689]	15:65145073-65166597	62.9176	185.609	119.738	38.2988	146.21	100.708	340.519	267.783	204.888	102.114	234.245	178.679
ENSBTAG00000002303	GLG1	golgi glycoprotein 1 [Source:HGNC Symbol;Acc:HGNC:4316]	18:1967587-2091098	563.059	657.038	764.555	724.394	605.728	709.842	550.689	695.023	811.671	603.228	343.812	361.179
ENSBTAG00000002305	PCSK4	proprotein convertase subtilisin/kexin type 4 [Source:HGNC Symbol;Acc:HGNC:8746]	7:45508320-45513924	2.1328	2.61421	0.981457	5.47125	0.994627	0	5.12609	5.19967	8.75589	7.56398	0	4.77751
ENSBTAG00000002306	UTP11	UTP11, small subunit processome component homolog (S. cerevisiae) [Source:HGNC Symbol;Acc:HGNC:24329]	3:108529496-108546298	619.578	589.068	580.041	519.769	551.023	534.826	633.439	656.025	602.405	625.919	708.403	675.539
ENSBTAG00000002309	CSPG5	Bos taurus chondroitin sulfate proteoglycan 5 (neuroglycan C) (CSPG5), mRNA. [Source:RefSeq mRNA;Acc:NM_001075229]	22:52649429-52661597	14.9296	6.09982	6.8702	12.0368	9.94627	6.84421	1.4646	0	3.50236	6.61848	3.77815	5.73301
ENSBTAG00000002311	REEP6	receptor accessory protein 6 [Source:HGNC Symbol;Acc:HGNC:30078]	7:45515185-45520639	7.4648	5.22842	1.96291	0	0.994627	0.977744	15.3783	10.3993	10.5071	3.78199	9.44538	2.8665
ENSBTAG00000002313	ITPR2	inositol 1,4,5-trisphosphate receptor type 2 [Source:RefSeq peptide;Acc:NP_776794]	5:83398954-83986176	74.648	111.54	108.942	111.614	80.5648	116.351	99.5927	95.3273	126.96	85.0948	71.7849	75.4846
ENSBTAG00000002315	RNF34	ring finger protein 34 [Source:HGNC Symbol;Acc:HGNC:17297]	17:56021830-56042534	53.32	83.6547	87.3497	82.0688	93.495	74.3085	142.798	137.791	136.592	115.351	154.904	138.548
ENSBTAG00000002316	NIPA1	non imprinted in Prader-Willi/Angelman syndrome 1 [Source:HGNC Symbol;Acc:HGNC:17043]	2:916140-963744	30.9256	26.1421	42.2027	47.0528	34.812	45.954	37.3473	25.9984	28.0188	19.8555	1.88908	14.3325
ENSBTAG00000002317	PTN	pleiotrophin [Source:HGNC Symbol;Acc:HGNC:9630]	4:101685424-101795483	0	0	0	0	0	0	0	0	0	0	0	0
ENSBTAG00000002319	HMCN2	hemicentin 2 [Source:HGNC Symbol;Acc:HGNC:21293]	11:100603004-100777880	0	0	0	0	0	0	0	0	0	0	0	0
ENSBTAG00000002321	AMT	aminomethyltransferase [Source:HGNC Symbol;Acc:HGNC:473]	22:51257611-51261937	297.525	350.304	336.64	284.505	361.05	326.566	230.674	356.178	538.487	436.82	372.148	374.556
ENSBTAG00000002323	USP28	ubiquitin specific peptidase 28 [Source:HGNC Symbol;Acc:HGNC:12625]	15:24669574-24733111	213.28	270.135	250.272	253.866	214.839	229.77	221.154	262.583	337.102	288.377	211.576	261.807
ENSBTAG00000002326	LGALS3	galectin 3 [Source:HGNC Symbol;Acc:HGNC:6563]	10:67843328-67861113	16374.6	19110.7	15689.6	12966.9	19547.4	16115.2	35031.7	31508.3	20670.9	28764.9	37864.6	33136.8
ENSBTAG00000002327	TMEM208	transmembrane protein 208 [Source:HGNC Symbol;Acc:HGNC:25015]	18:34974964-34977126	313.521	356.404	302.289	327.181	319.275	303.101	420.34	430.706	298.576	487.877	496.827	412.776
ENSBTAG00000002328	KDM2B	lysine demethylase 2B [Source:HGNC Symbol;Acc:HGNC:13610]	17:55899388-56017498	332.717	378.189	374.917	329.369	297.394	343.188	353.7	419.44	385.259	347.943	290.918	299.072
ENSBTAG00000002329	ASAP2	ArfGAP with SH3 domain, ankyrin repeat and PH domain 2 [Source:HGNC Symbol;Acc:HGNC:2721]	11:88012967-88104077	31.992	41.8273	20.6106	45.9585	46.7475	26.3991	38.8118	52.8633	38.5259	39.7109	34.0034	47.7751
ENSBTAG00000002330			6:73629778-73630251	0	0	0	0	0	0	0	0	0	0	0	0
ENSBTAG00000002331	DLGAP5	DLG associated protein 5 [Source:HGNC Symbol;Acc:HGNC:16864]	10:67863306-67908834	58.652	108.925	105.016	71.1263	110.404	93.8634	83.4821	75.3952	77.0518	37.8199	88.7866	92.6836
ENSBTAG00000002332	LSM5	LSM5 homolog, U6 small nuclear RNA and mRNA degradation associated [Source:HGNC Symbol;Acc:HGNC:17162]	4:64411819-64415413	179.155	128.096	119.738	148.818	133.28	105.596	151.586	135.191	121.707	121.024	154.904	138.548
ENSBTAG00000002333	HOPX	Homeodomain-only protein [Source:UniProtKB/Swiss-Prot;Acc:Q8MJD5]	6:73639370-73648429	70.3824	50.5414	25.5179	51.4298	46.7475	28.3546	27.8274	23.3985	18.3874	47.2749	88.7866	54.4636
ENSBTAG00000002335	HAND1	heart and neural crest derivatives expressed 1 [Source:HGNC Symbol;Acc:HGNC:4807]	7:67715959-67719274	0	0	0	0	0	0	0	0	0	0	0	0
ENSBTAG00000002336	RCOR1	REST corepressor 1 [Source:HGNC Symbol;Acc:HGNC:17441]	21:68981058-69090482	103.441	118.511	117.775	149.912	130.296	136.884	105.451	113.526	131.338	123.86	51.005	66.8851
ENSBTAG00000002340	STEAP4	STEAP4 metalloreductase [Source:HGNC Symbol;Acc:HGNC:21923]	4:72833497-72862043	5.332	0.871403	5.88874	1.09425	5.96776	3.91097	0.732299	0.866612	0.875589	2.83649	1.88908	0
ENSBTAG00000002341	ETS1	ETS proto-oncogene 1, transcription factor [Source:HGNC Symbol;Acc:HGNC:3488]	29:32358407-32430222	181.288	196.937	214.939	238.547	195.942	212.17	202.115	161.19	225.026	142.77	141.681	153.836
ENSBTAG00000002344	ORAI3	ORAI calcium release-activated calcium modulator 3 [Source:HGNC Symbol;Acc:HGNC:28185]	25:27344000-27349045	929.9	892.317	802.832	760.504	799.68	824.238	1140.19	1082.4	824.805	1009.79	1290.24	1242.15
ENSBTAG00000002345	SETD1A	histone-lysine N-methyltransferase SETD1A [Source:RefSeq peptide;Acc:NP_001192362]	25:27352589-27374486	300.725	348.561	294.437	333.746	352.098	325.589	280.471	350.111	448.301	381.981	375.926	364.046
ENSBTAG00000002346	HSD3B7	hydroxy-delta-5-steroid dehydrogenase, 3 beta- and steroid delta-isomerase 7 [Source:HGNC Symbol;Acc:HGNC:18324]	25:27375628-27379103	1382.05	1040.46	1073.71	1515.54	1317.88	1316.04	721.315	634.36	553.372	1084.49	1405.47	1302.35
ENSBTAG00000002347	MAST3	microtubule associated serine/threonine kinase 3 [Source:HGNC Symbol;Acc:HGNC:19036]	7:5002382-5033392	457.485	487.114	477.97	478.188	422.717	511.36	437.183	581.497	748.628	668.467	523.274	573.301
ENSBTAG00000002348	SLC4A4	solute carrier family 4 member 4 [Source:HGNC Symbol;Acc:HGNC:11030]	6:88182303-88541046	0	3.48561	2.94437	3.28275	2.98388	2.93323	8.05529	8.66612	9.63148	2.83649	9.44538	4.77751
ENSBTAG00000002349	STX1B	syntaxin 1B [Source:HGNC Symbol;Acc:HGNC:18539]	25:27382282-27398020	7.4648	4.35701	6.8702	9.84826	6.96239	4.88872	2.9292	4.33306	6.12912	4.72749	0	2.8665
ENSBTAG00000002350		Phosphatidylinositol 3-kinase regulatory subunit beta [Source:UniProtKB/Swiss-Prot;Acc:P23726]	7:4987071-4999686	316.721	317.191	226.717	265.903	260.592	214.126	436.45	465.371	407.149	307.287	321.143	343.025
ENSBTAG00000002352	GGA2	golgi associated, gamma adaptin ear containing, ARF binding protein 2 [Source:HGNC Symbol;Acc:HGNC:16064]	25:21399496-21422261	3177.87	2957.54	2661.71	2989.49	2883.42	2923.45	4127.97	3914.49	3702.87	4386.16	4422.33	4081.9
ENSBTAG00000002355			5:29102541-29120314	0	0	0	0	0	0	0	0	0	0	0	0
ENSBTAG00000002356	RBM47	RNA binding motif protein 47 [Source:HGNC Symbol;Acc:HGNC:30358]	6:61036570-61069416	359.377	372.089	337.621	423.475	376.964	416.519	404.961	282.516	356.365	302.559	168.128	279.962
ENSBTAG00000002357	TICAM2	toll like receptor adaptor molecule 2 [Source:HGNC Symbol;Acc:HGNC:21354]	10:4374429-4391820	241.006	285.82	288.548	285.599	278.496	327.544	285.597	275.583	232.907	305.396	215.355	276.14
ENSBTAG00000002361	TMCC2	transmembrane and coiled-coil domain family 2 [Source:HGNC Symbol;Acc:HGNC:24239]	16:2837111-2875234	0	2.61421	1.96291	1.09425	0	0	4.39379	0	0.875589	0	0	0
ENSBTAG00000002362	APOLD1	apolipoprotein L domain containing 1 [Source:HGNC Symbol;Acc:HGNC:25268]	5:97520910-97524789	107.706	83.6547	125.627	151.007	120.35	171.105	30.7566	24.2651	43.7794	76.5853	60.4504	60.1966
ENSBTAG00000002363	SESN2	sestrin 2 [Source:HGNC Symbol;Acc:HGNC:20746]	2:125698160-125714128	75.7144	94.9829	85.3868	82.0688	96.4788	118.307	80.5529	96.1939	130.463	167.353	124.679	128.993
ENSBTAG00000002367	HCFC1R1	Host cell factor C1 regulator 1 [Source:UniProtKB/Swiss-Prot;Acc:Q2M2S6]	25:2442007-2443352	213.28	188.223	149.181	176.174	184.006	163.283	356.63	301.581	234.658	277.976	321.143	314.36
ENSBTAG00000002368	TULP2	tubby like protein 2 [Source:HGNC Symbol;Acc:HGNC:12424]	18:55930396-55938573	13.8632	10.4568	10.796	12.0368	11.9355	11.7329	8.78759	18.1989	25.3921	8.50948	20.7798	9.55501
ENSBTAG00000002369	TMEM217	transmembrane protein 217 [Source:HGNC Symbol;Acc:HGNC:21238]	23:11109499-11132859	0	0	0	0	0	0.977744	0	0	0	0.945498	0	0
ENSBTAG00000002370	ZNF792	zinc finger protein 792 [Source:HGNC Symbol;Acc:HGNC:24751]	18:45886846-45891786	66.1168	50.5414	67.7205	65.655	50.726	59.6424	42.4733	29.4648	45.5306	55.7844	47.2269	27.7095
ENSBTAG00000002374	ARMC5	armadillo repeat containing 5 [Source:HGNC Symbol;Acc:HGNC:25781]	25:27750890-27758215	52.2536	53.1556	33.3695	45.9585	55.6991	39.1097	68.8361	62.3961	63.918	51.0569	68.0067	77.3956
ENSBTAG00000002376	PPIL1	peptidylprolyl isomerase like 1 [Source:HGNC Symbol;Acc:HGNC:9260]	23:10748954-10769296	487.345	450.515	457.359	548.22	489.357	484.961	468.671	375.243	393.139	458.566	504.383	510.238
ENSBTAG00000002377	PSMB2	proteasome subunit beta 2 [Source:HGNC Symbol;Acc:HGNC:9539]	3:110720283-110756534	1417.25	1221.71	1147.32	1365.62	1478.02	1263.24	1378.92	1173.39	908.861	1351.12	1707.72	1502.05
ENSBTAG00000002378	NUCB1	nucleobindin 1 [Source:HGNC Symbol;Acc:HGNC:8043]	18:55939560-55955606	2183.99	2268.26	1972.73	1989.35	2131.49	2166.68	3624.15	4013.28	3242.31	3177.82	3825.38	3085.31
ENSBTAG00000002381	ZDHHC5	zinc finger DHHC-type containing 5 [Source:HGNC Symbol;Acc:HGNC:18472]	15:82336096-82354378	729.417	766.835	660.521	700.32	775.809	689.309	744.748	812.882	723.236	832.983	857.64	858.995
ENSBTAG00000002382	DDX10	DEAD-box helicase 10 [Source:HGNC Symbol;Acc:HGNC:2735]	15:18644692-18952411	323.119	281.463	330.751	341.406	291.426	277.679	155.98	147.324	132.214	213.682	238.024	199.7
ENSBTAG00000002385	SLC35E4	solute carrier family 35 member E4 [Source:HGNC Symbol;Acc:HGNC:17058]	17:71733169-71739085	164.226	118.511	73.6093	117.085	149.194	68.4421	106.916	83.1948	63.0424	122.915	160.571	222.632
ENSBTAG00000002389	MED19	mediator complex subunit 19 [Source:HGNC Symbol;Acc:HGNC:29600]	15:82355403-82363432	229.276	281.463	219.846	264.809	227.77	185.771	291.455	279.916	253.045	197.609	239.913	272.318
ENSBTAG00000002390	CCDC184	coiled-coil domain containing 184 [Source:HGNC Symbol;Acc:HGNC:33749]	5:32277008-32278883	12.7968	6.09982	4.90729	3.28275	3.97851	3.91097	1.4646	2.59984	1.75118	3.78199	1.88908	8.59951
ENSBTAG00000002391	TGFB1I1	Transforming growth factor beta-1-induced transcript 1 protein [Source:UniProtKB/Swiss-Prot;Acc:Q3MHZ4]	25:27760811-27766954	20.2616	16.5567	12.7589	8.754	13.9248	4.88872	23.4336	10.3993	11.3827	20.8009	20.7798	24.843
ENSBTAG00000002392			6:13389038-13529927	88.5112	52.2842	131.515	140.064	89.5164	135.906	3.6615	5.19967	3.50236	17.9645	15.1126	12.4215
ENSBTAG00000002393	C6orf89	chromosome 6 open reading frame 89 [Source:HGNC Symbol;Acc:HGNC:21114]	23:10773265-10809544	411.63	447.901	470.118	341.406	397.851	418.474	538.972	519.101	563.879	412.237	355.146	405.132
ENSBTAG00000002394	TMEM44	transmembrane protein 44 [Source:RefSeq peptide;Acc:NP_001092601]	1:73516016-73559858	81.0464	61.8696	87.3497	51.4298	52.7152	48.8872	20.5044	18.1989	29.77	66.1848	52.8941	56.3746
ENSBTAG00000002395	HPS3	HPS3, biogenesis of lysosomal organelles complex 2 subunit 1 [Source:HGNC Symbol;Acc:HGNC:15597]	1:119944594-119985509	555.594	555.955	527.043	558.068	540.083	518.204	690.558	673.358	648.811	540.825	564.834	538.903
ENSBTAG00000002398	ZNF567	zinc finger protein 567 [Source:HGNC Symbol;Acc:HGNC:28696]	18:47089349-47118008	41.5896	49.67	39.2583	42.6758	41.7743	46.9317	40.2764	45.9304	53.4109	44.4384	49.116	52.5526
ENSBTAG00000002401	NPFF	neuropeptide FF-amide peptide precursor [Source:HGNC Symbol;Acc:HGNC:7901]	5:26679274-26680063	0	0.871403	0	1.09425	2.98388	2.93323	1.4646	0.866612	0	0	0	0.955501
ENSBTAG00000002402	IGF2R	cation-independent mannose-6-phosphate receptor precursor [Source:RefSeq peptide;Acc:NP_776777]	9:97638172-97740003	2240.51	3179.75	2620.49	2423.77	2628.8	2654.57	1690.15	2679.56	2562.85	2612.41	2391.57	2631.45
ENSBTAG00000002404	TMX2	thioredoxin related transmembrane protein 2 [Source:HGNC Symbol;Acc:HGNC:30739]	15:82363844-82372527	698.492	685.794	628.133	641.231	714.142	676.599	792.348	777.351	699.595	736.543	859.529	786.377
ENSBTAG00000002407	TDRD5	tudor domain containing 5 [Source:HGNC Symbol;Acc:HGNC:20614]	16:62252880-62331493	0	0	0	0	0	0	0	0	0	0	0	0
ENSBTAG00000002408	FHAD1	forkhead associated phosphopeptide binding domain 1 [Source:HGNC Symbol;Acc:HGNC:29408]	16:53336075-53469243	20.2616	3.48561	12.7589	13.131	8.95164	11.7329	14.646	12.1326	21.0141	16.0735	22.6689	5.73301
ENSBTAG00000002411	CTNND1	catenin delta 1 [Source:HGNC Symbol;Acc:HGNC:2515]	15:82283934-82329276	1456.7	1697.49	1644.92	1538.52	1749.55	1694.43	949.792	967.139	1160.16	1430.54	1499.93	1352.03
ENSBTAG00000002412	CYB5B	cytochrome b5 type B [Source:HGNC Symbol;Acc:HGNC:24374]	18:36674604-36696376	464.95	603.882	585.93	645.608	575.889	620.867	650.282	503.502	488.579	474.64	644.175	605.788
ENSBTAG00000002413	MCAT	malonyl-CoA-acyl carrier protein transacylase [Source:HGNC Symbol;Acc:HGNC:29622]	5:114576427-114588012	177.022	181.252	130.534	170.703	172.071	130.04	155.98	146.457	118.204	108.732	134.124	177.723
ENSBTAG00000002414	KCNJ10	potassium voltage-gated channel subfamily J member 10 [Source:HGNC Symbol;Acc:HGNC:6256]	3:9720672-9755813	3.1992	2.61421	7.85166	6.5655	4.97314	3.91097	0	3.46645	2.62677	1.891	3.77815	7.64401
ENSBTAG00000002415	TSPAN3	tetraspanin-3 [Source:RefSeq peptide;Acc:NP_001030564]	21:32706742-32719331	708.089	701.479	634.021	683.907	683.309	665.843	1223.67	1207.19	936.004	946.443	876.531	860.906
ENSBTAG00000002416			3:54905023-54951326	221.811	239.636	311.122	257.149	239.705	328.522	71.7653	74.5286	83.1809	145.607	77.4521	86.9506
ENSBTAG00000002417	RAB30	RAB30, member RAS oncogene family [Source:HGNC Symbol;Acc:HGNC:9770]	29:12658760-12754007	66.1168	95.8543	80.4795	53.6183	59.6776	65.5088	105.451	99.6604	96.3148	66.1848	88.7866	93.6391
ENSBTAG00000002418	TICRR	TOPBP1 interacting checkpoint and replication regulator [Source:HGNC Symbol;Acc:HGNC:28704]	21:21436441-21478472	24.5272	43.5701	42.2027	27.3563	44.7582	41.0652	26.3628	32.0646	45.5306	23.6374	39.6706	31.5315
ENSBTAG00000002419	PIGM	phosphatidylinositol glycan anchor biosynthesis class M [Source:HGNC Symbol;Acc:HGNC:18858]	3:9762001-9765432	133.3	157.724	176.662	148.818	162.124	180.883	169.161	163.79	135.716	158.844	139.792	153.836
ENSBTAG00000002422	BCL9	B-cell CLL/lymphoma 9 [Source:HGNC Symbol;Acc:HGNC:1008]	3:22106734-22120933	13.8632	18.2995	11.7775	16.4138	17.9033	19.5549	22.7013	28.5982	30.6456	11.346	18.8908	16.2435
ENSBTAG00000002423	PSMD12	proteasome 26S subunit, non-ATPase 12 [Source:HGNC Symbol;Acc:HGNC:9557]	19:50114345-50134716	1271.15	1294.03	1364.23	1441.13	1401.43	1401.11	1154.84	1013.94	984.162	1235.77	1067.33	1110.29
ENSBTAG00000002425	SCN9A	sodium voltage-gated channel alpha subunit 9 [Source:HGNC Symbol;Acc:HGNC:10597]	2:30093697-30184706	5.332	17.4281	10.796	4.377	6.96239	5.86646	2.9292	1.73322	1.75118	6.61848	3.77815	0.955501
ENSBTAG00000002428	PPA2	pyrophosphatase (inorganic) 2 [Source:HGNC Symbol;Acc:HGNC:28883]	6:20984354-21082553	155.694	161.21	158.996	119.273	149.194	128.084	203.579	198.454	147.975	136.152	228.578	167.213
ENSBTAG00000002430	COL17A1	collagen type XVII alpha 1 chain [Source:HGNC Symbol;Acc:HGNC:2194]	26:24848931-24896345	0	2.61421	0.981457	1.09425	0.994627	0	4.39379	0	0	0	1.88908	0
ENSBTAG00000002431	TRIM24	tripartite motif containing 24 [Source:HGNC Symbol;Acc:HGNC:11812]	4:102977535-103090730	134.366	169.924	147.219	170.703	202.904	167.194	195.524	190.655	199.634	171.135	128.457	141.414
ENSBTAG00000002432	ABHD13	abhydrolase domain containing 13 [Source:HGNC Symbol;Acc:HGNC:20293]	12:87630497-87631510	332.717	352.918	442.637	442.077	444.598	479.094	235.068	191.521	211.017	242.993	211.576	212.121
ENSBTAG00000002434	WDR18	WD repeat domain 18 [Source:HGNC Symbol;Acc:HGNC:17956]	7:45121040-45126444	171.69	172.538	187.458	145.535	162.124	140.795	145.728	151.657	128.712	138.043	156.793	145.236
ENSBTAG00000002435	PTPRE	receptor-type tyrosine-protein phosphatase epsilon [Source:RefSeq peptide;Acc:NP_001192460]	26:47801368-47842727	1292.48	1137.18	1232.71	1429.09	1232.34	1295.51	944.666	1061.6	1280.99	1312.35	1008.77	1038.63
ENSBTAG00000002440	KIF7	kinesin family member 7 [Source:HGNC Symbol;Acc:HGNC:30497]	21:21482024-21496869	3.1992	1.74281	2.94437	3.28275	0	0.977744	4.39379	6.06628	3.50236	1.891	0	2.8665
ENSBTAG00000002441	PPY	pancreatic polypeptide [Source:HGNC Symbol;Acc:HGNC:9327]	19:44437199-44437928	0	0	0	0	0	0	0	0	0	0	0	0
ENSBTAG00000002444	MKI67	marker of proliferation Ki-67 [Source:HGNC Symbol;Acc:HGNC:7107]	26:47851223-47879459	597.184	1375.07	1260.19	721.111	1312.91	1197.74	776.237	1035.6	1179.42	571.081	1192.01	1052.96
ENSBTAG00000002445	ZNF783	zinc finger family member 783 [Source:HGNC Symbol;Acc:HGNC:27222]	4:113141788-113150955	62.9176	65.3552	62.8133	65.655	65.6454	63.5533	68.1038	64.1293	63.918	49.1659	45.3378	48.7306
ENSBTAG00000002447			7:6428155-6441115	8.5312	13.9424	16.6848	4.377	3.97851	12.7107	6.59069	6.06628	18.3874	10.4005	15.1126	14.3325
ENSBTAG00000002448	SNTG1	syntrophin gamma 1 [Source:HGNC Symbol;Acc:HGNC:13740]	14:22212868-22350058	0	0	0	0	0	0	0	0	0	0	0	0
ENSBTAG00000002450	FAM111A	family with sequence similarity 111 member A [Source:HGNC Symbol;Acc:HGNC:24725]	15:83602863-83605727	190.886	192.58	214.939	251.678	125.323	188.705	90.0728	136.925	218.022	140.879	73.6739	139.503
ENSBTAG00000002451	TTC39A	tetratricopeptide repeat domain 39A [Source:HGNC Symbol;Acc:HGNC:18657]	3:95558170-95589486	3.1992	0	0	3.28275	0.994627	0	2.1969	0	4.37794	0	0	0
ENSBTAG00000002452	ASCC2	activating signal cointegrator 1 complex subunit 2 [Source:HGNC Symbol;Acc:HGNC:24103]	17:71057877-71093887	701.691	619.568	682.113	631.383	697.234	663.888	561.673	569.364	548.119	656.175	753.741	713.759
ENSBTAG00000002454	ALG2	ALG2, alpha-1,3/1,6-mannosyltransferase [Source:HGNC Symbol;Acc:HGNC:23159]	8:64718466-64722833	203.682	221.336	237.513	192.588	231.748	226.837	252.643	227.919	161.984	222.192	224.8	199.7
ENSBTAG00000002455	KLHL8	kelch like family member 8 [Source:HGNC Symbol;Acc:HGNC:18644]	6:103844033-103871753	618.512	664.009	793.017	800.991	661.427	998.276	415.214	439.372	569.133	556.898	449.6	497.816
ENSBTAG00000002457	SEC61B	Sec61 translocon beta subunit [Source:HGNC Symbol;Acc:HGNC:16993]	8:64722966-64731269	1158.11	1151.99	1004.03	984.826	1167.69	940.589	1479.98	1157.79	978.908	1050.45	1481.04	1410.32
ENSBTAG00000002458	NUP155	nucleoporin 155 [Source:HGNC Symbol;Acc:HGNC:8063]	20:36999199-37048887	295.393	357.275	402.397	393.93	364.034	375.454	250.446	257.384	266.179	256.23	226.689	262.763
ENSBTAG00000002460	ACTL6A	actin like 6A [Source:HGNC Symbol;Acc:HGNC:24124]	1:88129517-88160918	220.745	203.908	237.513	192.588	187.985	231.725	225.548	221.853	206.639	188.154	202.131	192.056
ENSBTAG00000002462	MRPL47	mitochondrial ribosomal protein L47 [Source:HGNC Symbol;Acc:HGNC:16652]	1:88111912-88129274	235.674	208.265	215.921	218.85	209.866	189.682	235.068	227.052	186.5	206.118	175.684	223.587
ENSBTAG00000002463	NDUFB5	NADH:ubiquinone oxidoreductase subunit B5 [Source:HGNC Symbol;Acc:HGNC:7700]	1:88096667-88111780	617.445	568.155	573.171	564.633	617.663	548.514	790.151	692.423	536.736	620.246	721.627	612.476
ENSBTAG00000002464	PLCH2	phospholipase C eta 2 [Source:HGNC Symbol;Acc:HGNC:29037]	16:51607338-51633655	3.1992	3.48561	2.94437	2.1885	1.98925	0	0	0.866612	3.50236	0	0	0.955501
ENSBTAG00000002467	FAM173A	family with sequence similarity 173 member A [Source:HGNC Symbol;Acc:HGNC:14152]	25:618418-619923	117.304	123.739	78.5166	90.8228	117.366	70.3975	206.508	169.856	162.86	94.5498	117.123	143.325
ENSBTAG00000002468	RPS28	ribosomal protein S28 [Source:HGNC Symbol;Acc:HGNC:10418]	7:18198992-18200124	2314.09	1831.69	1876.55	1935.73	1917.64	1620.12	2784.2	2238.46	1931.55	1891	2588.03	2255.94
ENSBTAG00000002469	KANK3	KN motif and ankyrin repeat domains 3 [Source:HGNC Symbol;Acc:HGNC:24796]	7:18200291-18210847	0	0	0	0	0	0	0	0	0	0	0	0
ENSBTAG00000002470	CCDC78	coiled-coil domain containing 78 [Source:HGNC Symbol;Acc:HGNC:14153]	25:620322-623768	10.664	20.0423	22.5735	3.28275	16.9087	11.7329	46.1348	57.1964	48.1574	31.2014	26.4471	34.398
ENSBTAG00000002471	CHL1	neural cell adhesion molecule L1-like protein precursor [Source:RefSeq peptide;Acc:NP_001192470]	22:26101271-26322519	0	0	0	1.09425	0	0	0	0	0	0	0	0
ENSBTAG00000002472	CASP9	caspase 9 [Source:HGNC Symbol;Acc:HGNC:1511]	16:53250584-53273042	664.367	608.239	524.098	643.419	522.179	573.936	608.541	629.16	786.279	717.633	591.281	608.654
ENSBTAG00000002473	ANGPTL4	angiopoietin like 4 [Source:HGNC Symbol;Acc:HGNC:16039]	7:18236517-18243581	21.328	8.71403	11.7775	30.639	6.96239	18.5771	7.32299	6.9329	11.3827	18.91	7.5563	10.5105
ENSBTAG00000002474	MAD1L1	MAD1 mitotic arrest deficient like 1 [Source:HGNC Symbol;Acc:HGNC:6762]	25:41535263-41778055	188.753	208.265	148.2	164.138	205.888	175.994	137.672	160.323	161.108	140.879	188.908	203.522
ENSBTAG00000002475	RAB11B	RAB11B, member RAS oncogene family [Source:HGNC Symbol;Acc:HGNC:9761]	7:18249534-18259141	478.813	471.429	410.249	442.077	491.346	395.008	771.111	643.026	568.257	569.19	649.842	613.432
ENSBTAG00000002476	DNAJC16	DnaJ heat shock protein family (Hsp40) member C16 [Source:HGNC Symbol;Acc:HGNC:29157]	16:53208896-53248680	648.371	650.938	726.278	727.677	664.411	765.573	407.158	413.374	432.541	576.754	534.608	527.437
ENSBTAG00000002477	MRM2	mitochondrial rRNA methyltransferase 2 [Source:HGNC Symbol;Acc:HGNC:16352]	25:41527726-41533975	115.171	125.482	130.534	138.97	111.398	111.463	116.436	169.856	178.62	123.86	185.129	137.592
ENSBTAG00000002478	AGMAT	agmatinase [Source:HGNC Symbol;Acc:HGNC:18407]	16:53199433-53208249	549.196	399.103	495.636	530.712	452.555	637.489	101.79	84.0614	98.9415	265.685	262.582	344.936
ENSBTAG00000002479	PANK4	pantothenate kinase 4 [Source:HGNC Symbol;Acc:HGNC:19366]	16:51589109-51604672	368.974	330.262	322.899	292.165	315.297	325.589	230.674	287.715	318.714	296.886	283.361	269.451
ENSBTAG00000002480	NUDT1	nudix hydrolase 1 [Source:HGNC Symbol;Acc:HGNC:8048]	25:41522214-41527685	60.7848	37.4703	54.9616	38.2988	50.726	45.954	73.9622	65.8625	49.9086	60.5119	66.1176	64.9741
ENSBTAG00000002481	HAGHL	hydroxyacylglutathione hydrolase-like [Source:HGNC Symbol;Acc:HGNC:14177]	25:624818-627214	130.101	112.411	83.4239	94.1056	116.371	78.2195	238.729	246.984	201.385	185.318	190.797	171.99
ENSBTAG00000002483	HES5	hes family bHLH transcription factor 5 [Source:HGNC Symbol;Acc:HGNC:19764]	16:51585628-51587187	0	0	0	0	0	0	0	0	0	0	0	0
ENSBTAG00000002484	NARFL	Cytosolic Fe-S cluster assembly factor NARFL [Source:UniProtKB/Swiss-Prot;Acc:A4FV58]	25:627456-633977	418.029	460.101	387.676	367.668	415.754	365.676	380.063	419.44	437.794	452.893	515.718	456.73
ENSBTAG00000002485	TNS1	tensin-1 [Source:RefSeq peptide;Acc:NP_777191]	2:106627006-106773157	201.55	234.407	232.605	219.944	205.888	198.482	202.115	251.317	279.313	302.559	266.36	210.21
ENSBTAG00000002487	UBE3A	ubiquitin protein ligase E3A [Source:HGNC Symbol;Acc:HGNC:12496]	21:2346814-2410193	691.027	684.051	732.167	677.341	708.175	752.863	622.454	636.093	687.337	711.96	664.955	613.432
ENSBTAG00000002488	LDHC	lactate dehydrogenase C [Source:HGNC Symbol;Acc:HGNC:6544]	29:26506380-26539353	2.1328	1.74281	0.981457	3.28275	0.994627	0.977744	0.732299	2.59984	0.875589	4.72749	5.66723	3.822
ENSBTAG00000002489	PIFO	primary cilia formation [Source:HGNC Symbol;Acc:HGNC:27009]	3:8921570-8927252	0	0	0	0	0	0	0	0	0	0	0	0
ENSBTAG00000002490	CHPT1	choline phosphotransferase 1 [Source:HGNC Symbol;Acc:HGNC:17852]	5:65852754-65882216	1005.61	974.229	871.534	910.416	861.347	875.081	1931.07	1564.23	1456.1	1179.98	1108.89	992.766
ENSBTAG00000002492	SYCP3	synaptonemal complex protein 3 [Source:HGNC Symbol;Acc:HGNC:18130]	5:65881780-65888886	294.326	247.478	202.18	234.17	211.856	169.15	429.86	418.574	424.661	302.559	192.686	255.119
ENSBTAG00000002493	VPS35	VPS35, retromer complex component [Source:HGNC Symbol;Acc:HGNC:13487]	18:15038821-15066463	3575.64	3719.15	3814.92	3415.16	3644.31	3818.09	3159.14	2871.95	2770.36	3357.46	3183.09	3265.9
ENSBTAG00000002495	BRD4	bromodomain containing 4 [Source:HGNC Symbol;Acc:HGNC:13575]	7:8873859-8906100	1030.14	1043.94	1221.91	1209.15	1078.18	1151.78	938.807	986.204	1140.89	942.661	742.407	851.351
ENSBTAG00000002497	ELOVL2	ELOVL fatty acid elongase 2 [Source:HGNC Symbol;Acc:HGNC:14416]	23:45093668-45111322	0	0	0	0	0	0	0	0	0	0.945498	0	0.955501
ENSBTAG00000002500	FBXL15	F-box and leucine rich repeat protein 15 [Source:HGNC Symbol;Acc:HGNC:28155]	26:22917659-22919707	131.167	99.3399	59.8689	76.5975	105.43	64.5311	112.042	101.394	104.195	61.4574	75.563	121.349
ENSBTAG00000002501	CUEDC2	CUE domain containing 2 [Source:HGNC Symbol;Acc:HGNC:28352]	26:22919818-22921523	499.075	434.83	452.452	413.627	470.459	413.586	626.116	549.432	409.776	560.68	647.953	555.146
ENSBTAG00000002503	BSCL2	seipin [Source:RefSeq peptide;Acc:NP_001015589]	29:41713367-41724760	309.256	353.79	294.437	292.165	353.093	323.633	526.523	447.172	395.766	443.438	502.494	449.085
ENSBTAG00000002504	IREB2	iron responsive element binding protein 2 [Source:HGNC Symbol;Acc:HGNC:6115]	21:31352398-31401775	330.584	323.291	446.563	455.208	378.953	478.117	404.961	372.643	418.531	356.453	181.351	254.163
ENSBTAG00000002505	GPR3	G protein-coupled receptor 3 [Source:HGNC Symbol;Acc:HGNC:4484]	2:126478728-126479720	0	0	0	1.09425	0	0	0	0	0.875589	0	0	0.955501
ENSBTAG00000002507	ATP5A1	ATP synthase, H+ transporting, mitochondrial F1 complex, alpha subunit 1, cardiac muscle [Source:HGNC Symbol;Acc:HGNC:823]	24:46300459-46309366	8073.71	7887.94	7736.83	7217.68	7967.96	7976.43	9639.25	8857.64	6749.91	7738.9	9265.92	8095
ENSBTAG00000002508	GNG3	G protein subunit gamma 3 [Source:HGNC Symbol;Acc:HGNC:4405]	29:41722354-41724967	2.1328	6.97122	2.94437	9.84826	2.98388	7.82195	9.51989	10.3993	9.63148	5.67299	3.77815	3.822
ENSBTAG00000002510			29:41730792-41739870	2130.67	2177.64	2159.21	2014.52	2045.95	2031.75	2735.87	2572.1	2491.05	2146.28	2246.11	2319.96
ENSBTAG00000002512	HAUS1	HAUS augmin like complex subunit 1 [Source:HGNC Symbol;Acc:HGNC:25174]	24:46312277-46323387	174.89	155.981	156.052	175.08	166.103	161.328	140.601	117.859	119.956	141.825	158.682	137.592
ENSBTAG00000002515		Dynein assembly factor 3, axonemal [Source:UniProtKB/Swiss-Prot;Acc:F1MLB4]	18:62710105-62716224	6.3984	7.84263	6.8702	2.1885	4.97314	10.7552	9.51989	2.59984	5.25353	4.72749	11.3345	8.59951
ENSBTAG00000002516	CCDC130	coiled-coil domain containing 130 [Source:HGNC Symbol;Acc:HGNC:28118]	7:12929338-12933843	238.874	230.922	221.809	238.547	226.775	227.814	221.154	188.921	200.51	213.682	258.803	228.365
ENSBTAG00000002518	NKX6-1	NK6 homeobox 1 [Source:HGNC Symbol;Acc:HGNC:7839]	6:101090297-101095292	0	0	0	0	0	0	0	0	0	0	0	0
ENSBTAG00000002520	CELF1	CUGBP Elav-like family member 1 [Source:HGNC Symbol;Acc:HGNC:2549]	15:78490888-78570865	239.94	247.478	278.734	314.05	293.415	329.5	149.389	181.122	239.911	185.318	166.239	171.99
ENSBTAG00000002522	SYT5	synaptotagmin 5 [Source:HGNC Symbol;Acc:HGNC:11513]	18:62700854-62707444	26.66	23.5279	17.6662	20.7908	40.7797	19.5549	73.2299	54.5966	49.033	37.8199	45.3378	60.1966
ENSBTAG00000002524	MRI1	methylthioribose-1-phosphate isomerase 1 [Source:HGNC Symbol;Acc:HGNC:28469]	7:12934835-12941251	184.487	162.081	128.571	125.839	147.205	89.9524	192.595	188.055	136.592	121.969	134.124	183.456
ENSBTAG00000002525		Leydig cell tumor 10 kDa protein homolog [Source:UniProtKB/Swiss-Prot;Acc:Q148I0]	7:12942938-12948365	278.33	259.678	222.791	221.039	241.694	210.215	312.692	253.917	196.132	240.156	241.802	257.03
ENSBTAG00000002526	BDH2	3-hydroxybutyrate dehydrogenase 2 [Source:HGNC Symbol;Acc:HGNC:32389]	6:23047057-23077431	414.829	398.231	368.046	372.045	419.733	332.433	886.814	704.556	472.818	426.419	415.597	299.072
ENSBTAG00000002527	ZSWIM4	zinc finger SWIM-type containing 4 [Source:HGNC Symbol;Acc:HGNC:25704]	7:12959854-12977638	140.765	134.196	160.959	170.703	122.339	179.905	65.1746	77.9951	136.592	63.3483	79.3412	88.8616
ENSBTAG00000002528	EIF3A	eukaryotic translation initiation factor 3 subunit A [Source:RefSeq peptide;Acc:NP_001193243]	26:39585658-39616179	2978.45	3086.51	3261.38	3367.01	3048.53	3697.83	2577.69	2722.03	2460.4	2714.52	2151.66	2202.43
ENSBTAG00000002531	ARHGAP10	Rho GTPase activating protein 10 [Source:HGNC Symbol;Acc:HGNC:26099]	17:10182664-10560361	1241.29	1137.18	1058.01	1347.02	1188.58	1193.83	1034.01	1056.4	905.359	1372.86	1414.92	1335.79
ENSBTAG00000002534			23:47219514-47235324	407.365	390.389	422.027	360.008	429.679	376.431	538.24	469.704	374.752	386.709	389.15	403.221
ENSBTAG00000002539	TRIOBP	TRIO and F-actin binding protein [Source:HGNC Symbol;Acc:HGNC:17009]	5:110040663-110092020	345.513	325.033	373.935	354.537	289.437	369.587	143.531	179.389	198.759	177.754	187.018	231.231
ENSBTAG00000002542	KRCC1	lysine rich coiled-coil 1 [Source:HGNC Symbol;Acc:HGNC:28039]	11:47874692-47879023	1427.91	1443.04	1429.98	1339.36	1438.23	1517.46	1949.38	1837.22	1593.57	1561.02	1694.5	1652.06
ENSBTAG00000002545			11:47884974-47885885	0	0	0	0	0	0	0	0	0	0	0	0
ENSBTAG00000002549		Prothymosin alpha Prothymosin alpha, N-terminally processed Thymosin alpha-1 [Source:UniProtKB/Swiss-Prot;Acc:P01252]	2:120227920-120232987	7158.74	7036.58	6291.14	5950.53	6583.44	5864.51	11789.3	11739.1	9758.44	9520.22	10552.4	10477.1
ENSBTAG00000002551	KCNJ8	potassium voltage-gated channel subfamily J member 8 [Source:HGNC Symbol;Acc:HGNC:6269]	5:88852393-88860007	0	0	0	0	0	0	0	0	0	0	0	0
ENSBTAG00000002554	TCAF1	TRPM8 channel associated factor 1 [Source:HGNC Symbol;Acc:HGNC:22201]	4:107839226-107876940	166.358	169.052	188.44	199.154	155.162	250.302	116.436	142.991	161.108	161.68	151.126	200.655
ENSBTAG00000002555	PDZK1IP1	PDZK1 interacting protein 1 [Source:HGNC Symbol;Acc:HGNC:16887]	3:99641131-99646599	0	1.74281	0.981457	0	0	0.977744	0.732299	0	0	0	0	0
ENSBTAG00000002557	MRPL19	mitochondrial ribosomal protein L19 [Source:HGNC Symbol;Acc:HGNC:14052]	11:43885454-43896122	250.604	261.421	237.513	265.903	237.716	270.835	294.384	262.583	228.529	269.467	294.696	279.006
ENSBTAG00000002559		inositol oxygenase [Source:RefSeq peptide;Acc:NP_001094535]	5:120002247-120004065	0	0	0	1.09425	0	0	0.732299	0	0	0	0	0
ENSBTAG00000002561	CCDC120	coiled-coil domain containing 120 [Source:HGNC Symbol;Acc:HGNC:28910]	X:92224131-92231344	53.32	54.8984	47.1099	38.2988	62.6615	42.043	51.9932	69.329	81.4298	63.3483	81.2303	54.4636
ENSBTAG00000002562	PRAF2	PRA1 domain family member 2 [Source:HGNC Symbol;Acc:HGNC:28911]	X:92231884-92234517	174.89	200.423	209.05	144.441	203.899	177.949	273.88	243.518	228.529	230.701	362.703	327.737
ENSBTAG00000002563	WDR45	WD repeat domain 45 [Source:HGNC Symbol;Acc:HGNC:28912]	X:92234971-92240178	167.425	161.21	141.33	124.745	158.146	137.862	258.502	259.984	238.16	161.68	217.244	195.878
ENSBTAG00000002564	DLG4	discs large MAGUK scaffold protein 4 [Source:HGNC Symbol;Acc:HGNC:2903]	19:27543283-27565410	23.4608	22.6565	14.7219	33.9218	22.8764	30.3101	30.0243	47.6637	63.918	41.6019	41.5597	30.576
ENSBTAG00000002565			X:92253730-92254047	0	0.871403	0.981457	0	0.994627	0	0	0.866612	1.75118	0.945498	0	0
ENSBTAG00000002566	PGPEP1	pyroglutamyl-peptidase I [Source:HGNC Symbol;Acc:HGNC:13568]	7:4760644-4798974	593.985	650.938	646.78	687.189	706.185	752.863	793.08	868.345	963.148	962.517	851.973	966.967
ENSBTAG00000002568	GPKOW	G-patch domain and KOW motifs [Source:HGNC Symbol;Acc:HGNC:30677]	X:92257933-92265109	259.135	279.72	242.42	268.091	302.367	304.078	270.218	247.851	251.294	282.704	332.477	264.674
ENSBTAG00000002570	PPP1R21	protein phosphatase 1 regulatory subunit 21 [Source:HGNC Symbol;Acc:HGNC:30595]	11:30596745-30670900	230.342	242.25	249.29	248.395	199.92	226.837	197.721	198.454	180.371	176.808	209.687	215.943
ENSBTAG00000002571			18:45012684-45030913	74.648	61.8696	51.0358	57.9953	45.7529	55.7314	52.7255	47.6637	46.4062	49.1659	45.3378	45.8641
ENSBTAG00000002573	UBA2	ubiquitin like modifier activating enzyme 2 [Source:HGNC Symbol;Acc:HGNC:30661]	18:45036893-45067601	888.311	785.134	848.96	1001.24	911.079	930.812	756.465	643.893	789.781	707.232	659.287	620.12
ENSBTAG00000002574	MYOZ2	myozenin 2 [Source:HGNC Symbol;Acc:HGNC:1330]	6:7251253-7289661	1.0664	0.871403	2.94437	2.1885	0.994627	1.95549	1.4646	0	1.75118	4.72749	0	0
ENSBTAG00000002575		RNA polymerase II subunit A C-terminal domain phosphatase SSU72 [Source:RefSeq peptide;Acc:NP_001069817]	16:52310820-52325725	394.568	370.346	333.695	317.333	318.281	344.166	506.019	512.168	439.546	384.818	438.266	472.018
ENSBTAG00000002576	GLDN	gliomedin [Source:HGNC Symbol;Acc:HGNC:29514]	10:59077123-59131740	1.0664	14.8139	14.7219	0	3.97851	7.82195	16.8429	19.9321	28.8944	2.83649	7.5563	7.64401
ENSBTAG00000002578	ZMYND11	zinc finger MYND domain-containing protein 11 [Source:RefSeq peptide;Acc:NP_001039405]	13:47195829-47256120	1216.76	1156.35	1224.86	1194.92	1111.99	1219.25	1203.17	1249.65	1310.76	1126.09	957.761	1011.88
ENSBTAG00000002579	FBL	fibrillarin [Source:HGNC Symbol;Acc:HGNC:3599]	18:49659188-49718941	761.409	627.41	714.501	607.309	663.416	713.753	506.751	451.505	375.628	633.483	753.741	648.785
ENSBTAG00000002580	MYH14	myosin heavy chain 14 [Source:HGNC Symbol;Acc:HGNC:23212]	18:56874763-56947774	31.992	69.7122	52.0172	19.6965	58.683	43.0207	58.5839	71.9288	62.1668	41.6019	60.4504	110.838
ENSBTAG00000002581			23:7011924-7018235	1.0664	0.871403	0	1.09425	0.994627	0.977744	0	0	0	0	0	0
ENSBTAG00000002582	LYG2	lysozyme g2 [Source:HGNC Symbol;Acc:HGNC:29615]	11:4335801-4346724	11.7304	11.3282	13.7404	9.84826	15.914	14.6662	0	0	0.875589	0	1.88908	2.8665
ENSBTAG00000002583	DNALI1	dynein axonemal light intermediate chain 1 [Source:HGNC Symbol;Acc:HGNC:14353]	3:108917609-108926178	0	0.871403	0.981457	1.09425	0.994627	2.93323	0	0.866612	0	1.891	1.88908	1.911
ENSBTAG00000002585	SLC16A2	solute carrier family 16 member 2 [Source:HGNC Symbol;Acc:HGNC:10923]	X:81604863-81621189	0	0.871403	0	0	0	0	0	0	0.875589	0	0	0
ENSBTAG00000002586	TCF12	transcription factor 12 [Source:RefSeq peptide;Acc:NP_001071353]	10:53089215-53481049	426.56	542.884	557.468	527.429	545.056	621.845	667.857	550.299	715.356	554.062	432.598	477.751
ENSBTAG00000002590	EXOSC10	exosome component 10 [Source:HGNC Symbol;Acc:HGNC:9138]	16:43403640-43426116	1077.06	894.931	1003.05	1092.06	1065.25	1080.41	912.445	929.008	968.401	1135.54	986.097	923.97
ENSBTAG00000002591	GLTP	glycolipid transfer protein [Source:HGNC Symbol;Acc:HGNC:24867]	17:65628780-65651239	688.894	684.051	642.854	541.654	588.819	597.401	529.452	510.434	450.053	567.299	685.734	658.34
ENSBTAG00000002593	GDAP1L1	ganglioside induced differentiation associated protein 1 like 1 [Source:HGNC Symbol;Acc:HGNC:4213]	13:73436661-73461337	0	2.61421	0	0	0	0	0	0.866612	1.75118	0.945498	0	0
ENSBTAG00000002594	ZNF436	zinc finger protein 436 [Source:HGNC Symbol;Acc:HGNC:20814]	2:130078397-130084459	67.1832	67.098	112.868	102.86	87.5272	102.663	65.1746	55.4632	84.0565	59.5664	28.3361	49.6861
ENSBTAG00000002595	ABCB5	ATP binding cassette subfamily B member 5 [Source:HGNC Symbol;Acc:HGNC:46]	4:29456588-29575557	0	0	0	0	0	0.977744	0	0	0	0	0	0
ENSBTAG00000002596	VSTM1	V-set and transmembrane domain containing 1 [Source:HGNC Symbol;Acc:HGNC:29455]	18:62145373-62165477	2163.72	1850.86	1994.32	2301.21	2024.07	2138.33	1646.21	1494.04	1337.9	2274.87	2378.35	2534.94
ENSBTAG00000002599	MGARP	mitochondria localized glutamic acid rich protein [Source:HGNC Symbol;Acc:HGNC:29969]	17:18709903-18721278	1.0664	0.871403	1.96291	1.09425	0.994627	0	2.9292	2.59984	3.50236	1.891	0	1.911
ENSBTAG00000002600	EFCAB7	EF-hand calcium binding domain 7 [Source:HGNC Symbol;Acc:HGNC:29379]	3:82334708-82389287	58.652	55.7698	37.2954	55.8068	56.6937	33.2433	39.5441	50.2635	46.4062	43.4929	45.3378	42.9975
ENSBTAG00000002603	PRPF39	pre-mRNA processing factor 39 [Source:HGNC Symbol;Acc:HGNC:20314]	21:55289715-55324776	822.194	794.72	893.126	945.433	795.702	814.46	375.669	560.698	822.178	676.976	400.484	485.395
ENSBTAG00000002604	SP8	Sp8 transcription factor [Source:HGNC Symbol;Acc:HGNC:19196]	4:29595419-29597808	0	0	0	0	0	0	0	0	0	0	0	0
ENSBTAG00000002605			19:33601282-33650183	0	0	0	1.09425	0	0	0	0	0	0	0	0
ENSBTAG00000002606	LGR4	leucine-rich repeat-containing G-protein coupled receptor 4 precursor [Source:RefSeq peptide;Acc:NP_001192440]	15:58873843-58977292	7.4648	7.84263	12.7589	12.0368	10.9409	17.5994	8.78759	6.9329	14.0094	6.61848	5.66723	7.64401
ENSBTAG00000002608	SEPT2	septin-2 [Source:RefSeq peptide;Acc:NP_001039557]	3:120968024-120988257	1978.17	2149.75	2231.83	2117.37	2220.01	2323.12	1918.62	1883.15	1824.73	1872.09	1649.16	1733.28
ENSBTAG00000002609	TMIGD1	transmembrane and immunoglobulin domain containing 1 [Source:HGNC Symbol;Acc:HGNC:32431]	19:21960825-21973891	0	1.74281	0	0	0	0	0	0	0	0	0	0
ENSBTAG00000002610	FKBP3	FK506 binding protein 3 [Source:HGNC Symbol;Acc:HGNC:3719]	21:55325021-55335301	572.657	544.627	529.005	550.408	534.115	544.603	640.029	534.7	461.435	583.372	685.734	687.005
ENSBTAG00000002612			21:55385793-55395266	53.32	76.6835	88.3311	89.7285	79.5702	66.4866	66.6392	64.9959	69.1715	88.8768	92.5647	74.5291
ENSBTAG00000002613	MIS18BP1	MIS18 binding protein 1 [Source:HGNC Symbol;Acc:HGNC:20190]	21:55398774-55477656	42.656	72.3264	61.8318	36.1103	56.6937	46.9317	51.2609	48.5303	56.9133	30.2559	45.3378	45.8641
ENSBTAG00000002614	RUFY2	RUN and FYVE domain-containing protein 2 [Source:RefSeq peptide;Acc:NP_001193636]	28:24917632-24955300	83.1792	88.0117	105.016	94.1056	77.5809	87.9969	63.71	56.3298	83.1809	59.5664	51.005	36.309
ENSBTAG00000002615	LONRF3	LON peptidase N-terminal domain and ring finger 3 [Source:HGNC Symbol;Acc:HGNC:21152]	X:3237205-3272604	234.608	219.594	231.624	312.956	304.356	325.589	218.957	215.786	195.256	192.882	154.904	200.655
ENSBTAG00000002620	DNA2	DNA replication ATP-dependent helicase/nuclease DNA2 [Source:RefSeq peptide;Acc:NP_001179731]	28:24966717-25005002	42.656	30.4991	52.9987	59.0895	43.7636	40.0875	11.7168	17.3322	21.8897	16.0735	7.5563	21.021
ENSBTAG00000002623	SAMSN1	SAM domain, SH3 domain and nuclear localization signals 1 [Source:HGNC Symbol;Acc:HGNC:10528]	1:22123655-22181827	3579.9	3408.93	3603.91	3915.23	3900.93	3833.73	3479.89	3078.21	2948.98	2987.77	2948.85	2802.48
ENSBTAG00000002624	PSTPIP2	proline-serine-threonine phosphatase interacting protein 2 [Source:HGNC Symbol;Acc:HGNC:9581]	24:46196113-46290465	1130.38	1254.82	1428.02	1051.57	1405.41	1469.55	737.425	654.292	896.603	765.853	685.734	669.806
ENSBTAG00000002625	MAP3K7	mitogen-activated protein kinase kinase kinase 7 [Source:HGNC Symbol;Acc:HGNC:6859]	9:60555709-60620133	455.353	562.926	542.746	543.843	521.185	602.29	559.476	464.504	529.731	468.021	375.926	428.064
ENSBTAG00000002626	ARHGAP6	Rho GTPase activating protein 6 [Source:HGNC Symbol;Acc:HGNC:676]	X:137588934-137693777	55.4528	61.8696	43.1841	51.4298	73.6024	63.5533	81.2852	77.9951	62.1668	62.4028	86.8975	77.3956
ENSBTAG00000002627	ZRANB2	zinc finger RANBP2-type containing 2 [Source:HGNC Symbol;Acc:HGNC:13058]	3:74448729-74464316	357.244	393.874	499.562	477.093	376.964	487.894	284.132	288.582	322.217	232.592	188.908	214.032
ENSBTAG00000002628	SLC44A2	solute carrier family 44 member 2 [Source:HGNC Symbol;Acc:HGNC:17292]	7:16342924-16357620	173.823	154.238	154.089	161.949	127.312	136.884	202.847	213.187	223.275	195.718	205.909	200.655
ENSBTAG00000002629	C19orf45	chromosome 19 open reading frame 45 [Source:HGNC Symbol;Acc:HGNC:24745]	7:17590554-17596556	1.0664	1.74281	1.96291	0	0.994627	1.95549	0	1.73322	0.875589	0	1.88908	0
ENSBTAG00000002630	MKL1	megakaryoblastic leukemia (translocation) 1 [Source:HGNC Symbol;Acc:HGNC:14334]	5:112261806-112372282	530.001	598.654	344.491	425.663	480.405	398.919	440.844	458.438	525.353	424.528	519.496	549.413
ENSBTAG00000002631	SCNN1A	amiloride-sensitive sodium channel subunit alpha [Source:RefSeq peptide;Acc:NP_777023]	5:104364800-104396610	1.0664	2.61421	1.96291	3.28275	1.98925	3.91097	1.4646	2.59984	0	0.945498	0	2.8665
ENSBTAG00000002632	CSN2	casein beta [Source:HGNC Symbol;Acc:HGNC:2447]	6:87179502-87188025	0	0	0	0	0	0	0	0	0	0	0	0
ENSBTAG00000002633			19:55118592-55153750	2284.23	2094.85	1933.47	1923.69	1938.53	1825.45	2303.81	2170.86	2009.48	2552.84	2827.95	2722.22
ENSBTAG00000002634	TMEM115	transmembrane protein 115 [Source:HGNC Symbol;Acc:HGNC:30055]	22:50559654-50564391	712.355	673.595	600.652	625.911	702.207	629.667	771.111	716.688	699.595	768.69	918.091	818.864
ENSBTAG00000002635	PGLYRP1	peptidoglycan recognition protein 1 [Source:HGNC Symbol;Acc:HGNC:8904]	18:53946097-53948160	0	1.74281	1.96291	0	0	1.95549	1.4646	0	0	0.945498	0	0.955501
ENSBTAG00000002639	ZDHHC7	zinc finger DHHC-type containing 7 [Source:HGNC Symbol;Acc:HGNC:18459]	18:11116413-11133102	676.097	613.468	654.632	713.451	683.309	632.6	530.917	514.768	506.966	572.026	545.943	601.966
ENSBTAG00000002640	KALRN	kalirin [Source:RefSeq peptide;Acc:NP_001178293]	1:69248613-69724961	3.1992	0.871403	1.96291	2.1885	0.994627	1.95549	2.1969	1.73322	0	3.78199	1.88908	0
ENSBTAG00000002641			23:30236774-30241973	7.4648	6.97122	11.7775	7.65975	12.9302	10.7552	10.2522	4.33306	1.75118	6.61848	11.3345	4.77751
ENSBTAG00000002642	SLC17A2	solute carrier family 17 member 2 [Source:HGNC Symbol;Acc:HGNC:10930]	23:31721014-31739244	0	0	0	0	0	0	0	0	0	0	0	0
ENSBTAG00000002643	VPS52	VPS52, GARP complex subunit [Source:HGNC Symbol;Acc:HGNC:10518]	23:7370938-7388536	495.876	525.456	544.709	432.229	496.319	530.915	412.284	507.835	645.309	568.244	381.593	452.907
ENSBTAG00000002644	KCNQ4	potassium voltage-gated channel subfamily Q member 4 [Source:HGNC Symbol;Acc:HGNC:6298]	3:105977255-106003115	0	0	0	0	0	0	0	0	0	0	0	0
ENSBTAG00000002645	SH3BP5L	SH3 binding domain protein 5 like [Source:HGNC Symbol;Acc:HGNC:29360]	7:43938530-43943848	149.296	158.595	122.682	124.745	174.06	154.483	194.059	155.99	144.472	138.043	170.017	185.367
ENSBTAG00000002646	DYNC1I2	cytoplasmic dynein 1 intermediate chain 2 [Source:RefSeq peptide;Acc:NP_001069351]	2:24807357-24860776	1257.29	1164.19	1228.78	1280.27	1268.15	1350.26	1326.19	1149.99	1013.06	1136.49	1090	1083.54
ENSBTAG00000002647	RGS10	regulator of G-protein signaling 10 [Source:HGNC Symbol;Acc:HGNC:9992]	26:39976325-40017296	1052.54	1006.47	904.904	892.908	997.611	814.46	1124.81	1000.07	830.934	1177.14	1554.71	1464.78
ENSBTAG00000002648	RPS18	ribosomal protein S18 [Source:HGNC Symbol;Acc:HGNC:10401]	23:7388703-7393361	4393.57	3590.18	4090.71	4116.57	3920.82	3605.92	4923.98	4229.93	3561.9	3660.02	4938.04	4222.36
ENSBTAG00000002650	ZNF259	Zinc finger protein ZPR1 [Source:UniProtKB/Swiss-Prot;Acc:Q2TBX0]	15:27860851-27869595	625.977	596.04	676.224	601.838	642.529	701.042	527.255	506.968	452.679	551.225	634.729	576.167
ENSBTAG00000002651	PKP2	plakophilin-2 [Source:RefSeq peptide;Acc:NP_001077198]	5:77370781-77452340	7.4648	14.8139	9.81457	13.131	5.96776	9.77744	7.32299	12.9992	6.12912	8.50948	5.66723	4.77751
ENSBTAG00000002654	DNAJC7	DnaJ heat shock protein family (Hsp40) member C7 [Source:HGNC Symbol;Acc:HGNC:12392]	19:42781320-42809906	703.824	677.952	688.983	693.755	729.062	715.708	555.815	672.491	602.405	707.232	789.634	670.762
ENSBTAG00000002655			26:2850433-2855292	118.37	148.139	150.163	169.609	122.339	133.951	151.586	131.725	117.329	136.152	109.566	150.969
ENSBTAG00000002657	NKIRAS2	NFKB inhibitor interacting Ras like 2 [Source:HGNC Symbol;Acc:HGNC:17898]	19:42812569-42816762	381.771	348.561	379.824	345.783	392.878	387.186	372.008	343.178	320.466	426.419	451.489	416.598
ENSBTAG00000002658	STAM	signal transducing adaptor molecule [Source:HGNC Symbol;Acc:HGNC:11357]	13:32390175-32445156	268.733	277.106	315.048	339.218	316.291	430.207	380.063	370.91	401.895	385.763	338.145	403.221
ENSBTAG00000002660	CFAP53	coiled-coil domain-containing protein 11 [Source:RefSeq peptide;Acc:NP_001291505]	24:50322286-50363163	173.823	149.881	138.385	179.457	149.194	172.083	120.097	141.258	157.606	216.519	122.79	135.681
ENSBTAG00000002661	ISLR2	immunoglobulin superfamily containing leucine rich repeat 2 [Source:HGNC Symbol;Acc:HGNC:29286]	21:34950166-34952418	2.1328	2.61421	0.981457	2.1885	2.98388	0.977744	1.4646	0	0	0.945498	0	0
ENSBTAG00000002663	BCAS3	BCAS3, microtubule associated cell migration factor [Source:HGNC Symbol;Acc:HGNC:14347]	19:12242530-12588255	132.234	209.137	156.052	148.818	150.189	157.417	224.816	219.253	172.491	152.225	170.017	139.503
ENSBTAG00000002664	WNT9B	Wnt family member 9B [Source:HGNC Symbol;Acc:HGNC:12779]	19:45973041-45975469	0	0	0	0	0	0	0	0	0	0	0	0
ENSBTAG00000002668	ZNF711	zinc finger protein 711 [Source:HGNC Symbol;Acc:HGNC:13128]	X:74973931-74999240	5.332	8.71403	6.8702	7.65975	2.98388	14.6662	16.1106	9.53273	19.263	10.4005	5.66723	8.59951
ENSBTAG00000002669	RASSF4	Ras association domain family member 4 [Source:HGNC Symbol;Acc:HGNC:20793]	28:44940862-45014243	206.882	258.807	289.53	261.526	304.356	311.9	114.971	166.39	134.841	147.498	132.235	171.99
ENSBTAG00000002670	C10orf10	chromosome 10 open reading frame 10 [Source:HGNC Symbol;Acc:HGNC:23355]	28:44952355-44953778	1.0664	2.61421	1.96291	2.1885	1.98925	4.88872	0	0.866612	0.875589	0.945498	0	0.955501
ENSBTAG00000002673		Bos taurus fidgetin-like 2 (FIGNL2), mRNA. [Source:RefSeq mRNA;Acc:NM_001214905]	5:28197781-28199954	18.1288	17.4281	12.7589	15.3195	13.9248	10.7552	13.1814	19.0655	14.885	9.45498	9.44538	18.1545
ENSBTAG00000002674	GNGT1	G protein subunit gamma transducin 1 [Source:HGNC Symbol;Acc:HGNC:4411]	4:11060376-11067420	0	0	0	0	0	0	0	0	0	0	0	0
ENSBTAG00000002675	CCDC7	coiled-coil domain containing 7 [Source:HGNC Symbol;Acc:HGNC:26533]	13:20534890-20581215	0	0	0	0	0	0	0	0	0.875589	0	0	0
ENSBTAG00000002676	SAE1	SUMO1 activating enzyme subunit 1 [Source:HGNC Symbol;Acc:HGNC:30660]	18:54608486-54670718	1065.33	914.973	950.051	953.092	1016.51	976.766	893.405	905.61	727.614	948.334	1184.45	1041.5
ENSBTAG00000002678	MED18	mediator complex subunit 18 [Source:HGNC Symbol;Acc:HGNC:25944]	2:125653307-125658882	81.0464	74.9407	66.7391	56.901	80.5648	69.4198	90.0728	105.727	90.1857	96.4408	92.5647	122.304
ENSBTAG00000002679			15:84031353-84032288	0	0	0	0	0	0	0	0	0	0	0	0
ENSBTAG00000002680	TMEM132E	transmembrane protein 132E [Source:HGNC Symbol;Acc:HGNC:26991]	19:15792361-15810652	0	0	0	0	0	0	0	0.866612	0	0	0	0
ENSBTAG00000002682	MARK4	microtubule affinity regulating kinase 4 [Source:HGNC Symbol;Acc:HGNC:13538]	18:53330878-53379087	88.5112	136.81	103.053	106.142	120.35	117.329	128.152	132.592	147.975	166.408	166.239	196.833
ENSBTAG00000002683	PFKP	phosphofructokinase, platelet [Source:HGNC Symbol;Acc:HGNC:8878]	13:45500599-45553520	726.218	882.731	704.686	622.629	726.078	665.843	544.83	597.962	547.243	719.524	952.094	875.239
ENSBTAG00000002685	PITRM1	pitrilysin metallopeptidase 1 [Source:HGNC Symbol;Acc:HGNC:17663]	13:45473919-45499897	377.505	369.475	425.952	404.873	375.969	348.077	279.738	343.178	348.484	351.725	345.701	281.873
ENSBTAG00000002686			7:9064456-9065397	0	0	0	0	0	0	0	0	0	0	0	0
ENSBTAG00000002687	TSHZ3	teashirt zinc finger homeobox 3 [Source:HGNC Symbol;Acc:HGNC:30700]	18:41991380-41994613	0	0.871403	0	0	0	0	0.732299	1.73322	2.62677	1.891	0	1.911
ENSBTAG00000002688	ATP1B1	ATPase Na+/K+ transporting subunit beta 1 [Source:HGNC Symbol;Acc:HGNC:804]	16:37568416-37593957	547.063	393.874	348.417	558.068	392.878	384.253	393.977	408.174	390.513	798	449.6	518.837
ENSBTAG00000002689	NME7	NME/NM23 family member 7 [Source:HGNC Symbol;Acc:HGNC:20461]	16:37593775-37838172	187.686	136.81	124.645	151.007	147.205	119.285	176.484	152.524	146.223	203.282	183.24	164.346
ENSBTAG00000002690	BLZF1	basic leucine zipper nuclear factor 1 [Source:HGNC Symbol;Acc:HGNC:1065]	16:37838604-37860891	293.26	280.592	375.898	405.967	355.082	446.829	207.241	176.789	232.031	257.175	153.015	172.946
ENSBTAG00000002691	ELMOD1	ELMO domain containing 1 [Source:HGNC Symbol;Acc:HGNC:25334]	15:17375527-17461023	1.0664	0	0	2.1885	0	0	0	0	0	0	0	0
ENSBTAG00000002693	KANSL2	KAT8 regulatory NSL complex subunit 2 [Source:HGNC Symbol;Acc:HGNC:26024]	5:31266940-31285052	424.427	402.588	415.156	419.098	383.926	427.274	265.092	331.912	330.973	415.073	341.923	306.716
ENSBTAG00000002695	MYO1H	myosin IH [Source:HGNC Symbol;Acc:HGNC:13879]	17:65981418-66022389	0	0	2.94437	0	0.994627	0.977744	0	0	1.75118	0	0	0.955501
ENSBTAG00000002697	KCTD10	potassium channel tetramerization domain containing 10 [Source:HGNC Symbol;Acc:HGNC:23236]	17:65950166-65979498	948.029	999.499	953.976	927.924	1104.04	954.278	820.175	852.746	782.776	891.604	940.76	929.703
ENSBTAG00000002698	UBE3B	ubiquitin protein ligase E3B [Source:HGNC Symbol;Acc:HGNC:13478]	17:65905227-65944588	259.135	302.377	280.697	293.259	284.463	314.833	303.904	311.98	352.862	289.322	249.358	265.629
ENSBTAG00000002699	KIT	KIT proto-oncogene receptor tyrosine kinase [Source:HGNC Symbol;Acc:HGNC:6342]	6:71796318-71917431	49.0544	22.6565	42.2027	67.8435	24.8657	36.1765	26.3628	26.865	49.033	39.7109	22.6689	24.843
ENSBTAG00000002700			2:133267318-133272112	0	0	0	0	0	0	0	0	0	0	0	0
ENSBTAG00000002701		UDP-glucuronosyltransferase 3A1 [Source:UniProtKB/Swiss-Prot;Acc:Q1LZI1]	20:38182070-38206820	0	0	0	0	0	0	0	0	0	0.945498	0	0
ENSBTAG00000002702	TSPAN32	tetraspanin 32 [Source:HGNC Symbol;Acc:HGNC:13410]	29:49879043-49926003	68.2496	148.139	105.016	63.4665	95.4842	95.8189	136.208	119.592	118.204	113.46	168.128	163.391
ENSBTAG00000002703	ATP6V1A	V-type proton ATPase catalytic subunit A [Source:UniProtKB/Swiss-Prot;Acc:P31404]	1:58880058-58940217	6329.08	6417.01	5870.1	6856.57	6996.21	6982.07	6691.02	5829.7	5124.82	7071.38	5975.15	6388.48
ENSBTAG00000002704	POMT2	protein O-mannosyltransferase 2 [Source:HGNC Symbol;Acc:HGNC:19743]	10:89544117-89589129	200.483	196.066	175.681	178.363	208.872	200.437	284.132	322.38	253.921	298.777	302.252	281.873
ENSBTAG00000002705	REC8	REC8 meiotic recombination protein [Source:HGNC Symbol;Acc:HGNC:16879]	10:20810613-20816425	20.2616	16.5567	25.5179	12.0368	21.8818	19.5549	4.39379	14.7324	17.5118	12.2915	20.7798	25.7985
ENSBTAG00000002706	GSTZ1	maleylacetoacetate isomerase [Source:RefSeq peptide;Acc:NP_001069154]	10:89596394-89604430	12.7968	13.9424	14.7219	17.508	16.9087	15.6439	54.1901	51.9967	42.0283	33.0924	39.6706	24.843
ENSBTAG00000002707	IPO4	importin 4 [Source:HGNC Symbol;Acc:HGNC:19426]	10:20801455-20810605	567.325	570.769	578.078	577.764	575.889	590.557	310.495	344.912	389.637	605.119	585.613	515.971
ENSBTAG00000002708	MRPL42	mitochondrial ribosomal protein L42 [Source:HGNC Symbol;Acc:HGNC:14493]	5:23426161-23456891	186.62	169.052	211.995	163.043	184.006	175.994	151.586	148.191	113.827	176.808	198.353	188.234
ENSBTAG00000002709			10:20796193-20801173	555.594	585.583	511.339	507.732	570.916	543.625	679.574	722.754	617.29	691.159	659.287	667.895
ENSBTAG00000002710	TSSK4	testis specific serine kinase 4 [Source:HGNC Symbol;Acc:HGNC:19825]	10:20786859-20789307	1.0664	1.74281	4.90729	3.28275	6.96239	4.88872	1.4646	1.73322	5.25353	3.78199	5.66723	5.73301
ENSBTAG00000002712			10:20780358-20781857	108.773	108.054	117.775	111.614	83.5487	79.1972	128.885	123.926	137.467	113.46	113.345	122.304
ENSBTAG00000002714	GNAI1	G protein subunit alpha i1 [Source:HGNC Symbol;Acc:HGNC:4384]	4:41160158-41266152	57.5856	65.3552	52.9987	70.032	61.6669	62.5756	128.885	118.726	79.6786	69.9668	81.2303	92.6836
ENSBTAG00000002715		GMP reductase 2 [Source:RefSeq peptide;Acc:NP_001033208]	10:20769369-20774149	379.638	390.389	383.75	427.852	398.846	395.008	488.443	469.704	477.196	452.893	460.934	419.465
ENSBTAG00000002716	NOL10	nucleolar protein 10 [Source:RefSeq peptide;Acc:NP_001069208]	11:86946735-87038433	286.861	261.421	263.031	277.94	282.474	250.302	259.966	227.052	175.993	291.213	290.918	283.784
ENSBTAG00000002717	INA	internexin neuronal intermediate filament protein alpha [Source:HGNC Symbol;Acc:HGNC:6057]	26:24131990-24144138	2.1328	0	0.981457	1.09425	0	0	0	0.866612	0.875589	0	0	0
ENSBTAG00000002718	TINF2	TERF1 interacting nuclear factor 2 [Source:HGNC Symbol;Acc:HGNC:11824]	10:20760139-20763063	387.103	368.603	402.397	472.716	405.808	431.185	287.794	317.18	392.264	464.239	443.933	392.711
ENSBTAG00000002719	ORC1	origin recognition complex subunit 1 [Source:RefSeq peptide;Acc:NP_001014918]	3:94543867-94575375	54.3864	82.7833	66.7391	59.0895	58.683	70.3975	59.3162	75.3952	52.5353	51.0569	103.899	94.5946
ENSBTAG00000002720	PRPF38A	pre-mRNA processing factor 38A [Source:HGNC Symbol;Acc:HGNC:25930]	3:94516357-94537949	434.025	431.344	478.951	533.994	486.373	529.937	407.891	387.376	420.283	447.22	398.595	402.266
ENSBTAG00000002721	ZCCHC11	terminal uridylyltransferase 4 [Source:RefSeq peptide;Acc:NP_001193859]	3:94414997-94512804	194.085	216.979	264.993	233.075	199.92	263.991	270.951	266.916	330.097	282.704	160.571	232.187
ENSBTAG00000002724	HORMAD1	HORMA domain containing 1 [Source:HGNC Symbol;Acc:HGNC:25245]	3:20059126-20078990	8.5312	7.84263	10.796	5.47125	7.95702	8.79969	7.32299	6.9329	14.885	12.2915	9.44538	10.5105
ENSBTAG00000002725	RNGTT	RNA guanylyltransferase and 5'-phosphatase [Source:HGNC Symbol;Acc:HGNC:10073]	9:61993719-62225102	190.886	239.636	265.975	302.013	231.748	281.59	194.059	162.056	223.275	199.5	130.346	186.323
ENSBTAG00000002726	CDC27	cell division cycle 27 [Source:HGNC Symbol;Acc:HGNC:1728]	19:46844174-46901634	672.898	716.293	741	827.253	715.137	793.928	721.315	652.559	684.71	659.957	587.503	571.39
ENSBTAG00000002727	PHACTR4	phosphatase and actin regulator 4 [Source:HGNC Symbol;Acc:HGNC:25793]	2:125507620-125558651	303.924	322.419	276.771	238.547	323.254	313.856	521.397	550.299	605.907	521.915	423.153	447.174
ENSBTAG00000002728	ARID1B	AT-rich interaction domain 1B [Source:HGNC Symbol;Acc:HGNC:18040]	9:94882344-95271883	268.733	307.605	266.956	284.505	266.56	244.436	410.82	410.774	426.412	332.815	298.474	252.252
ENSBTAG00000002730	ELP3	elongator acetyltransferase complex subunit 3 [Source:HGNC Symbol;Acc:HGNC:20696]	8:10456058-10576397	272.998	277.978	267.938	277.94	260.592	261.058	213.831	175.056	147.975	218.41	207.798	207.344
ENSBTAG00000002733	DBX1	developing brain homeobox 1 [Source:HGNC Symbol;Acc:HGNC:33185]	29:25002481-25007304	0	0	0	0	0	0	0	0	0	0	0	0
ENSBTAG00000002734	EIF3G	eukaryotic translation initiation factor 3 subunit G [Source:HGNC Symbol;Acc:HGNC:3274]	7:15897380-15902004	1731.83	1653.92	1754.85	1516.63	1764.47	1617.19	1480.71	1532.17	1266.1	1416.36	2059.09	1711.3
ENSBTAG00000002735	C25H16ORF13	UPF0585 protein C16orf13 homolog [Source:UniProtKB/Swiss-Prot;Acc:Q32KX8]	25:543806-545583	291.127	288.434	236.531	217.756	243.684	227.814	395.441	353.578	300.327	295.941	409.929	321.048
ENSBTAG00000002736	DNMT1	DNA methyltransferase 1 [Source:HGNC Symbol;Acc:HGNC:2976]	7:15913446-15956917	843.522	982.943	908.829	1003.43	1037.4	948.411	752.071	890.877	1112	1627.2	1301.57	1419.87
ENSBTAG00000002737	WFIKKN1	WAP, follistatin/kazal, immunoglobulin, kunitz and netrin domain containing 1 [Source:HGNC Symbol;Acc:HGNC:30912]	25:540854-543387	2.1328	3.48561	0.981457	4.377	4.97314	1.95549	0	3.46645	7.8803	0.945498	1.88908	2.8665
ENSBTAG00000002738	S1PR2	sphingosine-1-phosphate receptor 2 [Source:HGNC Symbol;Acc:HGNC:3169]	7:15974816-15982578	480.946	501.928	446.563	490.224	545.056	488.872	512.609	508.701	509.593	809.346	787.745	827.464
ENSBTAG00000002739	PDE1C	phosphodiesterase 1C [Source:HGNC Symbol;Acc:HGNC:8776]	4:64985737-65050206	0	0	0	0	0	0	0	0	0	0	0	0
ENSBTAG00000002742	MSH2	mutS homolog 2 [Source:HGNC Symbol;Acc:HGNC:7325]	11:29648305-29730536	105.574	120.254	112.868	107.237	82.5541	95.8189	125.955	141.258	126.085	101.168	134.124	107.016
ENSBTAG00000002743	OSGEP	O-sialoglycoprotein endopeptidase [Source:HGNC Symbol;Acc:HGNC:18028]	10:26709552-26716112	269.799	203.037	209.05	240.735	179.033	193.593	180.878	188.055	177.745	184.372	204.02	172.946
ENSBTAG00000002744	MUSK	muscle, skeletal receptor tyrosine-protein kinase [Source:RefSeq peptide;Acc:NP_001179281]	8:101881883-101976250	0	0	0	0	0	0	0	0	0	0	0	0
ENSBTAG00000002745	APEX1	apurinic/apyrimidinic endodeoxyribonuclease 1 [Source:HGNC Symbol;Acc:HGNC:587]	10:26706595-26709174	993.884	926.301	904.904	852.421	932.96	862.37	934.414	844.08	626.922	746.943	1008.77	849.44
ENSBTAG00000002746	OSTF1	osteoclast stimulating factor 1 [Source:HGNC Symbol;Acc:HGNC:8510]	8:51440387-51501432	2635.07	2399.84	2271.09	2374.52	2690.47	2284.99	2274.52	2033.94	1836.99	2390.22	2767.5	2547.37
ENSBTAG00000002747	ABCA5	ATP binding cassette subfamily A member 5 [Source:HGNC Symbol;Acc:HGNC:35]	19:61873253-61919888	213.28	243.121	223.772	202.436	218.818	207.282	439.379	610.961	613.788	324.306	245.58	249.386
ENSBTAG00000002748	TMEM55B	transmembrane protein 55B [Source:HGNC Symbol;Acc:HGNC:19299]	10:26702990-26706505	463.884	386.903	412.212	358.914	388.899	402.83	459.151	510.434	531.482	559.735	423.153	514.06
ENSBTAG00000002749	CRHR1	corticotropin-releasing factor receptor 1 precursor [Source:RefSeq peptide;Acc:NP_776712]	19:46456088-46483532	0	0	0.981457	0	0	0	0	0	0	0	0	0
ENSBTAG00000002750	KRIT1	KRIT1, ankyrin repeat containing [Source:HGNC Symbol;Acc:HGNC:1573]	4:9375280-9415008	324.185	354.661	344.491	400.496	340.162	368.609	235.068	255.651	237.285	302.559	241.802	251.297
ENSBTAG00000002751	VSTM5	V-set and transmembrane domain containing 5 [Source:HGNC Symbol;Acc:HGNC:34443]	29:978636-979365	0	0.871403	0	1.09425	0	0.977744	0.732299	0	0	0.945498	0	0.955501
ENSBTAG00000002755	ANKRD12	ankyrin repeat domain 12 [Source:HGNC Symbol;Acc:HGNC:29135]	24:41913310-41975447	1411.91	1327.15	1944.27	2226.8	1597.37	2209.7	928.555	996.604	1309.88	1157.29	640.397	760.579
ENSBTAG00000002756			8:73789127-73833214	36.2576	92.3687	67.7205	51.4298	86.5326	57.6869	66.6392	71.0622	56.0377	58.6209	119.012	84.0841
ENSBTAG00000002757	IL20	interleukin 20 [Source:HGNC Symbol;Acc:HGNC:6002]	16:4504759-4507789	0	0	0	1.09425	0	0	0	0	0	0	0	0
ENSBTAG00000002758	THBD	thrombomodulin [Source:HGNC Symbol;Acc:HGNC:11784]	13:42217371-42221004	102.374	68.8408	129.552	204.625	164.113	311.9	30.0243	23.3985	33.2724	150.334	126.568	202.566
ENSBTAG00000002763	KMT2B	lysine methyltransferase 2B [Source:HGNC Symbol;Acc:HGNC:15840]	18:46620836-46640904	810.464	921.073	976.55	889.626	946.885	999.254	564.603	756.552	893.976	885.931	680.067	730.958
ENSBTAG00000002764	IGFLR1	IGF like family receptor 1 [Source:HGNC Symbol;Acc:HGNC:23620]	18:46641558-46644180	953.361	1026.51	836.202	822.876	994.627	871.17	730.834	852.746	823.929	784.763	842.528	728.092
ENSBTAG00000002765	CYP24A1	cytochrome P450 family 24 subfamily A member 1 [Source:HGNC Symbol;Acc:HGNC:2602]	13:82350503-82368773	0	1.74281	0	0	0	0	0	0	0	0.945498	0	0
ENSBTAG00000002767	GNB4	G protein subunit beta 4 [Source:HGNC Symbol;Acc:HGNC:20731]	1:88225885-88257992	154.628	178.638	268.919	230.887	178.038	267.902	303.904	171.589	254.796	104.005	47.2269	70.7071
ENSBTAG00000002768	SLC35A2	solute carrier family 35 member A2 [Source:HGNC Symbol;Acc:HGNC:11022]	X:92098162-92105518	308.189	314.576	290.511	270.28	304.356	318.744	334.661	308.514	273.184	364.962	411.818	345.891
ENSBTAG00000002769	AP1G1	adaptor related protein complex 1 gamma 1 subunit [Source:HGNC Symbol;Acc:HGNC:555]	18:39401561-39483417	930.967	919.33	1072.73	987.014	922.019	1068.67	805.529	786.884	855.45	887.822	710.292	798.799
ENSBTAG00000002770	TCN2	transcobalamin 2 [Source:HGNC Symbol;Acc:HGNC:11653]	17:71711466-71727449	1904.59	2179.38	1884.4	1566.97	2250.84	2025.88	2888.19	3105.94	2542.71	2877.15	3834.82	3043.27
ENSBTAG00000002772	GAL3ST3	galactose-3-O-sulfotransferase 3 [Source:HGNC Symbol;Acc:HGNC:24144]	29:44790176-44800852	0	0	0	0	0	0.977744	0	0	0	0	0	0
ENSBTAG00000002773			19:57328131-57334739	713.421	799.948	828.35	500.073	689.277	760.685	1017.9	1398.71	1623.34	1397.45	993.654	953.59
ENSBTAG00000002774	PTPN23	protein tyrosine phosphatase, non-receptor type 23 [Source:HGNC Symbol;Acc:HGNC:14406]	22:52818988-52844833	1668.92	1477.03	1370.11	1577.91	1597.37	1327.78	801.867	1052.93	1390.44	1187.55	1052.22	1211.58
ENSBTAG00000002775	C12orf71	chromosome 12 open reading frame 71 [Source:HGNC Symbol;Acc:HGNC:34452]	5:82653406-82656449	0	0	0	0	0	0	0	0	0	0	0	0
ENSBTAG00000002778	SF3B2	splicing factor 3b subunit 2 [Source:HGNC Symbol;Acc:HGNC:10769]	29:44803791-44817398	2076.28	2010.33	1919.73	1924.79	1950.46	1946.69	1840.27	1872.75	1845.74	1963.8	2283.89	1980.75
ENSBTAG00000002779	GABRP	gamma-aminobutyric acid type A receptor pi subunit [Source:HGNC Symbol;Acc:HGNC:4089]	20:2583486-2610136	1.0664	0	0	0	0.994627	0	0	0	0	0	0	0
ENSBTAG00000002781	GCNT4	glucosaminyl (N-acetyl) transferase 4, core 2 [Source:HGNC Symbol;Acc:HGNC:17973]	10:6432188-6433552	12.7968	30.4991	35.3325	15.3195	30.8334	43.0207	51.2609	41.5974	62.1668	29.3104	32.1143	38.22
ENSBTAG00000002782	ZC3H7B	zinc finger CCCH-type containing 7B [Source:HGNC Symbol;Acc:HGNC:30869]	5:112977785-113010230	106.64	104.568	118.756	98.4826	86.5326	99.7299	49.064	65.8625	70.0471	52.0024	45.3378	48.7306
ENSBTAG00000002783	PCYOX1	prenylcysteine oxidase 1 [Source:HGNC Symbol;Acc:HGNC:20588]	11:68560573-68572075	283.662	299.763	324.862	294.353	241.694	286.479	519.932	501.768	443.924	240.156	103.899	130.904
ENSBTAG00000002784	COPS5	COP9 signalosome subunit 5 [Source:HGNC Symbol;Acc:HGNC:2240]	14:33207508-33226917	692.093	609.982	572.19	623.723	641.535	560.247	703.739	688.957	525.353	616.465	717.849	667.895
ENSBTAG00000002786			21:20176386-20193035	1136.78	1294.03	1006.98	948.715	1137.85	1097.03	1536.36	1482.77	1071.72	1284.93	1424.36	1343.43
ENSBTAG00000002788	RAB27B	RAB27B, member RAS oncogene family [Source:HGNC Symbol;Acc:HGNC:9767]	24:54544871-54715264	3.1992	1.74281	1.96291	2.1885	1.98925	3.91097	5.12609	8.66612	10.5071	1.891	0	2.8665
ENSBTAG00000002791	SEC24C	SEC24 homolog C, COPII coat complex component [Source:HGNC Symbol;Acc:HGNC:10705]	28:29812282-29832215	1121.85	1381.17	1345.58	1239.79	1364.63	1435.33	1228.8	1288.65	1385.18	1313.3	1244.9	1226.86
ENSBTAG00000002792	FUT11	fucosyltransferase 11 [Source:HGNC Symbol;Acc:HGNC:19233]	28:29833271-29841130	173.823	170.795	225.735	234.17	199.92	277.679	143.531	95.3273	159.357	100.223	60.4504	81.2176
ENSBTAG00000002795	NKTR	natural killer cell triggering receptor [Source:HGNC Symbol;Acc:HGNC:7833]	22:15368280-15418568	397.767	513.256	646.78	563.539	510.244	636.511	273.88	377.843	588.396	428.31	294.696	379.334
ENSBTAG00000002796	KLHL3	kelch like family member 3 [Source:HGNC Symbol;Acc:HGNC:6354]	7:50666010-50774919	13.8632	21.7851	30.4252	15.3195	23.8711	20.5326	29.292	25.9984	31.5212	26.4739	18.8908	31.5315
ENSBTAG00000002798	NABP2	nucleic acid binding protein 2 [Source:HGNC Symbol;Acc:HGNC:28412]	5:57421812-57427939	228.21	194.323	225.735	259.337	214.839	232.703	177.216	238.318	221.524	224.083	251.247	237.92
ENSBTAG00000002799	SLC39A5	solute carrier family 39 member 5 [Source:HGNC Symbol;Acc:HGNC:20502]	5:57416305-57421636	21.328	24.3993	23.555	38.2988	28.8442	34.221	18.3075	16.4656	42.9039	33.0924	20.7798	18.1545
ENSBTAG00000002803	SULT1C3	sulfotransferase family 1C member 3 [Source:HGNC Symbol;Acc:HGNC:33543]	11:44768842-44785035	0	0	0	0	0	0	0	0	0	0	0	0
ENSBTAG00000002804	PDGFRB	platelet derived growth factor receptor beta [Source:HGNC Symbol;Acc:HGNC:8804]	7:63496230-63532702	6.3984	3.48561	0	1.09425	1.98925	2.93323	0.732299	0.866612	0.875589	5.67299	0	1.911
ENSBTAG00000002805			X:34629931-34631070	0	0	0	0	0	0	0	0	0	0	0	0
ENSBTAG00000002808	PSMA3	proteasome subunit alpha 3 [Source:HGNC Symbol;Acc:HGNC:9532]	10:70797328-70822594	1811.81	1566.78	1650.81	1643.56	1673.96	1620.12	1928.88	1684.69	1371.17	1576.14	1736.06	1689.33
ENSBTAG00000002809	CAPN10	calpain 10 [Source:HGNC Symbol;Acc:HGNC:1477]	3:120332023-120339480	97.0424	46.1844	53.9801	54.7125	55.6991	54.7536	65.1746	39.8642	69.1715	65.2393	49.116	67.8406
ENSBTAG00000002810	ZNF777	zinc finger protein 777 [Source:HGNC Symbol;Acc:HGNC:22213]	4:113238978-113261531	169.558	152.496	113.849	142.253	154.167	119.285	140.601	143.858	154.979	139.934	164.35	162.435
ENSBTAG00000002813	GAB1	GRB2 associated binding protein 1 [Source:HGNC Symbol;Acc:HGNC:4066]	17:14625987-14753591	719.82	738.95	697.816	726.582	807.637	813.483	1111.63	1247.92	1305.5	1111.91	882.198	942.124
ENSBTAG00000002816	SARM1	sterile alpha and TIR motif containing 1 [Source:HGNC Symbol;Acc:HGNC:17074]	19:20419004-20441105	231.409	221.336	199.236	189.305	173.065	200.437	116.436	110.06	98.066	149.389	160.571	169.124
ENSBTAG00000002817	SLC46A1	solute carrier family 46 member 1 [Source:HGNC Symbol;Acc:HGNC:30521]	19:20442061-20449646	338.049	345.947	313.085	315.144	320.27	316.789	328.07	329.313	341.48	430.201	462.824	442.397
ENSBTAG00000002820	RBBP7	RB binding protein 7, chromatin remodeling factor [Source:HGNC Symbol;Acc:HGNC:9890]	X:133866652-133939151	833.924	792.105	784.184	758.316	791.723	751.885	981.281	987.938	845.819	828.256	942.649	813.131
ENSBTAG00000002821	CILP	cartilage intermediate layer protein [Source:HGNC Symbol;Acc:HGNC:1980]	10:12099600-12114284	20.2616	13.9424	21.5921	29.5448	17.9033	24.4436	9.51989	13.8658	29.77	29.3104	20.7798	19.11
ENSBTAG00000002822	CNBD2	cyclic nucleotide binding domain containing 2 [Source:HGNC Symbol;Acc:HGNC:16145]	13:65759114-65807438	2.1328	1.74281	0	2.1885	0.994627	2.93323	1.4646	3.46645	1.75118	1.891	0	2.8665
ENSBTAG00000002823	MPZL1	myelin protein zero like 1 [Source:HGNC Symbol;Acc:HGNC:7226]	3:930876-1012734	538.532	533.299	420.064	483.659	445.593	439.985	597.556	600.562	502.588	641.047	598.837	634.453
ENSBTAG00000002824	DPEP3	dipeptidase 3 [Source:HGNC Symbol;Acc:HGNC:23029]	18:35576307-35580517	39.4568	30.4991	29.4437	25.1678	21.8818	26.3991	14.646	24.2651	14.885	24.5829	22.6689	20.0655
ENSBTAG00000002826	CLSPN	claspin [Source:HGNC Symbol;Acc:HGNC:19715]	3:110604436-110630769	34.1248	71.455	58.8874	38.2988	52.7152	58.6646	45.4025	51.9967	66.5448	47.2749	49.116	45.8641
ENSBTAG00000002827	ACAT2	acetyl-CoA acetyltransferase 2 [Source:HGNC Symbol;Acc:HGNC:94]	9:97466405-97481898	1948.31	1641.72	1442.74	2190.69	1696.83	1679.76	883.885	869.212	779.274	1124.2	1016.32	1086.4
ENSBTAG00000002828	RNF185	ring finger protein 185 [Source:HGNC Symbol;Acc:HGNC:26783]	17:72108603-72138742	1225.29	1181.62	1163.03	1071.27	1180.62	1255.42	1340.11	1360.58	1145.27	1270.75	1396.03	1291.84
ENSBTAG00000002829	TCP1	t-complex 1 [Source:HGNC Symbol;Acc:HGNC:11655]	9:97481824-97492748	2156.26	2015.56	1903.05	2271.66	2220.01	1980.91	1706.26	1479.31	1249.47	1638.55	1966.53	1630.08
ENSBTAG00000002830	U2AF2	U2 small nuclear RNA auxiliary factor 2 [Source:HGNC Symbol;Acc:HGNC:23156]	18:62327715-62340671	2384.47	2275.23	2227.91	2096.58	2270.73	2073.79	1605.2	1759.22	1979.71	1937.32	2089.32	2128.86
ENSBTAG00000002833	FBXO22	F-box protein 22 [Source:HGNC Symbol;Acc:HGNC:13593]	21:31714324-31740279	458.552	407.817	408.286	423.475	388.899	409.675	334.661	350.111	304.705	417.91	394.817	430.931
ENSBTAG00000002834	CCDC69	coiled-coil domain containing 69 [Source:HGNC Symbol;Acc:HGNC:24487]	7:64435993-64471401	563.059	510.642	491.71	483.659	477.421	483.005	641.494	683.757	643.558	754.507	714.071	743.38
ENSBTAG00000002835	SMAD1	SMAD family member 1 [Source:HGNC Symbol;Acc:HGNC:6767]	17:12906376-12953417	17.0624	17.4281	21.5921	24.0735	20.8872	10.7552	27.8274	22.5319	36.7747	19.8555	18.8908	22.932
ENSBTAG00000002836	TAF3	TATA-box binding protein associated factor 3 [Source:HGNC Symbol;Acc:HGNC:17303]	13:16043506-16163986	156.761	185.609	173.718	155.384	171.076	194.571	151.586	136.925	129.587	163.571	147.348	141.414
ENSBTAG00000002837	TOR1B	torsin family 1 member B [Source:HGNC Symbol;Acc:HGNC:11995]	11:100210927-100215693	162.093	206.523	189.421	177.269	167.097	185.771	226.28	233.985	186.5	178.699	162.461	142.37
ENSBTAG00000002842	HEATR4	Bos taurus HEAT repeat containing 4 (HEATR4), mRNA. [Source:RefSeq mRNA;Acc:NM_001302935]	10:85310599-85350659	8.5312	6.09982	10.796	4.377	4.97314	4.88872	0	4.33306	3.50236	4.72749	3.77815	4.77751
ENSBTAG00000002843		acyl-CoA thioesterase 4 [Source:RefSeq peptide;Acc:NP_001092411]	10:85375286-85380533	42.656	33.9847	36.3139	36.1103	42.769	36.1765	8.05529	13.8658	11.3827	25.5284	5.66723	32.487
ENSBTAG00000002844	PPFIA3	PTPRF interacting protein alpha 3 [Source:HGNC Symbol;Acc:HGNC:9247]	18:56090692-56106714	3.1992	6.09982	5.88874	1.09425	2.98388	2.93323	7.32299	8.66612	7.8803	4.72749	13.2235	8.59951
ENSBTAG00000002845	CDH10	cadherin 10 [Source:HGNC Symbol;Acc:HGNC:1749]	20:48874612-49060950	0	0	0	0	2.98388	1.95549	0	0	0	0	0	0
ENSBTAG00000002846	TRAF3IP3	TRAF3 interacting protein 3 [Source:HGNC Symbol;Acc:HGNC:30766]	16:75423473-75446749	428.693	377.317	369.028	403.778	386.91	377.409	239.462	245.251	274.059	409.401	425.042	422.331
ENSBTAG00000002847	D2HGDH	D-2-hydroxyglutarate dehydrogenase [Source:HGNC Symbol;Acc:HGNC:28358]	3:121212557-121237816	201.55	203.037	182.551	165.232	171.076	153.506	290.723	336.245	400.144	242.993	256.914	236.009
ENSBTAG00000002848	C1orf74	chromosome 1 open reading frame 74 [Source:HGNC Symbol;Acc:HGNC:26319]	16:75421211-75423467	50.1208	48.7986	52.9987	54.7125	40.7797	64.5311	56.387	46.797	41.1527	63.3483	90.6756	68.7961
ENSBTAG00000002849	IRF6	interferon regulatory factor 6 [Source:HGNC Symbol;Acc:HGNC:6121]	16:75401221-75417466	1.0664	1.74281	0	0	0.994627	0.977744	0	0	0.875589	0	0	0.955501
ENSBTAG00000002850	HEATR9	HEAT repeat containing 9 [Source:HGNC Symbol;Acc:HGNC:26548]	19:14834532-14851130	0	0.871403	5.88874	4.377	0	0.977744	2.1969	0	3.50236	0	0	0
ENSBTAG00000002851			14:79296713-79298474	0	0.871403	0	0	0	0.977744	0	0	0	0	1.88908	0
ENSBTAG00000002853	HRC	histidine rich calcium binding protein [Source:HGNC Symbol;Acc:HGNC:5178]	18:56107442-56111943	1.0664	0	0	0	0.994627	0	2.1969	0	0	0	0	1.911
ENSBTAG00000002854	TMEM63A	transmembrane protein 63A [Source:HGNC Symbol;Acc:HGNC:29118]	16:29624572-29655286	1416.18	1747.16	1624.31	1267.14	1788.34	1803.94	1342.3	1578.1	1498.13	1565.74	1911.74	1670.22
ENSBTAG00000002855			16:29663583-29666431	0	0	0	0	0	0	0	0	0	0	0	0
ENSBTAG00000002856	MEIG1	meiosis/spermiogenesis associated 1 [Source:HGNC Symbol;Acc:HGNC:23429]	13:29882066-29898674	0	0	0	1.09425	1.98925	0	0	0.866612	0	0	0	0
ENSBTAG00000002858	ACBD7	Bos taurus acyl-CoA binding domain containing 7 (ACBD7), mRNA. [Source:RefSeq mRNA;Acc:NM_001113297]	13:29940129-29943624	66.1168	100.211	103.053	62.3723	96.4788	79.1972	106.916	87.5278	59.54	53.8934	117.123	102.239
ENSBTAG00000002859			4:83451124-83478290	0	0	0	0	0	0	1.4646	0	0.875589	0	0	0
ENSBTAG00000002863	ACAA2	acetyl-CoA acyltransferase 2 [Source:HGNC Symbol;Acc:HGNC:83]	24:49908126-49942827	740.081	684.923	693.89	610.592	712.153	733.308	757.93	720.155	587.52	677.922	912.424	785.422
ENSBTAG00000002865	KCNIP1	potassium voltage-gated channel interacting protein 1 [Source:HGNC Symbol;Acc:HGNC:15521]	20:2283783-2544502	0	0	0	0	0	0	0	0	0	0	0	0
ENSBTAG00000002866	RPIA	ribose 5-phosphate isomerase A [Source:HGNC Symbol;Acc:HGNC:10297]	11:47220160-47254704	125.835	91.4973	94.2199	109.425	85.5379	108.53	130.349	97.0605	95.4392	98.3318	111.455	91.7281
ENSBTAG00000002868	GPR6	G protein-coupled receptor 6 [Source:HGNC Symbol;Acc:HGNC:4515]	9:40704348-40706731	0	0	0	0	0	0	0	0	0	0	0	0
ENSBTAG00000002869	ARL4A	ADP ribosylation factor like GTPase 4A [Source:HGNC Symbol;Acc:HGNC:695]	4:20296431-20297969	147.163	150.753	175.681	157.572	164.113	182.838	121.562	110.926	89.3101	120.078	134.124	107.016
ENSBTAG00000002871	COPS6	COP9 signalosome subunit 6 [Source:HGNC Symbol;Acc:HGNC:21749]	25:36893605-36896370	973.623	857.461	889.2	874.306	979.708	785.128	1040.6	996.604	769.643	1043.83	1358.25	1106.47
ENSBTAG00000002874	TMEM183A	transmembrane protein 183A [Source:HGNC Symbol;Acc:HGNC:20173]	16:519685-534911	380.705	383.417	419.082	369.857	423.711	411.63	424.733	391.709	363.369	420.746	349.479	420.42
ENSBTAG00000002878	CHRD	chordin [Source:HGNC Symbol;Acc:HGNC:1949]	1:83416532-83425904	1.0664	0	0.981457	1.09425	0.994627	0.977744	0.732299	0	0.875589	0	3.77815	3.822
ENSBTAG00000002879	DCPS	decapping enzyme, scavenger [Source:HGNC Symbol;Acc:HGNC:29812]	29:30023034-30065785	196.218	221.336	208.069	153.195	198.925	173.061	288.526	292.915	210.141	289.322	302.252	314.36
ENSBTAG00000002880			26:16721039-16919269	4.2656	1.74281	0.981457	1.09425	0.994627	4.88872	0	0	4.37794	0	0	0.955501
ENSBTAG00000002881	AP4M1	adaptor related protein complex 4 mu 1 subunit [Source:HGNC Symbol;Acc:HGNC:574]	25:36881739-36885596	171.69	186.48	182.551	161.949	146.21	165.239	140.601	180.255	196.132	186.263	160.571	175.812
ENSBTAG00000002882	LMNB1	lamin-B1 [Source:RefSeq peptide;Acc:NP_001096765]	7:28414756-28465352	134.366	240.507	213.958	198.059	229.759	224.881	276.809	225.319	247.792	160.735	224.8	256.074
ENSBTAG00000002883	RPTOR	regulatory associated protein of MTOR complex 1 [Source:HGNC Symbol;Acc:HGNC:30287]	19:52308519-52629957	235.674	236.15	223.772	272.468	246.668	262.035	175.019	186.322	190.878	242.047	205.909	205.433
ENSBTAG00000002885	MSR1	macrophage scavenger receptor 1 [Source:HGNC Symbol;Acc:HGNC:7376]	27:19976214-20056927	2226.64	4818.86	3571.52	1819.74	4861.74	3981.37	10660.8	9938.31	7606.24	4299.18	7645.09	5612.61
ENSBTAG00000002887	DDI1	DNA damage inducible 1 homolog 1 [Source:HGNC Symbol;Acc:HGNC:18961]	15:4642030-4644091	0	0	0	0	0	0.977744	0	0	0	0	0	0
ENSBTAG00000002888	TMTC2	transmembrane and tetratricopeptide repeat containing 2 [Source:HGNC Symbol;Acc:HGNC:25440]	5:12460330-12563124	2.1328	0	0.981457	0	0.994627	0	0	0.866612	5.25353	0	0	0
ENSBTAG00000002890	RBM10	RNA-binding protein 10 [Source:RefSeq peptide;Acc:NP_001193622]	X:90794365-90820965	884.045	1005.6	931.403	849.138	905.111	957.211	934.414	1059	1083.98	1051.39	1105.11	1010.92
ENSBTAG00000002891	HTR5A	5-hydroxytryptamine receptor 5A [Source:HGNC Symbol;Acc:HGNC:5300]	4:117713085-117730633	0	0	0	1.09425	0	0	0	0	0	0	0	0
ENSBTAG00000002894	TNFSF4	tumor necrosis factor superfamily member 4 [Source:HGNC Symbol;Acc:HGNC:11934]	16:41689563-41709076	2.1328	4.35701	10.796	8.754	13.9248	9.77744	5.85839	4.33306	2.62677	2.83649	5.66723	1.911
ENSBTAG00000002895	ATOH1	atonal bHLH transcription factor 1 [Source:HGNC Symbol;Acc:HGNC:797]	6:32136547-32138712	0	0	0	0	0	0	0	0	0	0	0	0
ENSBTAG00000002896	KPNA6	importin subunit alpha-7 [Source:RefSeq peptide;Acc:NP_001069422]	1:130554555-130643416	251.67	250.964	301.307	274.657	285.458	307.012	268.021	218.386	257.423	254.339	207.798	249.386
ENSBTAG00000002898	UNC45B	unc-45 myosin chaperone B [Source:HGNC Symbol;Acc:HGNC:14304]	19:15233409-15265756	0	0	0	0	0	0	0	0	0	0	0	0
ENSBTAG00000002902	ANO6	anoctamin 6 [Source:HGNC Symbol;Acc:HGNC:25240]	5:35059697-35150452	501.208	559.441	628.133	637.948	481.4	743.085	366.15	387.376	473.694	472.749	239.913	366.912
ENSBTAG00000002904	ZNF787	zinc finger protein 787 [Source:HGNC Symbol;Acc:HGNC:26998]	18:63687553-63695160	126.902	102.826	46.1285	106.142	84.5433	46.9317	116.436	104.86	103.319	59.5664	102.01	149.058
ENSBTAG00000002907	C2CD3	C2 calcium dependent domain containing 3 [Source:HGNC Symbol;Acc:HGNC:24564]	15:54227840-54357467	185.554	216.108	254.197	227.604	215.834	226.837	178.681	170.723	248.667	241.102	188.908	193.967
ENSBTAG00000002908	GNG4	G protein subunit gamma 4 [Source:HGNC Symbol;Acc:HGNC:4407]	28:8340143-8408741	2.1328	0	1.96291	8.754	4.97314	3.91097	0.732299	0	0	3.78199	7.5563	1.911
ENSBTAG00000002910			3:94016558-94046956	7.4648	13.9424	16.6848	8.754	17.9033	15.6439	25.6305	17.3322	19.263	7.56398	18.8908	22.932
ENSBTAG00000002912	INHBA	inhibin beta A subunit [Source:HGNC Symbol;Acc:HGNC:6066]	4:79986254-79997754	29.8592	9.58543	21.5921	49.2413	13.9248	28.3546	5.12609	9.53273	21.0141	17.019	15.1126	5.73301
ENSBTAG00000002913			5:59432558-59433496	0	0	0	0	0	0	0	0	0	0	0	0
ENSBTAG00000002914	GALNT18	polypeptide N-acetylgalactosaminyltransferase 18 [Source:HGNC Symbol;Acc:HGNC:30488]	15:41624351-41980708	0	0	0	0	0	0	0	0	0	0	0	0
ENSBTAG00000002915	GPR63	G protein-coupled receptor 63 [Source:HGNC Symbol;Acc:HGNC:13302]	9:53812418-53813749	0	0	0	0	0	0	0	0	0	0	0	0
ENSBTAG00000002917			4:114885501-114925565	62.9176	64.4838	58.8874	57.9953	54.7045	40.0875	103.254	108.327	93.688	44.4384	49.116	47.7751
ENSBTAG00000002918	RAD51	RAD51 recombinase [Source:HGNC Symbol;Acc:HGNC:9817]	10:36368263-36403938	79.98	117.639	100.109	67.8435	95.4842	92.8856	109.113	106.593	100.693	59.5664	132.235	104.15
ENSBTAG00000002919	UNC5CL	unc-5 family C-terminal like [Source:HGNC Symbol;Acc:HGNC:21203]	23:14959072-14965828	0	0.871403	0	2.1885	0	0	0	0	0	0	0	0.955501
ENSBTAG00000002920	KAT6B	lysine acetyltransferase 6B [Source:HGNC Symbol;Acc:HGNC:17582]	28:30807700-30986965	169.558	173.409	213.958	226.51	152.178	217.059	155.98	168.123	211.017	171.135	86.8975	112.749
ENSBTAG00000002921	RMDN3	regulator of microtubule dynamics 3 [Source:HGNC Symbol;Acc:HGNC:25550]	10:36404114-36419370	255.936	235.279	288.548	225.416	230.754	218.037	152.318	187.188	189.127	233.538	198.353	211.166
ENSBTAG00000002922		GRB2 associated binding protein family member 4 [Source:HGNC Symbol;Acc:HGNC:18325]	29:17833137-17887917	406.298	384.289	401.416	493.507	423.711	479.094	500.893	521.7	529.731	422.637	360.813	363.09
ENSBTAG00000002923	CX3CR1	C-X3-C motif chemokine receptor 1 [Source:HGNC Symbol;Acc:HGNC:2558]	22:12613418-12627354	0	0	0	1.09425	0.994627	0	0.732299	1.73322	0.875589	0	0	0
ENSBTAG00000002924	DUPD1	dual specificity phosphatase and pro isomerase domain containing 1 [Source:HGNC Symbol;Acc:HGNC:23481]	28:30993339-31024892	0	0	0	0	0	0	0	0	0	0	0	0
ENSBTAG00000002928	AMTN	amelotin precursor [Source:RefSeq peptide;Acc:NP_001289882]	6:87608794-87621025	0	0	0.981457	0	0	0	0	0.866612	0	0	0	0
ENSBTAG00000002929	IRF4	interferon regulatory factor 4 [Source:RefSeq peptide;Acc:NP_001193091]	23:52050985-52064928	131.167	200.423	188.44	159.761	245.673	170.127	148.657	136.058	156.73	63.3483	102.01	134.726
ENSBTAG00000002931	BEST3	bestrophin 3 [Source:HGNC Symbol;Acc:HGNC:17105]	5:43995905-44048333	0	0	0	0	0	0	0	0	0	0	0	0
ENSBTAG00000002934	ADGRF4	adhesion G protein-coupled receptor F4 [Source:HGNC Symbol;Acc:HGNC:19011]	23:20745536-20758331	0	0	0.981457	0	0	0	0	0	0	0	0	0
ENSBTAG00000002935	TMEM248	transmembrane protein 248 [Source:HGNC Symbol;Acc:HGNC:25476]	25:28568520-28577304	472.415	488.857	516.246	547.125	538.093	587.624	553.618	461.038	513.971	492.604	430.709	467.24
ENSBTAG00000002936	PRRX2		11:100080558-100132328	1.0664	0.871403	0	1.09425	0	0	1.4646	0	0	0.945498	0	1.911
ENSBTAG00000002937	ADGRE3	adhesion G protein-coupled receptor E3 [Source:HGNC Symbol;Acc:HGNC:23647]	7:12206055-12266930	377.505	277.978	352.343	256.055	246.668	348.077	304.636	370.91	335.351	307.287	224.8	320.093
ENSBTAG00000002938	CPED1	cadherin like and PC-esterase domain containing 1 [Source:HGNC Symbol;Acc:HGNC:26159]	4:86250173-86572861	8.5312	12.1996	7.85166	6.5655	8.95164	13.6884	19.0398	12.1326	12.2582	11.346	13.2235	1.911
ENSBTAG00000002939	FURIN	furin, paired basic amino acid cleaving enzyme [Source:HGNC Symbol;Acc:HGNC:8568]	21:22206517-22213761	1964.31	2542.75	1994.32	1879.92	2363.23	2190.15	3504.05	4014.15	3547.01	4097.79	4044.51	4079.99
ENSBTAG00000002940	WNT16	Wnt family member 16 [Source:HGNC Symbol;Acc:HGNC:16267]	4:86598084-86609355	0	0	0	0	0	0	0	0	0	0	0	0
ENSBTAG00000002941	FES	FES proto-oncogene, tyrosine kinase [Source:HGNC Symbol;Acc:HGNC:3657]	21:22192640-22204117	2221.31	2612.47	2144.48	1884.3	2496.51	2057.17	2352.88	2561.71	2746.72	2895.11	3177.43	2819.68
ENSBTAG00000002942	SLC2A10	solute carrier family 2 member 10 [Source:HGNC Symbol;Acc:HGNC:13444]	13:76091992-76103853	0	6.09982	1.96291	0	4.97314	7.82195	1.4646	4.33306	4.37794	0	1.88908	9.55501
ENSBTAG00000002943			11:36063965-36064471	0	1.74281	0	1.09425	0.994627	0	0.732299	0	0	0	0	1.911
ENSBTAG00000002944	ATP5G3	ATP synthase, H+ transporting, mitochondrial Fo complex subunit C3 (subunit 9) [Source:HGNC Symbol;Acc:HGNC:843]	2:21702150-21705260	1852.34	1582.47	1726.38	1443.32	1724.68	1552.66	2358	1817.29	1491.13	1565.74	2353.79	1809.72
ENSBTAG00000002947	LY9	lymphocyte antigen 9 [Source:HGNC Symbol;Acc:HGNC:6730]	3:8836998-8864398	1031.21	1193.82	960.847	851.327	969.762	992.41	2768.09	2810.42	2348.33	1622.47	1613.27	1435.16
ENSBTAG00000002948	SETD2	SET domain containing 2 [Source:HGNC Symbol;Acc:HGNC:18420]	22:53011796-53070746	914.971	966.386	1067.83	1060.33	975.729	1173.29	895.602	1066.8	1126.88	1132.71	793.412	887.66
ENSBTAG00000002949	CBX1	chromobox 1 [Source:HGNC Symbol;Acc:HGNC:1551]	19:39032381-39051471	300.725	335.49	309.159	312.956	301.372	337.322	308.298	326.713	307.332	297.832	328.699	328.692
ENSBTAG00000002950			17:49075827-49090245	0	0	0	0	0	0	0	0	0	0	0	0
ENSBTAG00000002951	CD244	CD244 molecule [Source:HGNC Symbol;Acc:HGNC:18171]	3:8794793-8831787	103.441	298.891	226.717	67.8435	257.608	210.215	191.13	235.718	251.294	220.301	436.376	368.823
ENSBTAG00000002952	TBX19	T-box 19 [Source:HGNC Symbol;Acc:HGNC:11596]	3:250260-276531	3.1992	4.35701	2.94437	5.47125	4.97314	2.93323	2.9292	2.59984	7.8803	2.83649	3.77815	0
ENSBTAG00000002953	TXN	thioredoxin [Source:HGNC Symbol;Acc:HGNC:12435]	8:101484812-101492588	2696.92	2207.26	2221.04	2435.8	2543.26	2314.32	2596.73	2247.99	1511.27	3041.67	3525.02	3328.01
ENSBTAG00000002955		zinc finger protein 37A [Source:HGNC Symbol;Acc:HGNC:13102]	28:13166933-13179478	0	0.871403	0.981457	1.09425	0.994627	0.977744	2.9292	0.866612	4.37794	2.83649	0	0
ENSBTAG00000002956	ZNF674		X:102851711-102885917	33.0584	39.2131	22.5735	41.5815	37.7958	37.1543	38.0796	53.7299	65.6692	48.2204	28.3361	45.8641
ENSBTAG00000002959	LRCH1	leucine rich repeats and calponin homology domain containing 1 [Source:HGNC Symbol;Acc:HGNC:20309]	12:16540818-16744403	466.017	403.46	579.06	620.44	560.97	702.02	235.8	235.718	314.336	362.126	253.136	322.959
ENSBTAG00000002960			22:49182445-49227366	3651.35	3422	3150.48	3361.54	3377.75	3238.29	3474.03	3153.6	2709.95	3417.97	4108.74	3786.65
ENSBTAG00000002962			22:49203337-49208665	1071.73	1038.71	913.737	1041.73	1039.39	932.767	1384.78	1533.9	1445.6	1340.72	1384.69	1424.65
ENSBTAG00000002963		serum amyloid A4, constitutive [Source:HGNC Symbol;Acc:HGNC:10516]	29:26722511-26734926	0	0	0	0	0	0	0	0	0	0	1.88908	0
ENSBTAG00000002964	TXLNB	taxilin beta [Source:HGNC Symbol;Acc:HGNC:21617]	9:77937305-77996890	19.1952	19.1709	19.6291	13.131	18.8979	11.7329	16.8429	16.4656	22.7653	24.5829	11.3345	15.288
ENSBTAG00000002965	NEURL3	neuralized E3 ubiquitin protein ligase 3 [Source:HGNC Symbol;Acc:HGNC:25162]	11:2488165-2494781	3.1992	1.74281	0	2.1885	1.98925	0.977744	0	0	0	0	0	0
ENSBTAG00000002966	DNAJC13	DnaJ heat shock protein family (Hsp40) member C13 [Source:HGNC Symbol;Acc:HGNC:30343]	1:138139496-138305752	2275.7	2661.26	2776.54	2732.34	2744.18	2921.5	1906.91	1942.08	2111.04	2164.24	1862.63	1951.13
ENSBTAG00000002970	INTS6	integrator complex subunit 6 [Source:HGNC Symbol;Acc:HGNC:14879]	12:20888781-20973823	354.045	400.845	470.118	448.643	443.604	519.182	382.26	394.308	520.975	381.036	332.477	386.022
ENSBTAG00000002971	CUTC	cutC copper transporter [Source:HGNC Symbol;Acc:HGNC:24271]	26:20550908-20583501	235.674	195.194	250.272	236.358	254.625	228.792	188.933	137.791	112.951	222.192	260.692	241.742
ENSBTAG00000002972	CASC1	cancer susceptibility 1 [Source:HGNC Symbol;Acc:HGNC:29599]	5:85217886-85310153	2.1328	6.09982	6.8702	2.1885	8.95164	2.93323	2.1969	6.9329	7.8803	4.72749	3.77815	3.822
ENSBTAG00000002973	RPP30	ribonuclease P/MRP subunit p30 [Source:HGNC Symbol;Acc:HGNC:17688]	26:12531280-12559200	322.053	243.121	306.215	259.337	287.447	262.035	267.289	281.649	191.754	211.791	198.353	235.053
ENSBTAG00000002974	FMO2	flavin containing monooxygenase 2 [Source:HGNC Symbol;Acc:HGNC:3770]	16:39612586-39656811	1.0664	0	0	0	0	0	0	0	0	0	0	0
ENSBTAG00000002976	CD177	CD177 molecule [Source:HGNC Symbol;Acc:HGNC:30072]	18:51877254-51888120	0	0	0	0	0	0	0	0.866612	0	0	0	0
ENSBTAG00000002977	ECE1	endothelin converting enzyme 1 [Source:HGNC Symbol;Acc:HGNC:3146]	2:131935441-132060210	3455.13	3109.17	4092.68	4048.73	4024.26	5114.58	175.752	224.453	329.221	2016.75	2108.21	2456.59
ENSBTAG00000002978	PRKG2	protein kinase, cGMP-dependent, type II [Source:HGNC Symbol;Acc:HGNC:9416]	6:97652569-97735626	0	0.871403	0	0	0	0	0	0	0	0	0	0
ENSBTAG00000002979	PIK3R3	phosphoinositide-3-kinase regulatory subunit 3 [Source:HGNC Symbol;Acc:HGNC:8981]	3:100565315-100666691	4.2656	6.97122	5.88874	7.65975	3.97851	3.91097	14.646	16.4656	10.5071	4.72749	7.5563	6.68851
ENSBTAG00000002980	GPT2	glutamic--pyruvic transaminase 2 [Source:HGNC Symbol;Acc:HGNC:18062]	18:15370927-15405215	70.3824	87.1403	55.9431	87.54	36.8012	52.7982	133.278	136.058	167.237	101.168	92.5647	108.927
ENSBTAG00000002981	FAM64A	family with sequence similarity 64 member A [Source:HGNC Symbol;Acc:HGNC:25483]	19:26021979-26026009	5.332	29.6277	20.6106	10.9425	25.8603	15.6439	19.0398	25.1317	21.0141	9.45498	26.4471	28.665
ENSBTAG00000002982	PITPNM3	PITPNM family member 3 [Source:HGNC Symbol;Acc:HGNC:21043]	19:25942767-26017902	2.1328	0	2.94437	3.28275	0.994627	0.977744	0	1.73322	0.875589	1.891	5.66723	0.955501
ENSBTAG00000002983	NT5C1A	5'-nucleotidase, cytosolic IA [Source:HGNC Symbol;Acc:HGNC:17819]	3:106993389-107008708	0	0	0	0	0	0	0	1.73322	0	0	0	0
ENSBTAG00000002985	KCNMB1	potassium calcium-activated channel subfamily M regulatory beta subunit 1 [Source:HGNC Symbol;Acc:HGNC:6285]	20:2158463-2172275	12.7968	9.58543	2.94437	6.5655	4.97314	7.82195	2.9292	5.19967	7.00471	9.45498	1.88908	4.77751
ENSBTAG00000002988	TMEM57	transmembrane protein 57 [Source:HGNC Symbol;Acc:HGNC:25572]	2:128137418-128203726	407.365	436.573	421.045	443.171	422.717	416.519	390.315	370.91	352.862	449.111	455.267	434.753
ENSBTAG00000002993			9:102827388-102842498	2213.85	1863.06	1820.6	1947.77	1881.83	1840.11	2902.83	2735.89	2198.6	2401.56	2357.57	2253.07
ENSBTAG00000002995	GMPPA	GDP-mannose pyrophosphorylase A [Source:HGNC Symbol;Acc:HGNC:22923]	2:108153423-108160399	335.916	408.688	442.637	317.333	424.706	366.654	389.583	484.436	459.684	401.837	510.05	444.308
ENSBTAG00000002996	SHROOM4	shroom family member 4 [Source:HGNC Symbol;Acc:HGNC:29215]	X:93577262-93628877	0	2.61421	4.90729	6.5655	6.96239	8.79969	0.732299	0	0.875589	1.891	0	0.955501
ENSBTAG00000002997	ADAMTSL1	ADAMTS like 1 [Source:HGNC Symbol;Acc:HGNC:14632]	8:25340759-25841063	0	0.871403	0	0	0	0	0	0.866612	0	0	0	0
ENSBTAG00000002998	MELTF	melanotransferrin [Source:HGNC Symbol;Acc:HGNC:7037]	1:72086119-72109936	0	0	1.96291	1.09425	0	0.977744	1.4646	0.866612	0	0	1.88908	0
ENSBTAG00000002999	ANAPC15		15:52521426-52524607	295.393	257.935	236.531	250.583	277.501	247.369	385.922	353.578	268.806	304.45	381.593	350.669
ENSBTAG00000003000	LRTOMT	transmembrane O-methyltransferase [Source:RefSeq peptide;Acc:NP_001268972]	15:52518372-52520710	0	0.871403	1.96291	1.09425	0.994627	0.977744	2.1969	0	3.50236	0	3.77815	0.955501
ENSBTAG00000003001	LAMTOR1	late endosomal/lysosomal adaptor, MAPK and MTOR activator 1 [Source:HGNC Symbol;Acc:HGNC:26068]	15:52508416-52514771	2494.31	2242.99	2038.49	2319.81	2423.91	2049.35	3186.23	2884.08	2011.23	2753.29	2969.63	2754.71
ENSBTAG00000003002	WDR75	WD repeat domain 75 [Source:HGNC Symbol;Acc:HGNC:25725]	2:6875268-6916093	577.989	600.397	621.262	701.415	640.54	677.576	484.782	452.371	464.062	470.858	368.37	410.865
ENSBTAG00000003006	RNASE9	ribonuclease A family member 9 (inactive) [Source:HGNC Symbol;Acc:HGNC:20673]	10:26574077-26574619	0	0	0	0	0	0	0	0	0	0	0	0
ENSBTAG00000003012	TRAF1	TNF receptor associated factor 1 [Source:HGNC Symbol;Acc:HGNC:12031]	8:112194564-112214586	1104.79	935.015	1196.4	1292.31	1220.41	1305.29	247.517	240.918	316.088	607.01	642.286	669.806
ENSBTAG00000003014	TRPV2	transient receptor potential cation channel subfamily V member 2 [Source:HGNC Symbol;Acc:HGNC:18082]	19:33816540-33834542	5429.04	5651.05	4820.92	4815.8	5582.84	4859.39	5121.7	5422.39	4378.82	5898.01	6968.8	6123.81
ENSBTAG00000003015	SESN1	sestrin 1 [Source:HGNC Symbol;Acc:HGNC:21595]	9:41555161-41690067	87.4448	160.338	133.478	98.4826	138.253	123.196	356.63	395.175	354.613	127.642	162.461	177.723
ENSBTAG00000003016	PTPN7	tyrosine-protein phosphatase non-receptor type 7 [Source:RefSeq peptide;Acc:NP_001035666]	16:70902206-70917245	739.015	742.435	720.39	572.293	792.718	693.22	508.948	515.634	496.459	520.024	816.081	679.361
ENSBTAG00000003017	TTC38	tetratricopeptide repeat domain 38 [Source:HGNC Symbol;Acc:HGNC:26082]	5:117650285-117673269	150.362	129.839	153.107	153.195	136.264	154.483	120.829	161.19	146.223	162.626	143.57	130.904
ENSBTAG00000003018	FSTL3	follistatin like 3 [Source:HGNC Symbol;Acc:HGNC:3973]	7:44896887-44903223	140.765	113.282	100.109	87.54	101.452	83.1082	106.183	99.6604	63.0424	90.7678	154.904	106.061
ENSBTAG00000003019	CRYGN	crystallin gamma N [Source:HGNC Symbol;Acc:HGNC:20458]	4:114773449-114779653	0	0	0	0	0	0	0	0	0	0	0	0
ENSBTAG00000003020	SSC4D	scavenger receptor cysteine rich family member with 4 domains [Source:HGNC Symbol;Acc:HGNC:14461]	25:34930217-34940479	2.1328	2.61421	1.96291	2.1885	0	1.95549	1.4646	0.866612	0	0	1.88908	1.911
ENSBTAG00000003021	SP1	Sp1 transcription factor [Source:HGNC Symbol;Acc:HGNC:11205]	5:26769555-26804655	422.294	530.684	581.023	507.732	464.491	601.312	409.355	401.241	469.316	442.493	396.706	457.685
ENSBTAG00000003022		Cathelicidin-7 [Source:UniProtKB/Swiss-Prot;Acc:P56425]	22:52143306-52145266	0	0	0	0	0	0	0	0	0	0	0	0
ENSBTAG00000003023			15:1138765-1139715	0	0	0	0	0	0	0	0	0	0	0	0
ENSBTAG00000003025	NME6	NME/NM23 nucleoside diphosphate kinase 6 [Source:HGNC Symbol;Acc:HGNC:20567]	22:52126504-52133264	222.878	201.294	194.329	196.965	170.081	138.84	202.847	196.721	173.367	241.102	260.692	273.273
ENSBTAG00000003027	EMX2	empty spiracles homeobox 2 [Source:HGNC Symbol;Acc:HGNC:3341]	26:38163825-38170070	0	0	0	0	0	0	0	0	0	0.945498	0	0
ENSBTAG00000003030	KCNQ2	potassium voltage-gated channel subfamily Q member 2 [Source:HGNC Symbol;Acc:HGNC:6296]	13:54658797-54685973	0	0	0	0	0	0	0	0	0	0	0	0
ENSBTAG00000003033	GADD45G	growth arrest and DNA damage inducible gamma [Source:HGNC Symbol;Acc:HGNC:4097]	8:90017453-90018996	374.306	278.849	196.291	274.657	356.077	217.059	120.829	98.7938	95.4392	170.19	251.247	256.074
ENSBTAG00000003034	GATAD2A	GATA zinc finger domain containing 2A [Source:HGNC Symbol;Acc:HGNC:29989]	7:3737212-3838689	1544.15	1537.15	1354.41	1487.09	1472.05	1318.98	1133.6	1202.86	1205.69	1313.3	1354.47	1535.49
ENSBTAG00000003035	IMPACT	Protein IMPACT [Source:UniProtKB/Swiss-Prot;Acc:A7YY45]	24:32611658-32646496	161.026	144.653	192.366	195.871	130.296	185.771	109.845	109.193	123.458	97.3863	54.7832	85.9951
ENSBTAG00000003036	PPFIA2	PTPRF interacting protein alpha 2 [Source:HGNC Symbol;Acc:HGNC:9246]	5:10913178-11118179	1.0664	1.74281	0.981457	1.09425	0	0	2.1969	0.866612	0.875589	2.83649	0	0
ENSBTAG00000003037			23:7082809-7086786	307.123	325.905	300.326	315.144	266.56	332.433	215.296	220.119	179.496	274.194	273.916	240.786
[truncated: 19,694 more rows]
