# Supplementary material for: Neospora caninum infection induces an isolate virulence-dependent pro-inflammatory gene expression profile in bovine monocyte-derived macrophages
Source: Parasit Vectors. 2020 Jul 25;13:374. doi: 10.1186/s13071-020-04239-3 (PMC7382829; doi:10.1186/s13071-020-04239-3)
Supplement: Supplementary file 4 — Additional file 4: Table S4.Bos taurus differentially expressed genes in bovine macrophages infected with Neospora caninum Nc-Spain1H isolate (MØ1H) versus non-infected macrophages (MØC). Table S5.Bos taurus differentially expressed genes in bovine macrophages infected with Neospora caninum Nc-Spain7 isolate (MØ7) versus non-infected macrophages (MØC). Table S6.Bos taurus differentially expressed genes in bovine macrophages inoculated with Neospora caninum heat-killed tachyzoites (MØHK) versus non-infected macrophages (MØC). Table S7.Bos taurus differentially expressed genes in bovine macrophages infected with Neospora caninum Nc-Spain7 isolate (MØ7) versus those infected with Nc-Spain1H isolate (MØ1H). [file 13071_2020_4239_MOESM4_ESM.xlsx]

## Sheet: Table S4
Additional file 4: Table S4. Bos taurus differentially expressed genes in bovine macrophages infected with Neospora caninum Nc-Spain1H isolate (MØ1H) versus non-infected macrophages (MØC). We selected the differentially expressed genes with a p value adjusted by FDR (padj) of less than 0.05 and an absolute Fold Change of at least 1.5
gene_id	gene_name	gene_description	locus	baseMean	log2FoldChange	FoldChange	pvalue	padj	MØC-R1	MØC-R2	MØC-R3	MØ1H-R1	MØ1H-R2	MØ1H-R3
ENSBTAG00000011982	BATF3	basic leucine zipper ATF-like transcription factor 3 [Source:HGNC Symbol;Acc:HGNC:28915]	16:72740451-72753761	1522.08	3.28734	9.76312	2.1581e-185	3.16938e-181	268.088	258.23	303.062	2972.54	2750.77	2579.78
ENSBTAG00000023283	JAML	junction adhesion molecule like [Source:HGNC Symbol;Acc:HGNC:19084]	15:29313736-29344970	2202.43	-3.83084	-14.2298	1.86309e-139	1.36807e-135	4602.32	4580.94	3206.28	310.147	291.171	223.741
ENSBTAG00000021326	CCL20	C-C motif chemokine ligand 20 [Source:HGNC Symbol;Acc:HGNC:10619]	2:116759408-116762490	609.803	7.05728	133.185	2.10383e-138	1.0299e-134	5.70401	3.83985	7.72133	1156.95	1003.75	1480.85
ENSBTAG00000002977	ECE1	endothelin converting enzyme 1 [Source:HGNC Symbol;Acc:HGNC:3146]	2:131935441-132060210	2472.1	4.0215	16.2402	6.46937e-128	2.37523e-124	195.566	248.63	362.902	4297.92	4283.92	5443.67
ENSBTAG00000016152	DAB2	DAB2, clathrin adaptor protein [Source:HGNC Symbol;Acc:HGNC:2662]	20:35018908-35079162	6296.11	-3.61568	-12.2582	1.25458e-123	3.68495e-120	11532.7	11455.2	12075.2	651.658	1051.39	1010.48
ENSBTAG00000012829	EBI3	Epstein-Barr virus induced 3 [Source:HGNC Symbol;Acc:HGNC:3129]	7:21033476-21040668	652.959	3.66181	12.6565	4.62067e-123	1.13098e-119	88.8196	88.3166	95.5514	1471.75	996.335	1176.98
ENSBTAG00000008611	IGFBP4	insulin like growth factor binding protein 4 [Source:HGNC Symbol;Acc:HGNC:5473]	19:41326678-41338255	695.25	-3.28	-9.71358	8.77171e-103	1.8403e-99	1333.11	1322.83	1143.72	87.12	157.762	126.96
ENSBTAG00000046158		Complement factor B Complement factor B Ba fragment Complement factor B Bb fragment [Source:UniProtKB/Swiss-Prot;Acc:P81187]	23:27225270-27231292	781.734	3.55896	11.7857	1.09551e-101	2.01108e-98	94.5236	105.596	147.67	1183.67	1367.98	1790.97
ENSBTAG00000047379			25:37125929-37175162	15922.5	2.87864	7.35459	5.53576e-98	9.03312e-95	3362.11	3332.99	4412.74	27279	28492.4	28655.5
ENSBTAG00000000735	BCL2A1	Bcl-2-related protein A1 [Source:UniProtKB/Swiss-Prot;Acc:Q3C2I0]	21:26481215-26490869	5098.95	2.69282	6.46576	1.70194e-94	2.49947e-91	1355.11	1094.36	1550.06	9274.22	8458.79	8861.18
ENSBTAG00000006377	MYO1G	myosin IG [Source:HGNC Symbol;Acc:HGNC:13880]	4:77317209-77333095	2498.39	2.20449	4.6091	2.19938e-89	2.93637e-86	831.97	879.326	926.559	4455.9	4196.04	3700.57
ENSBTAG00000008792	RNASE6	ribonuclease A family member k6 [Source:HGNC Symbol;Acc:HGNC:10048]	10:26402507-26404000	642.229	-2.6838	-6.42548	8.02784e-88	9.82473e-85	1180.73	1187.47	978.678	188.179	174.703	143.61
ENSBTAG00000045808	IL17REL	interleukin 17 receptor E like [Source:HGNC Symbol;Acc:HGNC:33808]	5:120992689-120995979	369.351	3.31682	9.96468	1.13231e-85	1.27916e-82	46.4469	56.6378	89.7604	670.243	677.635	675.385
ENSBTAG00000013148	CLDN1	Claudin-1 [Source:UniProtKB/Swiss-Prot;Acc:Q6L708]	1:77596386-77611958	554.59	2.83669	7.14379	8.86775e-85	9.30226e-82	125.488	111.356	159.252	837.514	1039.75	1054.18
ENSBTAG00000033221	CCDC152	coiled-coil domain containing 152 [Source:HGNC Symbol;Acc:HGNC:34438]	20:31793082-31834092	4007.82	-3.14877	-8.86902	3.35212e-83	3.28195e-80	9128.04	7312.04	5281.39	730.647	881.984	712.849
ENSBTAG00000004150	NRG1	pro-neuregulin-1, membrane-bound isoform [Source:RefSeq peptide;Acc:NP_776553]	27:27624065-27853566	450.808	-3.13422	-8.77997	4.75463e-83	4.36415e-80	819.747	737.252	885.057	60.4032	89.9984	112.391
ENSBTAG00000021249	LAT	linker for activation of T-cells [Source:HGNC Symbol;Acc:HGNC:18874]	25:26120769-26125637	507.059	2.85427	7.23137	5.06085e-82	4.37198e-79	101.857	117.115	138.984	1050.09	817.397	816.914
ENSBTAG00000006937	ABCA10	ATP binding cassette subfamily A member 10 [Source:HGNC Symbol;Acc:HGNC:30]	19:61959366-62008054	4210	-2.7299	-6.63409	3.36161e-81	2.7427e-78	6531.09	7672.98	7845.83	821.251	1185.86	1203
XLOC_018917				7049.91	-3.00335	-8.01859	1.04512e-77	8.07822e-75	15883.2	12608.2	9314.82	1432.25	1604.09	1456.92
ENSBTAG00000039992		Tubulin alpha-1C chain Detyrosinated tubulin alpha-1C chain [Source:UniProtKB/Swiss-Prot;Acc:Q3ZCJ7]	5:30728352-30735852	1419.1	2.33312	5.03896	3.2315e-77	2.37289e-74	471.803	412.784	498.991	2595.02	1991.61	2544.4
ENSBTAG00000037775			5:30713144-30723571	1433.13	2.06279	4.17793	5.54683e-76	3.87908e-73	532.917	506.86	600.333	2452.14	2093.26	2413.28
ENSBTAG00000003012	TRAF1	TNF receptor associated factor 1 [Source:HGNC Symbol;Acc:HGNC:12031]	8:112194564-112214586	825.166	2.16284	4.47795	1.24115e-72	8.28524e-70	275.422	266.87	348.425	1371.85	1299.15	1389.27
ENSBTAG00000001824	SLC2A6	solute carrier family 2 member 6 [Source:HGNC Symbol;Acc:HGNC:11011]	11:104417539-104424788	1834.75	2.16375	4.48077	3.2583e-72	2.08049e-69	668.999	603.817	704.571	2965.57	3434.76	2630.78
ENSBTAG00000006921	ABCA6	ATP binding cassette subfamily A member 6 [Source:HGNC Symbol;Acc:HGNC:36]	19:62027821-62094302	4942.2	-3.27328	-9.66839	2.50325e-71	1.53178e-68	6548.2	9866.5	10629.4	614.487	952.924	1041.7
ENSBTAG00000003556	ZFYVE21	zinc finger FYVE-type containing 21 [Source:HGNC Symbol;Acc:HGNC:20760]	21:69978023-69980890	645.197	-2.56118	-5.90191	4.05662e-69	2.38302e-66	1198.66	1115.48	1012.46	154.493	233.996	156.098
ENSBTAG00000004558	C15orf48	chromosome 15 open reading frame 48 [Source:HGNC Symbol;Acc:HGNC:29898]	10:65243195-65246838	4911.43	1.90368	3.74166	7.77516e-69	4.39177e-66	2249.82	1923.77	1973.76	7974.39	7847.86	7498.96
ENSBTAG00000006685	IL10	interleukin-10 precursor [Source:RefSeq peptide;Acc:NP_776513]	16:4402474-4406421	1076.1	2.65066	6.27954	2.09938e-68	1.14191e-65	239.568	281.269	338.773	2183.81	1447.39	1965.8
ENSBTAG00000019315	PLA2G7	phospholipase A2 group VII [Source:HGNC Symbol;Acc:HGNC:9040]	23:19907160-19945051	711.112	-3.06791	-8.38558	8.73716e-68	4.58264e-65	1432.52	1528.26	874.44	161.462	148.233	121.757
ENSBTAG00000005998	NOCT	nocturnin [Source:HGNC Symbol;Acc:HGNC:14254]	17:18892763-18910926	382.367	2.56522	5.91847	4.24427e-66	2.14936e-63	88.8196	114.236	119.681	719.031	577.048	675.385
ENSBTAG00000006707	ACSL5	acyl-CoA synthetase long-chain family member 5 [Source:HGNC Symbol;Acc:HGNC:16526]	26:33184653-33234956	8795.44	1.82589	3.54526	2.57864e-65	1.26233e-62	3946.36	3795.69	3754.5	13173.7	13932.8	14169.6
ENSBTAG00000000088	ALCAM	activated leukocyte cell adhesion molecule [Source:HGNC Symbol;Acc:HGNC:400]	1:50332272-50558841	780.366	2.11251	4.32442	1.0242e-64	4.85205e-62	267.274	261.11	337.808	1195.29	1234.57	1386.15
ENSBTAG00000008250	SPRY4	sprouty RTK signaling antagonist 4 [Source:HGNC Symbol;Acc:HGNC:15533]	7:55222501-55234079	275.101	3.38363	10.437	3.33707e-63	1.53151e-60	30.1498	33.5987	70.4571	505.296	461.639	549.466
ENSBTAG00000025250			19:14673890-14675910	10108	2.52204	5.74394	5.603e-63	2.49351e-60	2720.81	2410.47	3596.21	17625	15583.5	18712
ENSBTAG00000006132	DENND3	DENN domain containing 3 [Source:HGNC Symbol;Acc:HGNC:29134]	14:3750706-3793653	1315.89	1.96615	3.90723	5.93765e-63	2.56471e-60	475.062	489.581	624.462	2172.19	2035.02	2099
ENSBTAG00000012815	CLEC12A	C-type lectin domain family 12 member A [Source:HGNC Symbol;Acc:HGNC:31713]	5:100388589-100401104	2409.53	-2.09829	-4.28201	1.01856e-62	4.27387e-60	4127.26	3728.5	3909.89	726	1016.45	949.077
ENSBTAG00000012671	TNIP1	TNFAIP3 interacting protein 1 [Source:HGNC Symbol;Acc:HGNC:16903]	7:64295657-64339418	7907.43	1.98274	3.95244	1.44645e-62	5.9007e-60	2957.12	2971.09	3523.82	12240.9	12298	13453.6
ENSBTAG00000003191	FSCN1	fascin actin-bundling protein 1 [Source:HGNC Symbol;Acc:HGNC:11148]	25:39292721-39302192	360.501	2.99677	7.98212	9.82076e-62	3.89805e-59	74.1521	76.797	77.2133	485.549	830.103	619.19
ENSBTAG00000012052	PADI4	peptidyl arginine deiminase 4 [Source:HGNC Symbol;Acc:HGNC:18368]	2:135836956-135864707	292.273	3.22639	9.35924	1.76139e-61	6.80729e-59	48.0766	39.3585	70.4571	669.082	453.168	473.498
ENSBTAG00000006209	EXT1	exostosin glycosyltransferase 1 [Source:HGNC Symbol;Acc:HGNC:3512]	14:48318650-48633661	643.308	-2.0674	-4.19131	2.40289e-60	9.04841e-58	1049.54	1161.56	916.908	250.906	251.995	228.944
ENSBTAG00000011563			12:87679928-87684129	334.437	2.32607	5.01439	2.46939e-60	9.06636e-58	101.042	106.556	118.715	526.205	547.402	606.702
ENSBTAG00000013705	NFKBIE	NFKB inhibitor epsilon [Source:HGNC Symbol;Acc:HGNC:7799]	23:17879935-17887291	1030.01	1.7635	3.39521	6.24611e-60	2.23733e-57	445.727	435.823	511.538	1659.93	1511.97	1615.1
ENSBTAG00000025471	TNF	tumor necrosis factor [Source:HGNC Symbol;Acc:HGNC:11892]	23:27533911-27536674	537.225	3.04283	8.24106	1.47605e-59	5.16126e-57	96.1533	102.716	130.297	662.112	963.512	1268.56
ENSBTAG00000033076	TRPM6	transient receptor potential cation channel subfamily M member 6 [Source:HGNC Symbol;Acc:HGNC:17995]	8:51119869-51223217	271.208	3.31912	9.98053	1.82072e-59	6.21841e-57	42.3726	33.5987	60.8054	628.426	386.464	475.579
ENSBTAG00000021587	SMPDL3A	sphingomyelin phosphodiesterase acid like 3A [Source:HGNC Symbol;Acc:HGNC:17389]	9:28811578-28828968	619.713	-2.80622	-6.99449	1.97975e-59	6.60787e-57	1104.13	1365.07	804.948	138.23	178.938	126.96
ENSBTAG00000009717	FGL2	fibrinogen like 2 [Source:HGNC Symbol;Acc:HGNC:3696]	4:44236254-44240215	5286.89	-2.2697	-4.82222	2.7198e-59	8.87621e-57	9691.11	8889.26	7814.95	1419.48	1997.96	1908.56
ENSBTAG00000006505	S100A9	S100 calcium binding protein A9 [Source:HGNC Symbol;Acc:HGNC:10499]	3:17176217-17179005	11227.2	2.89799	7.45389	1.17512e-58	3.75169e-56	2276.71	1843.13	3447.57	21687.1	19183.4	18925.4
ENSBTAG00000006136	CDA	cytidine deaminase [Source:HGNC Symbol;Acc:HGNC:1712]	2:132636462-132657392	134.987	4.91299	30.1271	4.22222e-58	1.31931e-55	4.88915	3.83985	9.65166	214.896	249.878	326.766
ENSBTAG00000011316	ZC3H12A	zinc finger CCCH-type containing 12A [Source:HGNC Symbol;Acc:HGNC:26259]	3:108990074-108999453	1012.54	2.3827	5.21511	2.62726e-57	8.03831e-55	286.015	267.83	397.648	2024.67	1640.09	1459
ENSBTAG00000015720	WWP1	WW domain containing E3 ubiquitin protein ligase 1 [Source:HGNC Symbol;Acc:HGNC:17004]	14:78599363-78699784	899.855	-2.18391	-4.54384	1.09867e-56	3.29288e-54	1630.53	1617.54	1197.77	276.461	327.171	349.66
ENSBTAG00000016206	MAOA	monoamine oxidase A [Source:HGNC Symbol;Acc:HGNC:6833]	X:105380194-105462564	353.581	-2.88415	-7.3827	1.12537e-56	3.30544e-54	668.999	646.055	567.518	47.6256	110.116	81.1711
ENSBTAG00000044192	MAF	MAF bZIP transcription factor [Source:HGNC Symbol;Acc:HGNC:6776]	18:6551586-6552719	553.68	-2.16451	-4.48315	6.79059e-56	1.95542e-53	1031.61	789.089	907.256	203.28	217.055	173.789
ENSBTAG00000001945	ARG2	arginase 2 [Source:HGNC Symbol;Acc:HGNC:664]	10:80078677-80113797	2246.44	1.56475	2.95827	1.00933e-55	2.85058e-53	1132.65	1099.16	1149.51	3461.57	3489.82	3145.9
ENSBTAG00000019434	PDCD4	programmed cell death 4 [Source:HGNC Symbol;Acc:HGNC:8763]	26:31718068-31744683	1391.4	-1.73994	-3.34021	1.77724e-55	4.92462e-53	2342.72	2123.44	1976.66	693.475	592.93	619.19
ENSBTAG00000014857			3:54031912-54058648	429.517	2.11784	4.34043	2.21494e-55	6.02382e-53	152.379	158.394	163.113	613.325	709.399	780.491
ENSBTAG00000005990	S1PR1	sphingosine-1-phosphate receptor 1 [Source:HGNC Symbol;Acc:HGNC:3165]	3:42184097-42188752	179.074	-4.13732	-17.5977	2.44685e-55	6.53354e-53	384.613	410.864	231.64	11.616	19.0585	16.6505
ENSBTAG00000007111	STEAP3	metalloreductase STEAP3 [Source:RefSeq peptide;Acc:NP_001291267]	2:71380830-71424474	1139.03	1.62673	3.08813	1.01621e-54	2.66502e-52	559.808	558.698	539.528	1767.96	1580.79	1827.39
ENSBTAG00000020221	WNT5A	Wnt family member 5A [Source:HGNC Symbol;Acc:HGNC:12784]	22:46096245-46112683	358.598	3.07391	8.4205	2.72718e-54	7.02657e-52	66.8184	51.838	94.5863	856.099	544.225	538.019
ENSBTAG00000009047	YPEL3	protein yippee-like 3 [Source:RefSeq peptide;Acc:NP_001192338]	25:26451072-26454431	802.517	-2.21553	-4.64451	3.14127e-54	7.95391e-52	1565.34	1328.59	1086.78	286.915	309.171	238.31
ENSBTAG00000001143			3:55063830-55075636	565.53	2.19162	4.56817	4.71607e-54	1.1739e-51	168.676	183.353	245.152	960.644	829.044	1006.31
ENSBTAG00000010549	IFRD1	interferon related developmental regulator 1 [Source:HGNC Symbol;Acc:HGNC:5456]	4:55872976-55896662	1293.23	1.64682	3.13143	5.00761e-54	1.2257e-51	571.216	651.815	639.905	2121.08	1873.02	1902.32
ENSBTAG00000008686	SLC46A3	solute carrier family 46 member 3 precursor [Source:RefSeq peptide;Acc:NP_001096773]	12:31463869-31481900	583.834	-2.43561	-5.40993	4.19999e-53	1.01116e-50	1142.43	1096.28	734.491	191.664	177.879	160.261
ENSBTAG00000006194	FOSL1	FOS like 1, AP-1 transcription factor subunit [Source:HGNC Symbol;Acc:HGNC:13718]	29:44673879-44679325	163.391	3.3356	10.0952	5.31566e-53	1.25912e-50	21.1863	21.1192	38.6066	320.602	256.231	322.603
ENSBTAG00000006523	SOD2	superoxide dismutase [Source:RefSeq peptide;Acc:NP_963285]	9:97399159-97404522	5718.51	2.20098	4.59792	2.51318e-52	5.85851e-50	2097.45	1608.9	2281.65	10844.7	9201.01	8277.37
ENSBTAG00000019975	IL7R	interleukin 7 receptor [Source:HGNC Symbol;Acc:HGNC:6024]	20:38335658-38368259	2615.25	2.35612	5.11992	3.79673e-52	8.71232e-50	728.483	700.773	1061.68	3985.45	3952.52	5262.59
ENSBTAG00000002478	AGMAT	agmatinase [Source:HGNC Symbol;Acc:HGNC:18407]	16:53199433-53208249	339.847	2.39465	5.2585	6.03085e-52	1.3626e-49	113.265	93.1164	109.064	563.376	481.756	678.507
ENSBTAG00000000202	SLC25A19	solute carrier family 25 member 19 [Source:HGNC Symbol;Acc:HGNC:14409]	19:56842382-56853762	2247.05	1.77806	3.42965	8.15471e-52	1.81455e-49	871.084	975.322	1163.99	3377.93	3571.35	3522.62
ENSBTAG00000016997			18:56740609-56746100	190.119	-3.4533	-10.9534	1.46121e-51	3.20288e-49	259.94	414.704	381.241	19.7472	32.8229	32.2603
ENSBTAG00000011102	TPCN1	two pore segment channel 1 [Source:HGNC Symbol;Acc:HGNC:18182]	17:63528831-63558939	283.914	-2.53744	-5.8056	2.75033e-50	5.82006e-48	431.06	504.94	527.946	56.9184	89.9984	92.6183
ENSBTAG00000016912	TSFM	Ts translation elongation factor, mitochondrial [Source:HGNC Symbol;Acc:HGNC:12367]	5:56003067-56011109	959.179	1.47873	2.78703	2.7741e-50	5.82006e-48	500.323	507.82	501.886	1405.54	1431.5	1408.01
ENSBTAG00000020023			21:26449626-26466916	1224.77	1.45028	2.73261	2.72704e-50	5.82006e-48	660.035	654.695	641.835	1860.88	1775.61	1755.59
ENSBTAG00000031231	IRF1	interferon regulatory factor 1 [Source:HGNC Symbol;Acc:HGNC:6116]	7:23235653-23243697	3561.63	1.51974	2.86738	3.06598e-50	6.34184e-48	1793.5	1846.01	1847.33	5629.12	4930.85	5322.95
ENSBTAG00000015592	GPR84	G protein-coupled receptor 84 [Source:HGNC Symbol;Acc:HGNC:4535]	5:25825586-25827510	387.566	2.68997	6.45302	3.40964e-50	6.95472e-48	93.7087	81.5968	122.576	490.195	744.339	792.979
ENSBTAG00000006645	LPAR6	lysophosphatidic acid receptor 6 [Source:HGNC Symbol;Acc:HGNC:15520]	12:18282157-18284006	432.046	-2.11996	-4.34681	4.33741e-50	8.72592e-48	670.628	656.615	791.436	131.261	179.997	162.342
ENSBTAG00000002096		low affinity immunoglobulin gamma Fc region receptor III isoform 2 precursor [Source:RefSeq peptide;Acc:NP_776742]	3:7996519-8005228	840.57	-2.33128	-5.03253	6.37938e-50	1.26605e-47	1498.52	1620.42	1113.8	206.765	322.935	280.977
ENSBTAG00000047107	TNIP3	TNFAIP3 interacting protein 3 [Source:HGNC Symbol;Acc:HGNC:19315]	17:40818491-40848672	346.719	2.46682	5.52823	1.23339e-49	2.41514e-47	83.9304	88.3166	136.088	591.255	521.991	658.735
ENSBTAG00000002296	TMEM173	transmembrane protein 173 [Source:HGNC Symbol;Acc:HGNC:27962]	7:52361793-52368150	1305.91	-1.54511	-2.91827	3.64968e-49	7.05252e-47	1918.99	1970.8	1962.18	592.416	712.575	678.507
ENSBTAG00000047904			17:55053667-55054749	180.994	3.05532	8.31269	1.12849e-47	2.15233e-45	28.52	26.879	53.0841	276.461	341.994	359.026
ENSBTAG00000021435	MAFF	MAF bZIP transcription factor F [Source:HGNC Symbol;Acc:HGNC:6780]	5:110475770-110484826	328.433	2.10436	4.30007	5.54671e-47	1.04435e-44	125.488	102.716	135.123	544.791	483.874	578.604
ENSBTAG00000013982	UACA	uveal autoantigen with coiled-coil domains and ankyrin repeats [Source:HGNC Symbol;Acc:HGNC:15947]	10:17516709-17559258	305.956	-2.29717	-4.91493	6.18326e-47	1.14946e-44	545.14	540.459	449.767	77.8272	112.233	110.309
ENSBTAG00000020430	GLT1D1	glycosyltransferase 1 domain containing 1 [Source:HGNC Symbol;Acc:HGNC:26483]	17:49197829-49313590	125.706	3.22419	9.34498	3.88482e-46	7.13155e-44	26.0755	21.1192	18.3382	248.582	238.231	201.887
ENSBTAG00000007927	SLAMF1	signaling lymphocytic activation molecule family member 1 [Source:HGNC Symbol;Acc:HGNC:10903]	3:9090441-9129487	471.536	2.62874	6.18487	5.04225e-46	9.14204e-44	124.673	91.1965	159.252	810.797	613.048	1030.25
XLOC_004673				115.809	-4.17395	-18.0503	5.27309e-46	9.44397e-44	184.973	266.87	215.232	4.6464	13.7645	9.3659
ENSBTAG00000019115	CDC42EP4	CDC42 effector protein 4 [Source:HGNC Symbol;Acc:HGNC:17147]	19:58620114-58622767	443.526	2.10619	4.30553	5.74476e-46	1.01648e-43	185.788	159.354	143.81	859.584	627.871	684.751
ENSBTAG00000018951	TBC1D9	TBC1 domain family member 9 [Source:HGNC Symbol;Acc:HGNC:21710]	17:17374260-17443063	2334.92	1.86148	3.6338	1.05005e-45	1.83583e-43	872.713	913.885	1191.98	3484.8	3418.88	4127.24
ENSBTAG00000012640	S100A8	S100 calcium binding protein A8 [Source:HGNC Symbol;Acc:HGNC:10498]	3:17146918-17147898	12654.1	1.9273	3.80343	1.55669e-45	2.6896e-43	5506.81	4483.99	5543.91	22841.7	18591.5	18956.6
ENSBTAG00000012451			23:7186801-7193645	1382.01	-2.01216	-4.03386	5.01856e-45	8.57007e-43	2429.91	2527.58	1720.89	464.64	555.872	593.173
ENSBTAG00000006951	LMO2	LIM domain only 2 [Source:HGNC Symbol;Acc:HGNC:6642]	15:65394511-65407118	280.058	-2.1648	-4.48403	6.55669e-45	1.1068e-42	497.878	475.182	408.265	108.029	93.1748	97.8216
ENSBTAG00000031178	SLC9A9	solute carrier family 9 member A9 [Source:HGNC Symbol;Acc:HGNC:20653]	1:126040089-126704342	325.423	-2.4118	-5.32138	1.75336e-44	2.92612e-42	478.322	607.657	570.413	66.2112	118.586	111.35
ENSBTAG00000003359	ELOVL5	ELOVL fatty acid elongase 5 [Source:HGNC Symbol;Acc:HGNC:21308]	23:25155743-25228997	1413.46	1.42417	2.68359	3.07846e-44	5.07981e-42	753.744	744.931	788.541	2225.63	1935.49	2032.4
ENSBTAG00000015818		interstitial collagenase precursor [Source:RefSeq peptide;Acc:NP_776537]	15:6132915-6141309	1255.41	1.71109	3.27408	4.12447e-44	6.73022e-42	564.697	490.541	686.233	2038.61	1929.14	1823.23
ENSBTAG00000046773	MCOLN2	mucolipin 2 [Source:HGNC Symbol;Acc:HGNC:13357]	3:59303476-59351124	499.955	2.00641	4.0178	5.84189e-44	9.42792e-42	162.157	178.553	246.117	834.029	740.104	838.768
ENSBTAG00000016593	FMNL3	formin like 3 [Source:HGNC Symbol;Acc:HGNC:23698]	5:30320681-30372554	2814.37	1.68303	3.21102	8.17788e-44	1.30544e-41	1205.99	1227.79	1531.72	3891.36	4530.62	4498.75
ENSBTAG00000020699	TSPAN11	tetraspanin 11 [Source:HGNC Symbol;Acc:HGNC:30795]	5:106975989-107038059	876.048	-2.18807	-4.55694	2.0315e-43	3.20803e-41	1738.91	1447.62	1149.51	300.854	375.876	243.513
ENSBTAG00000031287	TMEM158	transmembrane protein 158 (gene/pseudogene) [Source:HGNC Symbol;Acc:HGNC:30293]	22:54635351-54636965	113.837	4.40314	21.1582	4.76807e-43	7.44934e-41	7.33372	7.6797	6.75616	328.733	153.527	178.993
ENSBTAG00000013981	SPTSSA	serine palmitoyltransferase small subunit A [Source:HGNC Symbol;Acc:HGNC:20361]	21:45302740-45321878	1137.98	1.60843	3.04919	1.22076e-42	1.88717e-40	651.072	525.1	491.269	1713.36	1663.38	1783.68
ENSBTAG00000020736	CD40	CD40 molecule [Source:HGNC Symbol;Acc:HGNC:11919]	13:75563518-75574215	1613.86	1.57509	2.97954	2.95323e-42	4.51783e-40	748.855	816.928	845.485	2082.75	2573.95	2615.17
XLOC_009872				718.021	1.65744	3.15456	3.69304e-42	5.59133e-40	321.869	325.427	378.345	1192.96	964.571	1124.95
ENSBTAG00000018255	ACTN1	actinin alpha 1 [Source:HGNC Symbol;Acc:HGNC:163]	10:81023526-81121590	1675.34	1.45236	2.73655	3.82466e-42	5.73153e-40	810.784	912.925	947.793	2613.6	2288.08	2478.84
ENSBTAG00000012805	TSPAN13	tetraspanin 13 [Source:HGNC Symbol;Acc:HGNC:21643]	4:25213088-25251241	598.85	2.36042	5.1352	4.13852e-42	6.13922e-40	155.638	153.594	255.769	1166.25	796.221	1065.63
ENSBTAG00000014806	ATP2A3	ATPase sarcoplasmic/endoplasmic reticulum Ca2+ transporting 3 [Source:HGNC Symbol;Acc:HGNC:813]	19:25163841-25198117	972.938	-1.47344	-2.77684	7.1806e-42	1.05454e-39	1410.52	1465.86	1428.45	456.509	561.166	515.124
ENSBTAG00000011204	NINJ1	ninjurin 1 [Source:HGNC Symbol;Acc:HGNC:7824]	8:85936415-85947675	4787.79	1.58767	3.00564	1.26074e-41	1.83319e-39	2504.06	2355.75	2240.15	6736.12	8190.91	6699.74
ENSBTAG00000002947	LY9	lymphocyte antigen 9 [Source:HGNC Symbol;Acc:HGNC:6730]	3:8836998-8864398	1962.37	-1.53553	-2.89895	1.97299e-41	2.81314e-39	3080.16	3113.16	2588.57	903.725	1032.33	1056.26
ENSBTAG00000018984	PIK3CD	phosphatidylinositol 4,5-bisphosphate 3-kinase catalytic subunit delta isoform [Source:RefSeq peptide;Acc:NP_001192477]	16:44674362-44688066	762.355	-1.90358	-3.74141	1.97269e-41	2.81314e-39	1100.87	1315.15	1212.25	245.098	387.522	313.237
ENSBTAG00000015707	TREML2	triggering receptor expressed on myeloid cells like 2 [Source:HGNC Symbol;Acc:HGNC:21092]	23:15122242-15133440	346.737	1.9435	3.84638	7.73871e-41	1.0928e-38	128.748	123.835	168.904	506.458	573.872	578.604
ENSBTAG00000020034	LYN	LYN proto-oncogene, Src family tyrosine kinase [Source:HGNC Symbol;Acc:HGNC:6735]	14:24847257-24920713	5511.94	1.43732	2.70817	1.1655e-40	1.63015e-38	3035.35	2733.97	3083.7	8097.52	7668.92	8452.2
ENSBTAG00000034323		solute carrier family 2, facilitated glucose transporter member 5 [Source:RefSeq peptide;Acc:NP_001094512]	16:45252621-45255676	301.339	-2.14941	-4.43647	1.4748e-40	2.04329e-38	502.768	542.379	440.116	89.4432	134.468	98.8622
ENSBTAG00000000140	EPHX1	epoxide hydrolase 1 [Source:HGNC Symbol;Acc:HGNC:3401]	16:29585792-29624037	165.547	-2.66049	-6.32246	9.32784e-40	1.28027e-37	293.349	333.107	239.361	37.1712	46.5874	43.7075
ENSBTAG00000001570	CSF2	colony stimulating factor 2 [Source:HGNC Symbol;Acc:HGNC:2434]	7:23694183-23696548	84.7301	4.84874	28.8149	1.39842e-39	1.90159e-37	1.62972	3.83985	3.86066	188.179	104.822	206.05
ENSBTAG00000009984	SGPL1	sphingosine-1-phosphate lyase 1 [Source:HGNC Symbol;Acc:HGNC:10817]	28:27133426-27185945	2489.83	-1.54683	-2.92174	1.77871e-39	2.39653e-37	3576.41	4060.64	3530.58	1080.29	1330.92	1360.14
ENSBTAG00000019665	IL1RN	interleukin 1 receptor antagonist [Source:HGNC Symbol;Acc:HGNC:6000]	11:46699166-46706152	4059.38	2.16967	4.49921	1.80386e-39	2.40831e-37	1227.99	1191.31	1879.18	7836.16	5534.37	6687.25
ENSBTAG00000004826	ACP5	tartrate-resistant acid phosphatase type 5 precursor [Source:RefSeq peptide;Acc:NP_001243487]	7:17134691-17137939	4263.36	-2.18893	-4.55967	2.32255e-39	3.07287e-37	7247.35	8092.49	5781.34	1052.41	1727.97	1678.58
ENSBTAG00000000380	SPX	spexin hormone [Source:HGNC Symbol;Acc:HGNC:28139]	5:89082247-89092699	146.513	2.47983	5.57831	2.38407e-39	3.12612e-37	39.1132	41.2784	47.2931	248.582	253.054	249.757
ENSBTAG00000010793	CCDC80	coiled-coil domain containing 80 [Source:HGNC Symbol;Acc:HGNC:30649]	1:57819993-57855630	696.95	1.92184	3.78905	5.10148e-39	6.63011e-37	251.791	271.669	332.982	1179.02	873.514	1272.72
ENSBTAG00000004879	FOXO4	forkhead box O4 [Source:HGNC Symbol;Acc:HGNC:7139]	X:84822740-84831551	253.981	-2.01681	-4.04687	5.22872e-39	6.73587e-37	369.946	426.224	433.359	91.7664	101.645	100.944
ENSBTAG00000031252	CD82	Bos taurus CD82 molecule (CD82), mRNA. [Source:RefSeq mRNA;Acc:NM_001097990]	15:75507140-75567303	3382.85	1.76266	3.39323	6.30506e-39	8.05183e-37	1362.44	1463.94	1724.75	5897.45	4297.69	5550.85
ENSBTAG00000007932	HCK	HCK proto-oncogene, Src family tyrosine kinase [Source:HGNC Symbol;Acc:HGNC:4840]	13:62106257-62151619	5722.42	1.37333	2.59067	1.25718e-38	1.59164e-36	3178.76	3015.24	3304.73	7825.7	8654.67	8355.42
ENSBTAG00000003711	EPAS1	endothelial PAS domain protein 1 [Source:HGNC Symbol;Acc:HGNC:3374]	11:28576347-28668899	148.308	2.6571	6.30763	1.71384e-38	2.13627e-36	28.52	36.4786	50.1886	268.33	276.348	229.985
ENSBTAG00000009513	TGFBI	transforming growth factor-beta-induced protein ig-h3 precursor [Source:RefSeq peptide;Acc:NP_001192331]	7:49059242-49095515	23118	-2.37329	-5.18122	1.71647e-38	2.13627e-36	39322.6	44043.1	33824.2	5012.31	9212.66	7292.91
ENSBTAG00000007268	F13A1	coagulation factor XIII A chain [Source:HGNC Symbol;Acc:HGNC:3531]	23:48633936-48776698	4342.06	-2.35419	-5.11306	1.88523e-38	2.3266e-36	8074.43	7850.58	6037.11	922.311	1830.67	1337.24
ENSBTAG00000013912	TXNRD1	thioredoxin reductase 1, cytoplasmic [Source:RefSeq peptide;Acc:NP_777050]	5:68239611-68302678	4686.44	1.65374	3.14649	2.08571e-38	2.55256e-36	2356.57	2205.99	2133.98	8373.98	6094.48	6953.66
ENSBTAG00000019229	TMEM144	transmembrane protein 144 [Source:HGNC Symbol;Acc:HGNC:25633]	17:41671504-41719161	185.342	-2.62013	-6.14806	2.46686e-38	2.99407e-36	338.981	381.105	245.152	53.4336	44.4698	48.9108
ENSBTAG00000046862	MARCKSL1	MARCKS-related protein [Source:RefSeq peptide;Acc:NP_001069640]	2:122053749-122057011	820.709	1.57437	2.97806	2.51024e-38	3.02175e-36	388.687	358.066	478.722	1170.89	1221.86	1306.02
ENSBTAG00000025101	ASGR2	asialoglycoprotein receptor 2 [Source:HGNC Symbol;Acc:HGNC:743]	19:27490118-27500094	282.463	-2.57537	-5.96025	2.54831e-38	3.04264e-36	510.101	575.018	380.275	47.6256	100.586	81.1711
ENSBTAG00000004552	PBXIP1	Pre-B-cell leukemia transcription factor-interacting protein 1 [Source:UniProtKB/Swiss-Prot;Acc:A6QLY7]	3:15687403-15697893	1206.53	-1.42331	-2.682	3.35141e-38	3.96926e-36	1751.13	1927.61	1609.9	600.547	685.046	664.979
ENSBTAG00000005978	PIK3R5	phosphoinositide-3-kinase regulatory subunit 5 [Source:HGNC Symbol;Acc:HGNC:30035]	19:28975559-29001212	1709.94	1.69382	3.23511	5.88081e-38	6.90925e-36	661.665	748.771	980.609	2758.8	2498.78	2611
ENSBTAG00000040512	PCP4L1	Purkinje cell protein 4 like 1 [Source:HGNC Symbol;Acc:HGNC:20448]	3:8249981-8276724	88.3993	3.38696	10.4611	5.9303e-38	6.91209e-36	15.4823	10.5596	13.5123	161.462	152.468	176.911
ENSBTAG00000009159	PLXNA1	plexin A1 [Source:HGNC Symbol;Acc:HGNC:9099]	22:60913459-60946157	4844.97	1.80205	3.48715	1.48892e-37	1.72175e-35	1627.27	2333.67	2410.02	7889.59	7630.8	7178.44
ENSBTAG00000025434	ZFP36L1	ZFP36 ring finger protein like 1 [Source:HGNC Symbol;Acc:HGNC:1107]	10:80965364-80970846	6513.74	-1.72978	-3.31678	1.71437e-37	1.96697e-35	8771.95	9542.99	11848.4	2648.45	3079	3191.69
ENSBTAG00000032084	GPR183	G protein-coupled receptor 183 [Source:HGNC Symbol;Acc:HGNC:3128]	12:80142501-80157134	716.487	-1.48524	-2.79965	2.71581e-37	3.09181e-35	1162.8	1063.64	950.688	376.359	383.287	362.148
ENSBTAG00000003255	CD4	CD4 molecule [Source:HGNC Symbol;Acc:HGNC:1678]	5:103995316-104017746	545.343	-2.339	-5.05953	1.29823e-36	1.4666e-34	1017.76	1134.68	601.298	203.28	166.232	148.814
XLOC_027484				110.291	2.92626	7.60137	1.88024e-36	2.10788e-34	22.0012	22.0791	26.0595	234.643	183.173	173.789
ENSBTAG00000032719	TFRC	transferrin receptor protein 1 [Source:RefSeq peptide;Acc:NP_001193506]	1:71260068-71280648	7774.17	1.86527	3.64336	2.30221e-36	2.56138e-34	3366.18	2981.64	3500.66	14609.4	9610.77	12576.3
ENSBTAG00000047502	FKBP5	FK506 binding protein 5 [Source:HGNC Symbol;Acc:HGNC:3721]	23:9521254-9637802	1456.52	-1.82617	-3.54596	3.16893e-36	3.49917e-34	2562.73	2342.31	1947.7	490.195	766.574	629.596
ENSBTAG00000007191	CCL5	C-C motif chemokine ligand 5 [Source:HGNC Symbol;Acc:HGNC:10632]	19:14823470-14831157	2255.38	1.84778	3.59946	3.82005e-36	4.18666e-34	1101.69	1018.52	764.411	4257.27	3020.77	3369.64
ENSBTAG00000012544	IFNGR1	interferon gamma receptor 1 [Source:HGNC Symbol;Acc:HGNC:5439]	9:76092204-76116593	4279.84	-1.57825	-2.98608	5.13797e-36	5.58936e-34	6783.7	7217.96	5308.41	2042.09	2176.9	2149.99
ENSBTAG00000047605			4:99882313-99932341	537.342	-1.59359	-3.01799	6.05729e-36	6.54098e-34	793.672	788.13	850.311	220.704	298.583	272.652
ENSBTAG00000021815	STARD13	StAR related lipid transfer domain containing 13 [Source:HGNC Symbol;Acc:HGNC:19164]	12:27866074-28033238	411.782	-2.07605	-4.21653	6.61454e-36	7.0906e-34	704.852	709.413	597.438	104.544	157.762	196.684
ENSBTAG00000001822	SNX10	sorting nexin 10 [Source:HGNC Symbol;Acc:HGNC:14974]	4:70049646-70117257	4859.65	1.45723	2.7458	6.7837e-36	7.21924e-34	2863.41	2428.71	2422.57	7607.32	6519.06	7316.85
XLOC_020922				374.502	2.0355	4.09965	8.94635e-36	9.45224e-34	122.229	143.034	164.078	756.202	546.343	515.124
ENSBTAG00000020144	GPR34	G protein-coupled receptor 34 [Source:HGNC Symbol;Acc:HGNC:4490]	X:107382043-107383173	792.143	-3.96051	-15.568	1.36897e-35	1.43605e-33	1749.5	1760.57	1025.97	48.7872	88.9396	79.0898
ENSBTAG00000001066		paired immunoglobulin-like type 2 receptor alpha precursor [Source:RefSeq peptide;Acc:NP_001193279]	25:36673965-36691626	2094.72	-1.34671	-2.54331	1.52091e-35	1.58412e-33	3045.94	3002.76	2997.81	1024.53	1257.86	1239.42
XLOC_013383				849.391	3.44818	10.9146	3.36368e-35	3.47881e-33	95.3384	97.9162	167.939	1331.19	1516.21	1887.75
ENSBTAG00000039231	MTURN	maturin, neural progenitor differentiation regulator homolog [Source:HGNC Symbol;Acc:HGNC:25457]	4:66610955-66643765	222.454	-2.25411	-4.77041	4.58161e-35	4.70528e-33	336.536	419.504	357.111	53.4336	95.2924	72.8459
ENSBTAG00000048029			15:6124135-6132776	545.094	1.79717	3.47537	4.96792e-35	5.06659e-33	225.716	194.872	297.271	952.512	769.751	830.443
ENSBTAG00000000897	IQGAP2	IQ motif containing GTPase activating protein 2 [Source:HGNC Symbol;Acc:HGNC:6111]	10:7554265-7867328	1427.86	-1.76031	-3.3877	6.52666e-35	6.61038e-33	2343.53	2192.56	2112.75	466.963	768.692	682.67
ENSBTAG00000006896	ABCA9	ATP binding cassette subfamily A member 9 [Source:HGNC Symbol;Acc:HGNC:39]	19:62099290-62151579	615.478	-2.10372	-4.29815	6.58847e-35	6.62727e-33	749.67	984.922	1283.67	180.048	257.289	237.269
ENSBTAG00000006017	NFKB2	nuclear factor NF-kappa-B p100 subunit [Source:RefSeq peptide;Acc:NP_001095571]	26:22891378-22898307	2420.86	1.77417	3.42042	7.78202e-35	7.77461e-33	843.378	1013.72	1373.43	3677.63	3731.23	3885.81
ENSBTAG00000011590	GLIPR1	GLI pathogenesis related 1 [Source:HGNC Symbol;Acc:HGNC:17001]	5:4974615-5021025	3394.11	-1.67672	-3.19699	1.07746e-34	1.06916e-32	5885.72	5535.15	4161.8	1457.81	1780.91	1543.29
ENSBTAG00000019929	ITGAV	integrin alpha-V precursor [Source:RefSeq peptide;Acc:NP_776792]	2:9651631-9760100	1492.49	1.65628	3.15203	1.11364e-34	1.09765e-32	740.706	621.096	764.411	2636.83	1830.67	2361.25
ENSBTAG00000020070		ATP binding cassette subfamily C member 3 [Source:HGNC Symbol;Acc:HGNC:54]	19:36676547-36724513	708.395	-1.87475	-3.66739	1.71744e-34	1.68149e-32	850.712	1256.59	1252.79	249.744	334.582	305.953
ENSBTAG00000002233	CPNE2	copine-2 [Source:RefSeq peptide;Acc:NP_001230260]	18:25216121-25249058	158.165	2.24985	4.75633	2.01577e-34	1.9605e-32	48.0766	50.878	59.8403	263.683	239.29	287.221
ENSBTAG00000003063	SYNJ1	synaptojanin 1 [Source:HGNC Symbol;Acc:HGNC:11503]	1:2109219-2196114	526.923	-1.41678	-2.66988	2.22837e-34	2.15301e-32	738.262	782.37	786.61	290.4	295.406	268.489
ENSBTAG00000014633	ABCD4	ATP binding cassette subfamily D member 4 [Source:HGNC Symbol;Acc:HGNC:68]	10:86023730-86039767	424.101	-1.80544	-3.49537	2.36878e-34	2.27372e-32	643.738	760.291	585.856	154.493	218.114	182.115
ENSBTAG00000000720		cathepsin L [Source:HGNC Symbol;Acc:HGNC:2537]	8:82365269-82371037	152.732	3.15469	8.90543	2.54614e-34	2.42809e-32	23.6309	23.0391	34.746	376.359	164.115	294.505
ENSBTAG00000044010	EMB	embigin [Source:HGNC Symbol;Acc:HGNC:30465]	20:28721655-28743621	1347.41	-1.34731	-2.54438	3.50971e-34	3.32539e-32	2125.15	1707.77	1986.31	766.656	731.634	766.963
ENSBTAG00000002392			6:13389038-13529927	67.0538	4.2054	18.4481	5.05485e-34	4.75869e-32	4.07429	5.75978	3.86066	148.685	95.2924	144.651
ENSBTAG00000007409	MILR1	mast cell immunoglobulin like receptor 1 [Source:HGNC Symbol;Acc:HGNC:27570]	19:49268640-49292988	826.654	-1.41626	-2.66892	5.76599e-34	5.39359e-32	1302.96	1267.15	1049.14	440.247	440.463	459.97
XLOC_034244				86.8332	3.60001	12.1258	6.03096e-34	5.60574e-32	8.96344	4.79981	18.3382	197.472	123.88	167.545
ENSBTAG00000009770	GPD2	glycerol-3-phosphate dehydrogenase 2 [Source:HGNC Symbol;Acc:HGNC:4456]	2:39765206-39912916	675.146	1.63918	3.11488	6.22246e-34	5.74736e-32	358.538	276.469	334.913	1133.72	859.749	1087.48
ENSBTAG00000012350	MAT2B	methionine adenosyltransferase 2B [Source:HGNC Symbol;Acc:HGNC:6905]	7:77321513-77337009	3348.66	-1.68589	-3.21739	7.80449e-34	7.16355e-32	5937.06	5455.47	4007.37	1447.35	1696.2	1548.49
ENSBTAG00000012022	TBC1D2B	TBC1 domain family member 2B [Source:HGNC Symbol;Acc:HGNC:29183]	21:30902155-30968114	1430.75	1.87721	3.67363	1.05681e-33	9.63995e-32	504.397	518.38	775.028	2500.93	1841.26	2444.5
ENSBTAG00000007878	ARHGAP22	Rho GTPase activating protein 22 [Source:HGNC Symbol;Acc:HGNC:30320]	28:43204020-43239165	390.381	-1.65703	-3.15366	1.23571e-33	1.12022e-31	558.993	662.374	565.587	171.917	208.584	174.83
ENSBTAG00000016656	PARP14	poly(ADP-ribose) polymerase family member 14 [Source:HGNC Symbol;Acc:HGNC:29232]	1:67613092-67659266	1824.05	1.36139	2.56932	1.56969e-33	1.41426e-31	1104.13	1023.32	914.977	2464.92	2524.19	2912.79
ENSBTAG00000007974		Wilms tumor 1 associated protein [Source:HGNC Symbol;Acc:HGNC:16846]	9:97434236-97460620	1244.37	1.22126	2.3315	3.1728e-33	2.8412e-31	745.595	688.293	795.297	1755.18	1689.85	1792.01
ENSBTAG00000003176	JAM3	junctional adhesion molecule 3 [Source:HGNC Symbol;Acc:HGNC:15532]	29:33546279-33577319	801.309	-1.48953	-2.80798	7.68097e-33	6.83653e-31	1153.02	1193.23	1213.21	344.995	491.285	412.099
ENSBTAG00000016541	CAMK1G	calcium/calmodulin dependent protein kinase IG [Source:HGNC Symbol;Acc:HGNC:14585]	16:75611800-75642910	130.206	3.03771	8.21187	8.40852e-33	7.43901e-31	17.9269	18.2393	39.5718	271.814	166.232	267.448
ENSBTAG00000004136	NFE2L3	nuclear factor, erythroid 2 like 3 [Source:HGNC Symbol;Acc:HGNC:7783]	4:70211380-70246094	390.544	1.46865	2.76763	9.37157e-33	8.24137e-31	209.419	208.312	197.859	573.831	592.93	560.913
XLOC_035894				611.007	1.46002	2.75112	9.92111e-33	8.6727e-31	277.052	361.906	330.087	911.856	934.924	850.215
ENSBTAG00000004259	HPCAL1	hippocalcin like 1 [Source:HGNC Symbol;Acc:HGNC:5145]	11:87191215-87307998	1358.7	1.23372	2.35173	1.38403e-32	1.20271e-30	869.454	744.931	803.018	2001.44	1914.32	1819.07
ENSBTAG00000018704	BTG3	BTG anti-proliferation factor 3 [Source:HGNC Symbol;Acc:HGNC:1132]	1:18909512-18928469	774.912	1.44587	2.72427	1.64025e-32	1.41698e-30	453.061	379.185	403.439	1148.82	1000.57	1264.4
ENSBTAG00000027937	PrP	Major prion protein [Source:UniProtKB/Swiss-Prot;Acc:P10279]	13:47400413-47418507	1342.87	1.77757	3.42849	1.86579e-32	1.60239e-30	655.961	566.378	561.727	2574.11	1549.03	2149.99
ENSBTAG00000015580	TLE3	transducin like enhancer of split 3 [Source:HGNC Symbol;Acc:HGNC:11839]	10:16901655-16949714	848.403	1.65894	3.15784	2.43251e-32	2.07697e-30	317.795	385.905	503.817	1256.85	1241.98	1384.07
ENSBTAG00000019832	TGFBR2	transforming growth factor beta receptor 2 [Source:HGNC Symbol;Acc:HGNC:11773]	22:5141232-5233083	2319.43	-1.42495	-2.68506	2.71531e-32	2.30503e-30	3661.97	3687.22	2825.04	1226.65	1301.27	1214.44
ENSBTAG00000015016	CALCOCO1	calcium binding and coiled-coil domain 1 [Source:HGNC Symbol;Acc:HGNC:29306]	5:26489544-26503712	781.34	-1.36815	-2.5814	3.44658e-32	2.90899e-30	1033.24	1207.63	1148.55	464.64	388.581	445.4
ENSBTAG00000003069	MAN1C1	mannosidase alpha class 1C member 1 [Source:HGNC Symbol;Acc:HGNC:19080]	2:127888646-128008111	1472.74	-1.47409	-2.77807	4.0795e-32	3.42351e-30	2238.42	2465.18	1818.37	702.768	834.338	777.369
ENSBTAG00000014471	AKAP2		8:101361501-101406330	297.807	1.73807	3.33589	5.81825e-32	4.85494e-30	129.562	122.875	152.496	492.519	403.404	485.986
XLOC_015354				1620.94	-1.16466	-2.2418	8.43818e-32	7.00131e-30	2245.75	2352.87	2141.7	946.704	1030.22	1008.39
ENSBTAG00000009680	FAM177A1	family with sequence similarity 177 member A1 [Source:HGNC Symbol;Acc:HGNC:19829]	21:45777967-45794110	609.164	1.3498	2.54877	8.68523e-32	7.16581e-30	349.574	342.707	329.122	938.573	897.866	797.142
ENSBTAG00000010913	SRXN1	sulfiredoxin 1 [Source:HGNC Symbol;Acc:HGNC:16132]	13:60944183-60949364	1259.54	1.36295	2.57211	1.15424e-31	9.46991e-30	765.152	687.333	644.731	2057.19	1753.38	1649.44
ENSBTAG00000006193	IRAK2	interleukin 1 receptor associated kinase 2 [Source:HGNC Symbol;Acc:HGNC:6113]	22:16694678-16750676	602.124	1.65803	3.15586	1.725e-31	1.4074e-29	238.753	252.47	365.798	940.896	906.337	908.492
XLOC_008224				215.598	2.04104	4.11541	1.80635e-31	1.46564e-29	73.3372	92.1564	80.1088	300.854	421.404	325.725
ENSBTAG00000019478	NAAA	N-acylethanolamine acid amidase [Source:HGNC Symbol;Acc:HGNC:736]	6:92508029-92531911	594.203	-1.53455	-2.89698	3.00735e-31	2.4267e-29	964.792	959.963	736.422	293.885	322.935	287.221
ENSBTAG00000004005	WDR7	WD repeat domain 7 [Source:HGNC Symbol;Acc:HGNC:13490]	24:56467338-56817379	761.747	1.57836	2.98629	4.32892e-31	3.47402e-29	352.834	321.588	457.489	1122.11	1030.22	1286.25
ENSBTAG00000027444			13:34860211-34965895	241.3	1.80711	3.49941	5.5604e-31	4.43804e-29	105.117	97.9162	111.959	391.459	327.171	414.181
ENSBTAG00000002049	HADH	hydroxyacyl-CoA dehydrogenase [Source:HGNC Symbol;Acc:HGNC:4799]	6:18459380-18502809	1453.11	-1.48401	-2.79725	6.168e-31	4.89639e-29	2420.13	2303.91	1722.82	799.181	732.693	739.906
ENSBTAG00000021997	ITSN1	intersectin 1 [Source:HGNC Symbol;Acc:HGNC:6183]	1:944294-1188287	212.204	-1.88616	-3.69649	7.48949e-31	5.91347e-29	300.683	344.627	363.868	82.4736	89.9984	91.5777
ENSBTAG00000019669	CD163	CD163 molecule [Source:HGNC Symbol;Acc:HGNC:1631]	5:102245937-102278444	25153.8	-2.07455	-4.21212	7.83392e-31	6.15235e-29	36900.9	47416.4	38619.2	6470.11	11163	10353.5
ENSBTAG00000010906	RPS6KA5	ribosomal protein S6 kinase A5 [Source:HGNC Symbol;Acc:HGNC:10434]	10:103508678-103703817	388.589	-1.63807	-3.11248	7.9585e-31	6.21694e-29	634.775	621.096	516.364	214.896	178.938	165.464
ENSBTAG00000002758	THBD	thrombomodulin [Source:HGNC Symbol;Acc:HGNC:11784]	13:42217371-42221004	136.649	2.76127	6.77992	1.28541e-30	9.98811e-29	33.4092	25.919	36.6763	217.219	174.703	331.969
ENSBTAG00000002087	IL36A	interleukin 36, alpha [Source:HGNC Symbol;Acc:HGNC:15562]	11:46569595-46573057	2567.58	1.91739	3.77739	1.52752e-30	1.18069e-28	1092.72	991.642	1055.89	5614.01	3603.11	3048.08
ENSBTAG00000014432	HNMT	histamine N-methyltransferase [Source:HGNC Symbol;Acc:HGNC:5028]	2:59376269-59417330	877.963	-1.29915	-2.46084	1.78399e-30	1.37171e-28	1354.29	1292.11	1109.94	492.519	492.344	526.572
ENSBTAG00000043553	GPX3	glutathione peroxidase 3 precursor [Source:RefSeq peptide;Acc:NP_776502]	7:64286948-64295116	160.593	2.28855	4.88564	2.11904e-30	1.62084e-28	53.7806	35.5186	66.5964	261.36	240.349	305.953
ENSBTAG00000005273	IL1R1	interleukin-1 receptor type 1 precursor [Source:RefSeq peptide;Acc:NP_001193664]	11:6876948-6929909	584.435	1.85661	3.62156	3.43349e-30	2.61266e-28	218.382	187.193	335.878	974.583	826.926	963.647
ENSBTAG00000006754	DBP	D-box binding PAR bZIP transcription factor [Source:HGNC Symbol;Acc:HGNC:2697]	18:55722336-55729578	135.217	-2.24501	-4.74039	4.94907e-30	3.7465e-28	221.641	230.391	223.918	53.4336	43.411	38.5042
ENSBTAG00000015596	SLCO2B1	solute carrier organic anion transporter family member 2B1 [Source:HGNC Symbol;Acc:HGNC:10962]	15:55151085-55203571	94.1243	-3.00002	-8.00011	6.79639e-30	5.11856e-28	158.897	205.432	145.74	12.7776	15.8821	26.0164
ENSBTAG00000016959			14:68668786-68730708	863.871	-1.68791	-3.2219	6.86371e-30	5.14288e-28	1606.9	1364.11	1005.7	370.551	443.639	392.327
ENSBTAG00000027684	FOLR2	folate receptor beta [Source:HGNC Symbol;Acc:HGNC:3793]	15:52602819-52605536	5332.88	-1.52288	-2.87364	7.90143e-30	5.89037e-28	9013.15	8157.76	6668.33	2457.95	3058.89	2641.18
ENSBTAG00000015271	RIPK2	receptor interacting serine/threonine kinase 2 [Source:HGNC Symbol;Acc:HGNC:10020]	14:76230690-76269294	987.477	1.19889	2.29564	9.10552e-30	6.75372e-28	651.887	572.138	562.692	1326.55	1381.74	1429.86
ENSBTAG00000006561	RASGEF1B	RasGEF domain family member 1B [Source:HGNC Symbol;Acc:HGNC:24881]	6:97988424-98026691	767.229	1.20702	2.3086	9.79418e-30	7.22801e-28	449.802	435.823	498.026	1075.64	1051.39	1092.69
ENSBTAG00000000917	BMP1	bone morphogenetic protein 1 [Source:HGNC Symbol;Acc:HGNC:1067]	8:69980325-70027825	2368.23	1.61832	3.07017	1.24746e-29	9.16009e-28	946.05	1103	1389.84	4170.15	3126.65	3473.71
ENSBTAG00000001420	ABHD12	abhydrolase domain containing 12 [Source:HGNC Symbol;Acc:HGNC:15868]	13:43187469-43240717	4500.82	-1.5081	-2.84435	1.33285e-29	9.73843e-28	7284.02	7373.47	5407.82	2130.38	2511.48	2297.77
ENSBTAG00000021957	LTBP2	latent transforming growth factor beta binding protein 2 [Source:HGNC Symbol;Acc:HGNC:6715]	10:86186700-86294121	295.364	1.86999	3.65531	1.42208e-29	1.03389e-27	90.4493	134.395	147.67	511.104	416.11	472.457
ENSBTAG00000020297	PQLC3	PQ loop repeat containing 3 [Source:HGNC Symbol;Acc:HGNC:28503]	11:86588329-86601250	817.07	1.49502	2.81868	1.56773e-29	1.13417e-27	470.988	464.622	332.017	1258.01	1270.57	1106.22
ENSBTAG00000020035	RCAN1	regulator of calcineurin 1 [Source:HGNC Symbol;Acc:HGNC:3040]	1:351708-362907	1285.43	1.30011	2.46247	1.60712e-29	1.15697e-27	742.336	687.333	780.819	2081.59	1631.62	1788.89
ENSBTAG00000011358	IER3	immediate early response 3 [Source:HGNC Symbol;Acc:HGNC:5392]	23:28088456-28089722	2203.23	1.71789	3.28955	1.77141e-29	1.26902e-27	817.303	900.445	1307.8	3056.17	3268.53	3869.16
ENSBTAG00000001602	IL4R	interleukin 4 receptor [Source:HGNC Symbol;Acc:HGNC:6015]	25:25139417-25189373	3111.91	1.13216	2.19186	1.98816e-29	1.41739e-27	1814.69	1943.92	2064.49	4210.8	4257.45	4380.12
ENSBTAG00000017718	CCL22	C-C motif chemokine ligand 22 [Source:HGNC Symbol;Acc:HGNC:10621]	18:25446367-25454407	284.185	2.02326	4.06501	2.37187e-29	1.68276e-27	118.154	99.8361	107.133	556.407	328.229	495.352
ENSBTAG00000014585	PTGIR	prostaglandin I2 (prostacyclin) receptor (IP) [Source:HGNC Symbol;Acc:HGNC:9602]	18:54185871-54188079	95.0938	2.77478	6.84372	2.41508e-29	1.70519e-27	17.112	17.2793	31.8505	182.371	143.997	177.952
ENSBTAG00000009475	PLXDC2	plexin domain containing 2 [Source:HGNC Symbol;Acc:HGNC:21013]	13:21595581-22015323	569.133	-1.65964	-3.15937	3.28002e-29	2.3048e-27	831.97	843.807	933.315	192.826	299.642	313.237
ENSBTAG00000018773	RND1	Rho family GTPase 1 [Source:HGNC Symbol;Acc:HGNC:18314]	5:31090625-31097555	89.5949	2.96378	7.80164	4.11127e-29	2.87515e-27	15.4823	15.3594	23.164	145.2	130.233	208.131
ENSBTAG00000012638	S100A12	S100 calcium binding protein A12 [Source:HGNC Symbol;Acc:HGNC:10489]	3:17163820-17165262	44842.5	1.30587	2.47232	4.16889e-29	2.90162e-27	26029.8	24220.8	26643.4	63675.4	62088.3	66396.9
ENSBTAG00000018937	HMOX2	heme oxygenase 2 [Source:HGNC Symbol;Acc:HGNC:5014]	25:3621447-3649596	1665.5	1.39685	2.63326	4.22649e-29	2.92784e-27	1000.65	836.128	886.022	2854.05	2164.2	2251.98
ENSBTAG00000017593	TREM1	triggering receptor expressed on myeloid cells 1 [Source:HGNC Symbol;Acc:HGNC:17760]	23:15148077-15163188	1864.38	1.59005	3.01059	4.39509e-29	3.01618e-27	871.898	750.691	1126.35	2395.22	3039.83	3002.29
ENSBTAG00000031185	ATRAID	all-trans retinoic acid induced differentiation factor [Source:HGNC Symbol;Acc:HGNC:24090]	11:72405110-72409422	527.091	-1.454	-2.73967	4.39062e-29	3.01618e-27	823.007	846.687	656.313	270.653	290.112	275.774
ENSBTAG00000019964	GAS6	growth arrest specific 6 [Source:HGNC Symbol;Acc:HGNC:4168]	12:90821803-90850163	171.327	-2.53064	-5.7783	5.27701e-29	3.60457e-27	329.203	344.627	212.336	65.0496	45.5286	31.2197
ENSBTAG00000019342	OSBPL3	oxysterol-binding protein-related protein 3 [Source:RefSeq peptide;Acc:NP_001179830]	4:71394903-71488446	94.001	2.59944	6.0605	6.26252e-29	4.25793e-27	22.816	20.1592	30.8853	164.947	151.409	173.789
ENSBTAG00000003607	FAM20C	FAM20C, golgi associated secretory pathway kinase [Source:HGNC Symbol;Acc:HGNC:22140]	25:42694393-42728472	262.149	-1.84341	-3.58857	6.97208e-29	4.71852e-27	426.986	454.062	358.077	85.9584	129.174	118.635
ENSBTAG00000021301	ACSF2	acyl-CoA synthetase family member 2, mitochondrial precursor [Source:RefSeq peptide;Acc:NP_001071580]	19:36871718-36903082	1413.48	-1.76615	-3.40145	7.79291e-29	5.24985e-27	2411.17	2465.18	1718.96	480.903	776.104	628.556
ENSBTAG00000000559	PLTP	phospholipid transfer protein [Source:HGNC Symbol;Acc:HGNC:9093]	13:75374575-75384705	1555.07	1.72038	3.29523	9.40297e-29	6.29525e-27	738.262	846.687	545.319	1945.68	2864.07	2390.38
ENSBTAG00000008545	ATF3	activating transcription factor 3 [Source:HGNC Symbol;Acc:HGNC:785]	16:72820026-72832974	1428.79	1.5604	2.94935	9.43044e-29	6.29525e-27	668.184	692.133	780.819	1924.77	1808.44	2698.42
ENSBTAG00000019347	PLXDC1	plexin domain containing 1 [Source:HGNC Symbol;Acc:HGNC:20945]	19:40226036-40293157	5078.56	-1.76608	-3.40129	9.61334e-29	6.3883e-27	8224.36	8538.87	6931.82	1685.48	2848.18	2242.61
ENSBTAG00000012228	SEMA4A	semaphorin 4A [Source:HGNC Symbol;Acc:HGNC:10729]	3:14659269-14679216	2570.12	-1.18784	-2.27811	1.49735e-28	9.86104e-27	3210.54	3892.65	3640.61	1582.1	1572.32	1522.48
ENSBTAG00000032914			5:28887967-28914607	2607.96	1.3482	2.54594	1.49629e-28	9.86104e-27	1312.74	1348.75	1714.13	3832.12	3482.41	3957.61
ENSBTAG00000046981			13:34922199-34945103	392.239	1.5173	2.86254	1.51796e-28	9.9521e-27	170.305	209.272	222.953	607.517	529.402	613.987
ENSBTAG00000000838	CCDC88C	coiled-coil domain containing 88C [Source:HGNC Symbol;Acc:HGNC:19967]	21:56629747-56773304	487.527	1.88777	3.70062	1.60193e-28	1.0456e-26	153.193	193.913	259.63	933.927	632.106	752.394
XLOC_032825				90.2452	2.62853	6.18398	1.69191e-28	1.09944e-26	20.3715	22.0791	27.0246	146.362	176.82	148.814
XLOC_032032				519.681	-1.87512	-3.66833	1.88549e-28	1.21984e-26	809.154	758.371	901.465	138.23	237.172	273.692
ENSBTAG00000002129		Kruppel like factor 5 [Source:HGNC Symbol;Acc:HGNC:6349]	12:48104081-48123367	256.687	1.91589	3.77348	2.06238e-28	1.32843e-26	103.487	112.316	97.4818	520.397	354.699	351.741
ENSBTAG00000020963	RASSF1	ras association domain-containing protein 1 [Source:RefSeq peptide;Acc:NP_001068910]	22:50580394-50586504	602.198	1.3267	2.50828	2.58036e-28	1.65481e-26	347.944	297.588	375.45	922.311	829.044	840.849
ENSBTAG00000039340	SCN4B	Sodium channel subunit beta-4 [Source:UniProtKB/Swiss-Prot;Acc:Q08E08]	15:29257448-29277309	62.5778	-3.7608	-13.5555	2.75626e-28	1.75993e-26	135.266	120.955	101.342	1.1616	5.29402	11.4472
ENSBTAG00000019517	ELN	elastin [Source:HGNC Symbol;Acc:HGNC:3327]	25:33787889-33820672	391.881	1.96604	3.90695	3.10505e-28	1.97406e-26	126.303	119.035	220.058	550.599	675.517	659.775
ENSBTAG00000014367	PRKX	protein kinase, X-linked [Source:HGNC Symbol;Acc:HGNC:9441]	X:138715324-138747777	734.529	1.38815	2.61743	3.65406e-28	2.31308e-26	462.84	331.187	411.161	1093.07	1003.75	1105.18
ENSBTAG00000017713	KTN1	kinectin 1 [Source:HGNC Symbol;Acc:HGNC:6467]	10:68238010-68351879	1770.58	1.20608	2.3071	4.09945e-28	2.58388e-26	1043.83	1128.92	1020.18	2518.35	2203.37	2708.83
XLOC_023020				43.5611	4.98004	31.5602	5.17034e-28	3.24494e-26	0.814858	0	0	94.0896	58.2342	108.228
ENSBTAG00000031358	DPYD	dihydropyrimidine dehydrogenase [Source:HGNC Symbol;Acc:HGNC:3012]	3:45563732-46487165	744.535	-1.34187	-2.53479	5.53544e-28	3.45929e-26	1139.99	1152.92	920.768	446.055	421.404	386.083
ENSBTAG00000019313	ZMIZ1	zinc finger MIZ-type containing 1 [Source:HGNC Symbol;Acc:HGNC:16493]	28:35032455-35142181	636.991	1.77455	3.42131	5.57087e-28	3.46669e-26	246.902	222.711	376.415	1047.76	839.632	1088.53
ENSBTAG00000008690			3:102623730-102655397	709.184	1.28875	2.44316	6.35142e-28	3.93574e-26	380.539	414.704	431.429	1129.08	920.101	979.256
ENSBTAG00000015829	ENPP5	ectonucleotide pyrophosphatase/phosphodiesterase 5 (putative) [Source:HGNC Symbol;Acc:HGNC:13717]	23:19388894-19395134	586.718	-1.33128	-2.51625	7.54746e-28	4.65723e-26	941.161	827.488	758.62	325.248	346.229	321.562
ENSBTAG00000015209	MXD4	MAX dimerization protein 4 [Source:HGNC Symbol;Acc:HGNC:13906]	6:108490181-108501580	203.841	-2.13208	-4.3835	8.77443e-28	5.39169e-26	385.428	348.467	271.212	68.5344	95.2924	54.1141
ENSBTAG00000012757	GCNT1	glucosaminyl (N-acetyl) transferase 1, core 2 [Source:HGNC Symbol;Acc:HGNC:4203]	8:52848304-52850731	515.094	-1.4564	-2.74423	1.28531e-27	7.86503e-26	737.447	776.61	761.516	241.613	241.407	331.969
ENSBTAG00000007335	TPD52	tumor protein D52 [Source:HGNC Symbol;Acc:HGNC:12005]	14:45499601-45549966	1802.98	-1.57834	-2.98626	1.4506e-27	8.83965e-26	3106.24	2713.82	2326.05	684.183	1029.16	958.443
ENSBTAG00000012066	PECAM1	platelet and endothelial cell adhesion molecule 1 [Source:HGNC Symbol;Acc:HGNC:8823]	19:49175892-49238414	1847.58	1.36162	2.56973	1.82368e-27	1.10671e-25	924.864	1066.52	1085.81	2838.95	2208.67	2960.66
XLOC_012521				853.707	-1.36924	-2.58334	2.09606e-27	1.26678e-25	1307.85	1374.67	1024.04	441.408	498.697	475.579
ENSBTAG00000033731	PRCP	prolylcarboxypeptidase [Source:HGNC Symbol;Acc:HGNC:9344]	29:12820130-12908442	779.325	-1.83021	-3.5559	2.45262e-27	1.4762e-25	1388.52	1436.1	851.276	269.491	365.287	365.27
ENSBTAG00000025257	CCL4	C-C motif chemokine 4 [Source:UniProtKB/Swiss-Prot;Acc:Q17QA1]	19:14653467-14655028	5083.81	3.32282	10.0062	4.00514e-27	2.40079e-25	585.068	569.258	1099.32	8965.23	9142.78	10141.2
ENSBTAG00000017868	DHX40	DEAH-box helicase 40 [Source:HGNC Symbol;Acc:HGNC:18018]	19:10761071-10812762	334.445	-1.46082	-2.75264	4.46146e-27	2.66346e-25	540.251	464.622	472.931	183.533	172.585	172.749
ENSBTAG00000010433			29:26755560-26759545	134.932	2.75248	6.73876	5.91919e-27	3.50521e-25	35.8538	21.1192	36.6763	296.208	141.88	277.855
ENSBTAG00000023659		Metallothionein-2 [Source:UniProtKB/Swiss-Prot;Acc:P68301]	18:24125366-24126333	1352.33	3.51973	11.4695	5.90737e-27	3.50521e-25	162.972	95.9963	243.222	2615.92	2408.78	2587.07
XLOC_035305				126.111	2.20755	4.61891	5.96862e-27	3.52029e-25	31.7795	44.1583	53.0841	197.472	204.349	225.822
ENSBTAG00000003015	SESN1	sestrin 1 [Source:HGNC Symbol;Acc:HGNC:21595]	9:41555161-41690067	268.052	-1.64073	-3.11824	6.73997e-27	3.95933e-25	396.836	437.743	390.892	104.544	147.174	131.123
ENSBTAG00000003326	NAIP	NLR family apoptosis inhibitory protein [Source:HGNC Symbol;Acc:HGNC:7634]	20:10071640-10108491	1929.72	1.65696	3.15351	8.84861e-27	5.17732e-25	728.483	781.41	1227.69	2791.33	2978.42	3070.97
XLOC_017938				73.0225	3.37208	10.3538	9.23169e-27	5.38002e-25	13.8526	5.75978	10.6168	124.291	93.1748	190.44
ENSBTAG00000040151	GCH1	GTP cyclohydrolase 1 [Source:HGNC Symbol;Acc:HGNC:4193]	10:67576390-67631089	337.481	1.55315	2.93457	1.11782e-26	6.48863e-25	160.527	142.075	204.615	534.336	480.697	502.636
ENSBTAG00000007302		solute carrier family 2, facilitated glucose transporter member 5 [Source:RefSeq peptide;Acc:NP_001094512]	14:77277853-77298969	121.452	-2.31001	-4.95888	1.26263e-26	7.30036e-25	202.085	195.832	216.197	24.3936	41.2934	48.9108
ENSBTAG00000016401	OPTN	optineurin [Source:HGNC Symbol;Acc:HGNC:17142]	13:28078762-28117627	2306.93	1.07368	2.10479	3.09523e-26	1.78261e-24	1546.6	1529.22	1361.85	3015.51	3205	3183.36
ENSBTAG00000017393	L3MBTL3	l(3)mbt-like 3 (Drosophila) [Source:HGNC Symbol;Acc:HGNC:23035]	9:69159349-69262020	146.543	-1.96182	-3.89554	4.29978e-26	2.46666e-24	255.866	220.791	228.744	61.5648	55.0578	57.236
ENSBTAG00000010998	CFLAR	CASP8 and FADD like apoptosis regulator [Source:HGNC Symbol;Acc:HGNC:1876]	2:90139395-90172951	988.539	1.36247	2.57125	4.75443e-26	2.71687e-24	528.843	488.621	627.358	1393.92	1244.1	1648.4
ENSBTAG00000013204	ATP13A3	ATPase 13A3 [Source:HGNC Symbol;Acc:HGNC:24113]	1:73677701-73732431	1685.76	1.74069	3.34196	6.50841e-26	3.70475e-24	767.597	592.297	916.908	3020.16	1905.85	2911.75
XLOC_016266				131.061	-2.31853	-4.98825	7.34566e-26	4.16519e-24	202.9	203.512	256.734	39.4944	27.5289	56.1954
ENSBTAG00000013108	HK2	hexokinase 2 [Source:HGNC Symbol;Acc:HGNC:4923]	11:9723269-9766920	1369.07	1.42462	2.68444	7.52413e-26	4.24998e-24	633.96	661.414	909.186	2194.26	1792.56	2023.03
ENSBTAG00000007239	TNFAIP6	TNF alpha induced protein 6 [Source:HGNC Symbol;Acc:HGNC:11898]	2:44850892-44867293	66.2455	3.13114	8.76125	9.13596e-26	5.13755e-24	7.33372	11.5196	15.4427	102.221	106.939	154.017
ENSBTAG00000011784	FGR	FGR proto-oncogene, Src family tyrosine kinase [Source:HGNC Symbol;Acc:HGNC:3697]	2:126276335-126291824	3820.43	1.03168	2.0444	9.16545e-26	5.13755e-24	2466.58	2556.38	2476.62	4922.86	5155.32	5344.8
ENSBTAG00000004954	TOX	thymocyte selection associated high mobility group box [Source:HGNC Symbol;Acc:HGNC:18988]	14:26631190-26941726	113.125	-2.22222	-4.66611	1.1e-25	6.14245e-24	205.344	176.633	183.382	33.6864	35.9993	43.7075
ENSBTAG00000012252	MOCOS	molybdenum cofactor sulfurase [Source:HGNC Symbol;Acc:HGNC:18234]	24:21198154-21256992	476.962	1.42929	2.69315	1.11031e-25	6.17651e-24	267.274	264.95	233.57	576.154	755.986	763.841
ENSBTAG00000007153	C1QA	complement C1q A chain [Source:HGNC Symbol;Acc:HGNC:1241]	2:130792855-130795743	3096.24	-1.43261	-2.69935	1.27748e-25	7.07965e-24	5290.06	4643.34	3682.11	1484.53	1853.97	1623.42
ENSBTAG00000019251	EPB41L3	band 4.1-like protein 3 [Source:RefSeq peptide;Acc:NP_001193098]	24:39312037-39404644	689.084	-1.23768	-2.35819	1.39021e-25	7.67544e-24	980.275	1017.56	914.977	372.874	464.815	384.002
ENSBTAG00000021830	ENPP1	ectonucleotide pyrophosphatase/phosphodiesterase 1 [Source:HGNC Symbol;Acc:HGNC:3356]	9:70734253-70804135	2587.36	-1.8247	-3.54233	1.52124e-25	8.36737e-24	3609.01	4337.11	4253.49	705.091	1403.97	1215.49
XLOC_027341				270.59	1.72846	3.31375	1.53408e-25	8.40653e-24	121.414	92.1564	154.427	432.115	380.111	443.319
ENSBTAG00000044022	KIAA1671	KIAA1671 [Source:HGNC Symbol;Acc:HGNC:29345]	17:67407099-67536194	336.846	1.36815	2.5814	1.78401e-25	9.73974e-24	185.788	187.193	185.312	529.69	463.756	469.335
ENSBTAG00000017824	IRF8	interferon regulatory factor 8 [Source:HGNC Symbol;Acc:HGNC:5358]	18:11883376-11905043	1012.69	-1.32431	-2.50413	1.80911e-25	9.84022e-24	1544.16	1574.34	1239.27	576.154	643.753	498.474
ENSBTAG00000019574	MAPK12	mitogen-activated protein kinase 12 [Source:HGNC Symbol;Acc:HGNC:6874]	5:119821435-119829363	243.162	1.53036	2.88858	2.23095e-25	1.20899e-23	115.71	119.035	135.123	378.682	344.111	366.311
ENSBTAG00000039513			23:45370139-45372316	47.0995	3.71184	13.1031	2.30443e-25	1.24422e-23	4.07429	6.71974	2.8955	91.7664	74.1163	103.025
ENSBTAG00000013822	GAS2L3	growth arrest specific 2 like 3 [Source:HGNC Symbol;Acc:HGNC:27475]	5:64841326-64856203	409.565	-1.36665	-2.57871	2.88444e-25	1.55168e-23	558.993	549.099	669.825	231.158	230.819	217.497
ENSBTAG00000000666	GHDC	GH3 domain containing [Source:HGNC Symbol;Acc:HGNC:24438]	19:42946040-42949784	1146.06	-1.25113	-2.38028	3.605e-25	1.93223e-23	1563.71	1829.69	1465.12	614.487	760.222	643.125
ENSBTAG00000017748	RNF44	ring finger protein 44 [Source:HGNC Symbol;Acc:HGNC:19180]	7:39351903-39357420	400.698	-1.32672	-2.50831	3.75583e-25	2.00575e-23	558.178	580.778	585.856	254.39	205.408	219.578
ENSBTAG00000007554	IFI6	interferon alpha inducible protein 6 [Source:HGNC Symbol;Acc:HGNC:4054]	2:126246561-126250182	1590.16	-1.75423	-3.37346	4.05433e-25	2.15731e-23	2759.11	2866.45	1786.52	578.477	902.101	648.328
ENSBTAG00000011088	SLC6A6	sodium- and chloride-dependent taurine transporter [Source:RefSeq peptide;Acc:NP_777035]	22:58448092-58494802	622.033	-1.18312	-2.27067	4.22662e-25	2.24087e-23	820.562	912.925	865.754	349.642	407.64	375.677
ENSBTAG00000012741	CCPG1	cell cycle progression 1 [Source:HGNC Symbol;Acc:HGNC:24227]	10:55001792-55028162	892.76	-1.18774	-2.27795	4.94971e-25	2.6148e-23	1310.29	1322.83	1100.29	509.943	529.402	583.808
ENSBTAG00000007898	CYBRD1	cytochrome b reductase 1 [Source:HGNC Symbol;Acc:HGNC:20797]	2:24956534-24987973	1165.36	-1.48672	-2.80251	4.99567e-25	2.62962e-23	1991.51	1589.7	1598.31	482.064	582.342	748.231
ENSBTAG00000019967	RASA3	RAS p21 protein activator 3 [Source:HGNC Symbol;Acc:HGNC:20331]	12:90916421-90995694	2691.55	-1.24338	-2.36753	5.627e-25	2.95136e-23	3595.15	4220	3575.94	1472.91	1819.03	1466.28
ENSBTAG00000015190	C18orf8	uncharacterized protein C18orf8 homolog [Source:RefSeq peptide;Acc:NP_001192399]	24:33485208-33507301	672.743	1.09408	2.13477	5.96359e-25	3.11677e-23	419.652	428.143	433.359	957.159	904.219	893.923
ENSBTAG00000007642	ADORA3	adenosine A3 receptor [Source:HGNC Symbol;Acc:HGNC:268]	3:31967841-31971684	343.161	-3.7081	-13.0692	6.67574e-25	3.47659e-23	768.411	789.089	399.579	22.0704	42.3522	37.4636
ENSBTAG00000020935	HIF1A	hypoxia inducible factor 1 alpha subunit [Source:HGNC Symbol;Acc:HGNC:4910]	10:74095881-74139364	6756.97	1.78206	3.43917	7.31161e-25	3.79429e-23	2926.97	2312.55	3659.91	12820.6	8106.21	10715.6
ENSBTAG00000006067	VMAC		7:19694193-19697346	262.327	-1.65835	-3.15654	8.14669e-25	4.21276e-23	418.022	446.383	338.773	109.19	143.997	117.594
XLOC_041277				4612.04	1.20449	2.30455	9.11516e-25	4.69703e-23	2916.38	2923.09	2475.65	6233.15	7119.4	6004.58
ENSBTAG00000012508	OSGIN1	oxidative stress induced growth inhibitor 1 [Source:HGNC Symbol;Acc:HGNC:30093]	18:10294996-10305608	268.865	1.55976	2.94805	1.02595e-24	5.26819e-23	137.711	134.395	129.332	455.347	416.11	340.294
ENSBTAG00000000634	MLPH	Bos taurus melanophilin (MLPH), mRNA. [Source:RefSeq mRNA;Acc:NM_001081597]	3:117584073-117637812	83.5035	2.44216	5.43456	1.0924e-24	5.58989e-23	20.3715	26.879	25.0943	133.584	155.644	139.448
ENSBTAG00000021880	ADCK3	coenzyme Q8A [Source:HGNC Symbol;Acc:HGNC:16812]	16:30656001-30703396	182.139	-1.82478	-3.54253	1.18859e-24	6.06098e-23	276.237	332.147	250.943	69.696	85.7632	78.0491
ENSBTAG00000013699	TBC1D1	TBC1 domain family member 1 [Source:HGNC Symbol;Acc:HGNC:11578]	6:58848558-59065295	1724.59	0.961592	1.94746	2.30257e-24	1.17009e-22	1146.51	1152.92	1199.7	2237.24	2308.19	2302.97
ENSBTAG00000038650	MS4A7	membrane spanning 4-domains A7 [Source:HGNC Symbol;Acc:HGNC:13378]	15:84526491-84543454	119.45	2.1705	4.50179	2.46538e-24	1.2485e-22	38.2983	50.878	34.746	162.624	203.29	226.863
ENSBTAG00000014831	PPP1R3C	protein phosphatase 1 regulatory subunit 3C [Source:HGNC Symbol;Acc:HGNC:9293]	26:13270026-13274922	436.534	1.51214	2.85233	2.53932e-24	1.28153e-22	208.604	195.832	265.421	732.97	537.873	678.507
ENSBTAG00000015511	FADS3	fatty acid desaturase 3 [Source:HGNC Symbol;Acc:HGNC:3576]	29:41087531-41102449	1017.9	1.27691	2.42319	2.88728e-24	1.45214e-22	586.698	509.74	672.721	1258.01	1573.38	1506.87
ENSBTAG00000005923	ABTB2	ankyrin repeat and BTB domain containing 2 [Source:HGNC Symbol;Acc:HGNC:23842]	15:65548291-65735623	105.714	2.30543	4.94314	3.2503e-24	1.62915e-22	23.6309	29.7588	47.2931	188.179	177.879	167.545
ENSBTAG00000018186	PDXK	pyridoxal kinase [Source:HGNC Symbol;Acc:HGNC:8819]	1:146490839-146516806	7413.06	1.28576	2.43811	3.76869e-24	1.88255e-22	4167.19	3696.82	4958.06	10850.5	10380.5	10425.3
ENSBTAG00000011786	CLUH	clustered mitochondria homolog [Source:HGNC Symbol;Acc:HGNC:29094]	19:24168990-24181331	1021.91	1.08704	2.12438	3.99596e-24	1.98931e-22	585.068	715.172	653.417	1364.88	1399.74	1413.21
ENSBTAG00000021672	RGS1	regulator of G-protein signaling 1 [Source:HGNC Symbol;Acc:HGNC:9991]	16:13314192-13318292	534.453	-1.44669	-2.72582	4.79985e-24	2.38144e-22	798.561	649.895	908.221	321.763	281.642	246.635
ENSBTAG00000006071	CTTN	cortactin [Source:HGNC Symbol;Acc:HGNC:3338]	29:48167168-48194210	483.941	1.24297	2.36685	6.81732e-24	3.37101e-22	312.906	260.15	281.828	634.234	683.988	730.54
XLOC_002563				206.824	2.13797	4.40141	1.04167e-23	5.13352e-22	57.8549	67.1974	93.6211	468.125	273.172	280.977
ENSBTAG00000015046	MST1R	macrophage stimulating 1 receptor [Source:HGNC Symbol;Acc:HGNC:7381]	22:50928327-50941427	53.5492	3.56609	11.8441	1.15668e-23	5.68128e-22	1.62972	4.79981	11.582	123.13	67.7635	112.391
ENSBTAG00000006616	PTPN1	protein tyrosine phosphatase, non-receptor type 1 [Source:HGNC Symbol;Acc:HGNC:9642]	13:79263518-79324185	1831.47	1.04277	2.06018	1.31003e-23	6.41306e-22	1127.76	1220.11	1227.69	2247.7	2597.25	2568.34
ENSBTAG00000010498	SLC40A1	solute carrier family 40 member 1 [Source:HGNC Symbol;Acc:HGNC:10909]	2:6716591-6740329	718.293	-3.76718	-13.6155	1.88368e-23	9.19063e-22	1761.72	1680.9	672.721	67.3728	65.6459	61.3987
ENSBTAG00000002416			3:54905023-54951326	188.652	1.74321	3.3478	1.93383e-23	9.40407e-22	79.8561	82.5568	91.6908	272.976	255.172	349.66
ENSBTAG00000003947	SSBP4	single-stranded DNA-binding protein 4 [Source:RefSeq peptide;Acc:NP_001030350]	7:4673275-4689001	253.46	-1.77284	-3.41727	1.95932e-23	9.46532e-22	374.835	397.425	414.056	88.2816	154.585	91.5777
ENSBTAG00000012778	CAPN2	calpain 2 [Source:HGNC Symbol;Acc:HGNC:1479]	16:27781671-27840009	2385.71	0.966076	1.95352	1.95676e-23	9.46532e-22	1687.57	1591.62	1549.09	3217.63	3184.88	3083.46
XLOC_003826				238.747	1.65842	3.15671	2.07192e-23	9.97646e-22	104.302	98.8762	134.158	425.146	353.641	316.359
ENSBTAG00000015844	TFPI2	tissue factor pathway inhibitor 2 [Source:HGNC Symbol;Acc:HGNC:11761]	4:11035479-11039782	41.0911	3.66952	12.7243	2.16979e-23	1.04136e-21	4.07429	3.83985	3.86066	84.7968	67.7635	82.2118
ENSBTAG00000027464	FGFRL1	fibroblast growth factor receptor-like 1 precursor [Source:RefSeq peptide;Acc:NP_001192925]	6:109131152-109133968	60.3729	-3.08182	-8.46685	2.39398e-23	1.14521e-21	110.821	106.556	113.89	4.6464	17.9997	8.32524
ENSBTAG00000019708			7:23779096-23882198	4676.41	1.26971	2.41112	2.45107e-23	1.16872e-21	2768.07	2613.02	2770.99	7894.24	5758.84	6253.3
ENSBTAG00000020270	NFKB1	nuclear factor kappa B subunit 1 [Source:HGNC Symbol;Acc:HGNC:7794]	6:23557311-23679508	1542.93	1.22187	2.3325	3.31515e-23	1.57561e-21	784.709	874.526	1098.36	2132.7	2104.9	2262.38
ENSBTAG00000018986	ACSL4	acyl-CoA synthetase long-chain family member 4 [Source:HGNC Symbol;Acc:HGNC:3571]	X:62476952-62508324	1153.92	1.35525	2.55842	3.58562e-23	1.69866e-21	720.335	554.859	647.626	1975.88	1375.39	1649.44
XLOC_027183				172.833	-1.7283	-3.31336	4.58036e-23	2.16293e-21	243.643	289.909	269.281	75.504	88.9396	69.7239
ENSBTAG00000008197	EPOR	erythropoietin receptor [Source:HGNC Symbol;Acc:HGNC:3416]	7:16998453-17003707	80.7273	-2.7265	-6.61848	5.43664e-23	2.55906e-21	155.638	161.274	111.959	10.4544	16.9409	28.0977
ENSBTAG00000012380	HK1	hexokinase 1 [Source:HGNC Symbol;Acc:HGNC:4922]	28:25854741-25925054	3348.88	0.962144	1.9482	8.12323e-23	3.81143e-21	2328.05	2315.43	2146.53	4525.6	4418.39	4359.3
ENSBTAG00000021543	MDFIC	MyoD family inhibitor domain containing [Source:HGNC Symbol;Acc:HGNC:28870]	4:53756424-53854749	1003.88	-1.1113	-2.16041	8.6007e-23	4.02261e-21	1548.23	1327.63	1251.82	656.304	600.342	638.962
ENSBTAG00000002747	ABCA5	ATP binding cassette subfamily A member 5 [Source:HGNC Symbol;Acc:HGNC:35]	19:61873253-61919888	418.454	-1.43348	-2.70097	8.63877e-23	4.02759e-21	488.915	676.774	676.581	214.896	232.937	220.619
ENSBTAG00000014027	TRIM36	tripartite motif containing 36 [Source:HGNC Symbol;Acc:HGNC:16280]	10:3921477-3962283	260.281	2.03367	4.09446	9.29587e-23	4.32023e-21	66.8184	80.6369	146.705	387.975	375.876	503.677
ENSBTAG00000021134	DPP9	dipeptidyl peptidase 9 [Source:HGNC Symbol;Acc:HGNC:18648]	7:20648283-20678569	766.999	1.10035	2.14406	1.10924e-22	5.1389e-21	448.172	459.822	548.214	1047.76	1035.51	1062.51
ENSBTAG00000015649	TMEM156	transmembrane protein 156 [Source:HGNC Symbol;Acc:HGNC:26260]	6:59823316-59866460	2298.27	-1.25713	-2.3902	1.16748e-22	5.39168e-21	3650.57	3079.56	3028.69	1110.49	1410.33	1509.99
ENSBTAG00000012242	MAF1	MAF1 homolog, negative regulator of RNA polymerase III [Source:HGNC Symbol;Acc:HGNC:24966]	14:1921784-1924818	962.761	-1.15587	-2.22819	1.25898e-22	5.79605e-21	1460.23	1386.19	1152.41	577.315	639.518	560.913
ENSBTAG00000013367	PPT1	palmitoyl-protein thioesterase 1 [Source:HGNC Symbol;Acc:HGNC:9325]	3:106622151-106638462	5286.76	-1.16376	-2.2404	1.36255e-22	6.25325e-21	7898.42	7772.82	6327.63	3110.77	3197.59	3413.35
ENSBTAG00000037830			18:63213694-63215905	241.171	1.68173	3.20813	1.45023e-22	6.6349e-21	85.5601	111.356	139.949	384.49	322.935	402.734
ENSBTAG00000015242	SLC18B1	solute carrier family 18 member B1 [Source:HGNC Symbol;Acc:HGNC:21573]	9:71927587-71963240	139.084	-1.9364	-3.82749	1.52028e-22	6.93378e-21	184.158	242.871	241.291	56.9184	60.3518	48.9108
ENSBTAG00000044053	SLC17A5	solute carrier family 17 member 5 [Source:HGNC Symbol;Acc:HGNC:10933]	9:13305876-13380618	802.621	-1.3383	-2.52853	1.63354e-22	7.42728e-21	1241.03	1246.03	979.643	362.419	489.168	497.433
ENSBTAG00000014102	WDR77	WD repeat domain 77 [Source:HGNC Symbol;Acc:HGNC:29652]	3:32020914-32030445	437.131	1.2806	2.4294	1.6809e-22	7.61906e-21	292.534	228.471	235.5	579.639	629.989	656.653
ENSBTAG00000005524	HBP1	HMG box-containing protein 1 [Source:RefSeq peptide;Acc:NP_001039661]	4:48545066-48575834	1026.91	-1.03616	-2.05077	1.85084e-22	8.3635e-21	1464.3	1416.91	1270.16	648.173	652.223	709.727
XLOC_034425				35.5488	4.07662	16.8727	1.86778e-22	8.41416e-21	3.25943	0.959963	0.965166	89.4432	62.4695	56.1954
ENSBTAG00000010994	CTSF	cathepsin F [Source:HGNC Symbol;Acc:HGNC:2531]	29:45242552-45248115	1453.7	-1.06367	-2.09024	2.38088e-22	1.06928e-20	2002.92	2158.96	1752.74	888.624	969.865	949.077
ENSBTAG00000011851	FYN	FYN proto-oncogene, Src family tyrosine kinase [Source:HGNC Symbol;Acc:HGNC:4037]	9:39107807-39259883	779.508	1.17551	2.25872	2.45529e-22	1.09934e-20	418.022	449.263	558.831	1054.73	1117.04	1079.16
ENSBTAG00000026497	A4GALT	alpha 1,4-galactosyltransferase [Source:HGNC Symbol;Acc:HGNC:18149]	5:114071762-114072868	325.776	1.31183	2.48257	2.49978e-22	1.11586e-20	199.64	191.033	164.078	483.226	477.521	439.156
ENSBTAG00000004269	SGK1	serum/glucocorticoid regulated kinase 1 [Source:HGNC Symbol;Acc:HGNC:10810]	9:73305313-73310869	5561.58	1.20275	2.30178	2.7239e-22	1.20856e-20	3096.46	3356.03	3575.94	8058.02	6677.88	8605.18
ENSBTAG00000019107	GAS7	growth arrest specific 7 [Source:HGNC Symbol;Acc:HGNC:4169]	19:29670744-29876650	985.031	-1.22669	-2.34029	2.71703e-22	1.20856e-20	1373.85	1339.15	1443.89	463.479	633.165	656.653
ENSBTAG00000017007	TRIB3	tribbles pseudokinase 3 [Source:HGNC Symbol;Acc:HGNC:16228]	13:61176218-61187210	123.459	1.93539	3.82482	3.27208e-22	1.4474e-20	44.8172	47.0382	55.9796	212.573	211.761	168.586
ENSBTAG00000021102	GALM	galactose mutarotase [Source:HGNC Symbol;Acc:HGNC:24063]	11:21040425-21095033	1114.63	-1.13599	-2.1977	3.50498e-22	1.54577e-20	1729.13	1568.58	1311.66	689.991	679.752	708.686
XLOC_023660				637.839	1.481	2.79142	3.7534e-22	1.65037e-20	365.057	380.145	248.048	779.434	1037.63	1016.72
ENSBTAG00000005678	AACS	acetoacetyl-CoA synthetase [Source:HGNC Symbol;Acc:HGNC:21298]	17:52974078-53027510	335.709	1.30284	2.46714	4.37339e-22	1.91724e-20	190.677	197.752	186.277	537.821	455.286	446.441
ENSBTAG00000021809	DEPDC7	DEP domain-containing protein 7 [Source:RefSeq peptide;Acc:NP_001179659]	15:64453867-64477077	244.657	-1.94989	-3.86346	4.43819e-22	1.93986e-20	431.06	448.303	299.201	68.5344	134.468	86.3744
ENSBTAG00000031444	LY86	lymphocyte antigen 86 [Source:HGNC Symbol;Acc:HGNC:16837]	23:48385430-48430965	384.905	-1.37684	-2.59699	4.85738e-22	2.11678e-20	622.552	589.417	463.28	199.795	207.526	226.863
ENSBTAG00000036260	LPXN	leupaxin [Source:HGNC Symbol;Acc:HGNC:14061]	15:83203870-83245437	553.737	-1.17902	-2.26424	4.91402e-22	2.13513e-20	792.042	818.848	701.676	303.178	368.464	338.213
ENSBTAG00000016217	RBM43	RNA binding motif protein 43 [Source:HGNC Symbol;Acc:HGNC:24790]	2:44961707-44973211	266.989	1.45647	2.74435	4.93086e-22	2.13613e-20	133.637	144.954	142.845	456.509	346.229	377.758
ENSBTAG00000007435	NOLC1	nucleolar and coiled-body phosphoprotein 1 [Source:HGNC Symbol;Acc:HGNC:15608]	26:22692692-22701499	706.011	1.03612	2.0507	5.20352e-22	2.24761e-20	448.172	458.862	474.862	1008.27	897.866	948.037
ENSBTAG00000001146	HIVEP2	human immunodeficiency virus type I enhancer binding protein 2 [Source:HGNC Symbol;Acc:HGNC:4921]	9:81237678-81266493	407.304	1.79624	3.47315	5.99847e-22	2.58339e-20	137.711	143.034	249.978	679.536	508.226	725.337
ENSBTAG00000013579	SARAF	store-operated calcium entry associated regulatory factor [Source:HGNC Symbol;Acc:HGNC:28789]	27:25391027-25416076	1534.63	-1.24366	-2.36799	6.79401e-22	2.90954e-20	2423.39	2287.59	1787.49	788.727	943.395	977.175
ENSBTAG00000018202	CYB561A3	cytochrome b561 family member A3 [Source:HGNC Symbol;Acc:HGNC:23014]	29:40551223-40562584	1768.49	-1.22359	-2.33527	6.79541e-22	2.90954e-20	2640.96	2801.17	2014.3	979.229	1112.8	1062.51
ENSBTAG00000007116	ARRDC3	arrestin domain containing 3 [Source:HGNC Symbol;Acc:HGNC:29263]	7:93240419-93253094	900.948	-1.08114	-2.1157	7.12744e-22	3.04284e-20	1280.96	1101.08	1298.15	583.123	531.52	610.865
ENSBTAG00000010597		Gamma-glutamylcyclotransferase [Source:UniProtKB/Swiss-Prot;Acc:Q32LE4]	4:66204846-66214292	354.853	-1.5488	-2.92574	7.22553e-22	3.07577e-20	631.515	550.059	415.021	163.786	202.232	166.505
ENSBTAG00000031800		pancreatic progenitor cell differentiation and proliferation factor [Source:RefSeq peptide;Acc:NP_001068762]	13:54608180-54609543	2168.73	-1.25088	-2.37987	8.84326e-22	3.75353e-20	3520.19	3161.16	2515.22	1323.06	1357.39	1135.35
ENSBTAG00000005984	DAAM1	dishevelled associated activator of morphogenesis 1 [Source:HGNC Symbol;Acc:HGNC:18142]	10:71730213-71916529	270.443	-1.45085	-2.73369	1.04242e-21	4.41179e-20	416.393	421.424	357.111	123.13	164.115	140.488
ENSBTAG00000020344	SLC44A3	solute carrier family 44 member 3 [Source:HGNC Symbol;Acc:HGNC:28689]	3:48796264-48882623	92.6961	2.49255	5.62774	1.12974e-21	4.76762e-20	19.5566	18.2393	38.6066	190.502	119.645	169.627
ENSBTAG00000009873	NRN1	neuritin 1 [Source:HGNC Symbol;Acc:HGNC:17972]	23:48868151-48877436	1453.67	-1.01902	-2.02655	1.16734e-21	4.91221e-20	2099.07	2003.44	1750.81	943.219	926.454	999.029
ENSBTAG00000017179	USP12	ubiquitin specific peptidase 12 [Source:HGNC Symbol;Acc:HGNC:20485]	12:32892931-32955471	1525.96	0.901095	1.86748	1.23373e-21	5.17672e-20	1041.39	1069.4	1072.3	2035.12	1985.26	1952.27
ENSBTAG00000012223	TNFSF14	tumor necrosis factor superfamily member 14 [Source:HGNC Symbol;Acc:HGNC:11930]	7:19076010-19080237	336.561	-1.44662	-2.72568	1.26783e-21	5.30466e-20	522.324	430.063	533.737	144.038	182.114	207.09
XLOC_002140				600.961	1.5191	2.86612	1.39921e-21	5.83083e-20	222.456	328.307	366.763	1058.22	809.985	820.036
XLOC_007070				186.456	-1.78023	-3.43481	1.40153e-21	5.83083e-20	276.237	331.187	266.386	87.12	99.5276	58.2767
ENSBTAG00000039366			3:11533840-11539776	156.11	-1.77907	-3.43205	1.49564e-21	6.20479e-20	239.568	259.19	233.57	52.272	67.7635	84.2931
ENSBTAG00000023976	ARHGAP25	Rho GTPase activating protein 25 [Source:HGNC Symbol;Acc:HGNC:28951]	11:67066107-67158230	1786.53	-0.972353	-1.96204	1.52507e-21	6.30906e-20	2397.31	2495.9	2221.81	1161.6	1281.15	1161.37
XLOC_032224				66.7861	2.95132	7.73456	1.76028e-21	7.26164e-20	4.07429	11.5196	23.164	141.715	99.5276	120.716
ENSBTAG00000032089	CDC42EP2	CDC42 effector protein 2 [Source:HGNC Symbol;Acc:HGNC:16263]	29:44189278-44195090	349.99	1.39734	2.63415	1.82123e-21	7.49202e-20	172.75	170.873	226.814	577.315	484.932	467.254
ENSBTAG00000016910	METTL21B	methyltransferase like 21B [Source:HGNC Symbol;Acc:HGNC:24936]	5:56011340-56018873	508.348	1.12152	2.17576	2.04478e-21	8.38818e-20	303.942	299.508	351.32	680.698	689.282	725.337
ENSBTAG00000007334	NFKBID	NFKB inhibitor delta [Source:HGNC Symbol;Acc:HGNC:15671]	18:46768514-46776803	532.38	1.25113	2.38028	2.13217e-21	8.72228e-20	268.088	294.709	374.484	770.141	714.693	772.166
ENSBTAG00000046266	TNFSF9	tumor necrosis factor superfamily member 9 [Source:HGNC Symbol;Acc:HGNC:11939]	7:19187447-19190363	147.415	1.75516	3.37564	2.22775e-21	9.088e-20	54.5955	69.1173	73.3526	204.442	249.878	233.107
XLOC_008534				155.325	1.87407	3.66565	2.4153e-21	9.82578e-20	79.8561	55.6778	55.9796	299.693	213.878	226.863
ENSBTAG00000043981	SBF2	SET binding factor 2 [Source:HGNC Symbol;Acc:HGNC:2135]	15:42970987-43480821	624.275	-1.04963	-2.06999	2.70583e-21	1.09773e-19	855.601	808.289	867.684	423.984	377.993	412.099
ENSBTAG00000015872	PROKR2	prokineticin receptor 2 [Source:HGNC Symbol;Acc:HGNC:15836]	13:47908389-47915709	45.5428	3.69907	12.9877	2.81038e-21	1.137e-19	4.07429	3.83985	3.86066	125.453	43.411	92.6183
ENSBTAG00000020648	SCFD2	sec1 family domain containing 2 [Source:HGNC Symbol;Acc:HGNC:30676]	6:70187886-70585267	287.392	-1.45321	-2.73816	3.00961e-21	1.21426e-19	450.617	467.502	352.286	135.907	158.821	159.22
ENSBTAG00000009646	ALDH7A1	aldehyde dehydrogenase 7 family member A1 [Source:HGNC Symbol;Acc:HGNC:877]	7:28572141-28617279	635.928	-1.17674	-2.26066	3.27498e-21	1.31771e-19	954.199	929.244	771.168	347.319	416.11	397.53
ENSBTAG00000004849	IGSF3	immunoglobulin superfamily member 3 precursor [Source:RefSeq peptide;Acc:NP_001179629]	3:26735793-26817441	36.3024	3.78047	13.7416	3.80117e-21	1.52525e-19	1.62972	1.91993	4.82583	92.928	58.2342	58.2767
ENSBTAG00000000736	LRP8	LDL receptor related protein 8 [Source:HGNC Symbol;Acc:HGNC:6700]	3:93488723-93580869	285.457	1.39551	2.63082	4.28461e-21	1.7141e-19	158.897	169.913	136.088	469.287	372.699	405.856
XLOC_028485				68.7168	2.82103	7.06667	4.29516e-21	1.7141e-19	5.70401	11.5196	27.0246	117.322	117.527	133.204
ENSBTAG00000017808	ARSJ	arylsulfatase family member J [Source:HGNC Symbol;Acc:HGNC:26286]	6:12720022-12803721	28.2228	4.42636	21.5014	4.60354e-21	1.82723e-19	0	0	0.965166	51.1104	41.2934	75.9678
ENSBTAG00000026148			7:11620385-11663606	118.7	2.31068	4.96118	4.59575e-21	1.82723e-19	23.6309	28.7989	58.8751	217.219	163.056	220.619
ENSBTAG00000004608			18:57574117-57583637	265.516	1.5849	2.99988	5.00968e-21	1.98308e-19	104.302	130.555	156.357	329.895	420.345	451.644
ENSBTAG00000032369	NMI	N-myc and STAT interactor [Source:HGNC Symbol;Acc:HGNC:7854]	2:44930495-44950481	1106.59	0.990894	1.98742	5.3737e-21	2.12145e-19	743.966	803.489	664.999	1510.08	1459.03	1457.96
ENSBTAG00000030424	CLEC1A	C-type lectin domain family 1 member A [Source:HGNC Symbol;Acc:HGNC:24355]	5:100300781-100321208	52.7325	-3.05652	-8.31962	6.22535e-21	2.45108e-19	79.8561	111.356	98.4469	4.6464	13.7645	8.32524
ENSBTAG00000005989	LAP3	leucine aminopeptidase 3 [Source:HGNC Symbol;Acc:HGNC:18449]	6:38574590-38600027	1694.25	-1.29372	-2.45159	7.31823e-21	2.87368e-19	2703.7	2557.34	1991.14	817.767	1136.1	959.484
ENSBTAG00000007312			7:17811222-17814125	490.212	-1.33176	-2.5171	7.75244e-21	3.03606e-19	806.71	703.653	603.229	318.278	273.172	236.229
ENSBTAG00000012482	CDCP1	CUB domain containing protein 1 [Source:HGNC Symbol;Acc:HGNC:24357]	22:54717553-54770691	42.0493	3.7403	13.3642	8.18243e-21	3.19594e-19	2.44457	2.87989	4.82583	119.645	43.411	79.0898
ENSBTAG00000046337	TUBB6	tubulin beta 6 class V [Source:HGNC Symbol;Acc:HGNC:20776]	24:43249500-43250564	2173.71	1.02034	2.0284	8.2986e-21	3.23271e-19	1455.34	1486.98	1343.51	2592.69	3033.47	3130.29
ENSBTAG00000014858	PRPSAP2	phosphoribosyl pyrophosphate synthetase associated protein 2 [Source:HGNC Symbol;Acc:HGNC:9467]	19:34878438-34899068	774.012	-1.04637	-2.06533	8.57388e-21	3.33111e-19	1013.68	1151	972.887	479.741	525.167	501.596
ENSBTAG00000005412	NEDD4L	neural precursor cell expressed, developmentally down-regulated 4-like, E3 ubiquitin protein ligase [Source:HGNC Symbol;Acc:HGNC:7728]	24:57965974-58053921	295.318	1.40566	2.64938	9.51075e-21	3.68535e-19	157.268	144.954	176.625	423.984	371.64	497.433
ENSBTAG00000037989			2:119144804-119159455	1145.02	1.00628	2.00872	1.19708e-20	4.62638e-19	789.598	782.37	699.745	1665.73	1524.68	1408.01
ENSBTAG00000001788	PDPN	podoplanin precursor [Source:RefSeq peptide;Acc:NP_001028292]	16:55407771-55442826	5734.82	1.57863	2.98687	1.45033e-20	5.59042e-19	3011.72	2554.46	2881.99	11192	6057.42	8711.32
XLOC_032566				118.684	2.29522	4.90828	1.45894e-20	5.60891e-19	24.4457	32.6387	55.0145	250.906	149.291	199.806
ENSBTAG00000009658	PLEK	pleckstrin [Source:HGNC Symbol;Acc:HGNC:9070]	11:66762701-66788487	1251.71	0.937616	1.91536	1.65963e-20	6.36381e-19	853.157	832.288	881.196	1594.88	1573.38	1775.36
XLOC_023042				902.728	0.998549	1.99799	1.694e-20	6.47869e-19	575.29	575.018	648.591	1182.51	1143.51	1291.45
ENSBTAG00000034238	ZSCAN10	zinc finger and SCAN domain containing 10 [Source:HGNC Symbol;Acc:HGNC:12997]	25:2536214-2540270	27.1252	4.25163	19.0488	1.75856e-20	6.70812e-19	0	0	1.93033	46.464	53.999	60.358
ENSBTAG00000011193	C1QC	complement C1q C chain [Source:HGNC Symbol;Acc:HGNC:1245]	2:130783987-130788357	1052.65	-1.22537	-2.33815	2.00438e-20	7.626e-19	1595.49	1384.27	1462.23	494.842	741.163	637.922
ENSBTAG00000015060	GBP5	guanylate binding protein 5 [Source:HGNC Symbol;Acc:HGNC:19895]	3:54253047-54269514	173.158	1.86512	3.64298	2.54104e-20	9.64281e-19	55.4104	60.4777	100.377	242.774	258.348	321.562
ENSBTAG00000010948	CLIC2	chloride intracellular channel 2 [Source:HGNC Symbol;Acc:HGNC:2063]	X:38498587-38523525	879.021	-1.31616	-2.49003	2.59801e-20	9.8336e-19	1414.59	1201.87	1164.96	374.035	544.225	574.442
ENSBTAG00000008931	CREG1	cellular repressor of E1A stimulated genes 1 [Source:HGNC Symbol;Acc:HGNC:2351]	3:1196982-1208368	19600.1	-1.55603	-2.94044	2.94744e-20	1.11275e-18	34770.8	32907.5	20686.4	9960.72	9843.7	9431.46
ENSBTAG00000016498	PHACTR2	phosphatase and actin regulator 2 [Source:HGNC Symbol;Acc:HGNC:20956]	9:82244598-82330643	137.451	-1.84006	-3.58024	2.95689e-20	1.11346e-18	245.272	193.913	212.336	42.9792	67.7635	62.4393
ENSBTAG00000005586	GATM	glycine amidinotransferase [Source:HGNC Symbol;Acc:HGNC:4175]	10:65325342-65341352	209.323	-1.86546	-3.64385	3.26411e-20	1.226e-18	398.466	374.386	222.953	74.3424	93.1748	92.6183
ENSBTAG00000008744	PDK2	pyruvate dehydrogenase kinase 2 [Source:HGNC Symbol;Acc:HGNC:8810]	19:37177683-37193942	175.586	-1.63357	-3.10281	3.51158e-20	1.31559e-18	297.423	283.189	221.988	87.12	84.7043	79.0898
ENSBTAG00000040161			1:71521908-71529868	1242.26	0.999988	1.99998	4.03081e-20	1.50627e-18	877.602	788.13	805.913	1806.29	1489.74	1685.86
ENSBTAG00000034954		Beta-defensin 5 [Source:UniProtKB/Swiss-Prot;Acc:P46163]	27:5560976-5564586	1339.92	1.1475	2.2153	4.23337e-20	1.57795e-18	985.164	777.57	717.118	1935.23	1932.32	1692.11
ENSBTAG00000014521	UGDH	UDP-glucose 6-dehydrogenase [Source:HGNC Symbol;Acc:HGNC:12525]	6:60231100-60265819	626.311	1.13266	2.19263	4.31145e-20	1.60298e-18	440.838	338.867	387.997	809.635	848.102	932.427
ENSBTAG00000010976	KANK1	KN motif and ankyrin repeat domains 1 [Source:HGNC Symbol;Acc:HGNC:19309]	8:44046426-44076904	241.347	-1.38125	-2.60494	4.86666e-20	1.80484e-18	317.795	363.826	370.624	130.099	142.939	122.797
ENSBTAG00000001294	PPP1R15A	protein phosphatase 1 regulatory subunit 15A [Source:HGNC Symbol;Acc:HGNC:14375]	18:55925891-55929294	1369.39	0.995754	1.99412	5.14067e-20	1.90166e-18	847.453	921.564	963.236	1745.89	1711.03	2027.2
ENSBTAG00000031750	PLAC8	placenta specific 8 [Source:HGNC Symbol;Acc:HGNC:19254]	6:99655644-99690417	603.325	-1.37181	-2.58796	5.39692e-20	1.99144e-18	988.423	873.566	763.446	250.906	398.11	345.498
ENSBTAG00000013793	NEDD4	neural precursor cell expressed, developmentally down-regulated 4, E3 ubiquitin protein ligase [Source:HGNC Symbol;Acc:HGNC:7727]	10:54536537-54624769	108.454	2.06992	4.19862	5.43931e-20	2.00205e-18	28.52	41.2784	49.2235	185.856	141.88	203.968
ENSBTAG00000007427	PPRC1	peroxisome proliferator-activated receptor gamma coactivator-related protein 1 [Source:RefSeq peptide;Acc:NP_001192684]	26:22677211-22691109	549.946	1.14811	2.21624	5.46024e-20	2.00473e-18	292.534	336.947	389.927	762.01	725.281	792.979
ENSBTAG00000006969			23:28101727-28105320	7503.56	1.10069	2.14457	5.6231e-20	2.05937e-18	4776.7	4670.22	4776.61	8908.31	10584.9	11304.6
ENSBTAG00000012216	MLKL	mixed lineage kinase domain like pseudokinase [Source:HGNC Symbol;Acc:HGNC:26617]	18:2160856-2177621	507.727	1.09609	2.13775	5.82802e-20	2.12911e-18	332.462	311.988	319.47	765.495	637.4	679.548
ENSBTAG00000021818	ADGRE5	adhesion G protein-coupled receptor E5 [Source:HGNC Symbol;Acc:HGNC:1711]	7:12451153-12469054	4371.4	1.23614	2.35567	6.55571e-20	2.38901e-18	2149.6	2471.9	3120.38	6218.05	5716.48	6551.96
ENSBTAG00000004043			18:63174842-63177907	13498.2	1.18478	2.27328	6.6703e-20	2.42475e-18	7108.82	8051.21	9375.62	18662.3	18685.8	19105.4
XLOC_031964				40.4684	3.38353	10.4362	6.95194e-20	2.52089e-18	4.88915	2.87989	6.75616	104.544	55.0578	68.6832
ENSBTAG00000016704	SLC37A2	solute carrier family 37 member 2 [Source:HGNC Symbol;Acc:HGNC:20644]	29:28865147-28892893	4074.47	-1.25956	-2.39423	7.18299e-20	2.59826e-18	5707.27	6825.34	4786.26	2239.57	2697.83	2190.58
ENSBTAG00000016345	IL2RB	interleukin 2 receptor subunit beta [Source:HGNC Symbol;Acc:HGNC:6009]	5:75927872-75939915	212.711	1.41407	2.66488	7.26021e-20	2.61974e-18	108.376	103.676	131.263	302.016	320.818	310.115
ENSBTAG00000017129	CLCC1	chloride channel CLIC like 1 [Source:HGNC Symbol;Acc:HGNC:29675]	3:34511153-34544280	650.332	-1.22839	-2.34305	7.66472e-20	2.75892e-18	1062.58	937.884	745.108	370.551	374.817	411.059
ENSBTAG00000036078	EMP1	epithelial membrane protein 1 [Source:HGNC Symbol;Acc:HGNC:3333]	5:97081921-97101600	2463.12	1.04682	2.06597	8.3298e-20	2.99099e-18	1522.97	1443.78	1827.06	3217.63	3212.41	3554.88
ENSBTAG00000013245	ITPR3	inositol 1,4,5-trisphosphate receptor type 3 [Source:HGNC Symbol;Acc:HGNC:6182]	23:7687261-7756803	371.972	1.65997	3.1601	1.0139e-19	3.62609e-18	117.34	164.154	242.257	619.133	510.344	578.604
ENSBTAG00000038025	HIST2H2BE	histone H2B type 2-E [Source:RefSeq peptide;Acc:NP_001092854]	3:20771300-20773622	3934.35	-1.29789	-2.45868	1.01479e-19	3.62609e-18	6647.61	5695.46	4516.01	2078.1	2580.31	2088.59
ENSBTAG00000001504	NOP14	NOP14 nucleolar protein [Source:HGNC Symbol;Acc:HGNC:16821]	6:107907118-107922154	948.049	1.02655	2.03715	1.03452e-19	3.68763e-18	575.29	631.656	656.313	1421.8	1235.62	1167.62
ENSBTAG00000011765	GABARAPL1	GABA type A receptor associated protein like 1 [Source:HGNC Symbol;Acc:HGNC:4068]	5:100205186-100215034	864.799	-0.985936	-1.9806	1.05272e-19	3.74341e-18	1200.29	1186.51	1068.44	611.002	588.695	533.856
ENSBTAG00000013007	FAM210B	family with sequence similarity 210 member B [Source:HGNC Symbol;Acc:HGNC:16102]	13:60109036-60119697	2067.85	-1.23686	-2.35685	1.11115e-19	3.94163e-18	3358.03	3042.12	2347.28	1072.16	1361.62	1225.89
ENSBTAG00000014713	RARRES1	retinoic acid receptor responder 1 [Source:HGNC Symbol;Acc:HGNC:9867]	1:109661962-109704520	3029.51	-1.43617	-2.70602	1.23804e-19	4.37773e-18	5136.87	4678.86	3536.37	1275.44	1995.85	1553.7
ENSBTAG00000030434	FUCA1	fucosidase, alpha-L- 1, tissue [Source:HGNC Symbol;Acc:HGNC:4006]	2:129652475-129675550	2141.04	-1.12919	-2.18735	1.24005e-19	4.37773e-18	3188.54	3181.32	2475.65	1194.13	1454.8	1351.81
ENSBTAG00000008224	PAIP2	poly(A) binding protein interacting protein 2 [Source:HGNC Symbol;Acc:HGNC:17970]	7:52252774-52270426	846.428	-1.02418	-2.03381	1.81955e-19	6.40813e-18	1263.85	1103.96	1045.27	547.114	527.285	591.092
ENSBTAG00000013371	KIAA0226L	RUN and cysteine rich domain containing beclin 1 interacting protein like [Source:HGNC Symbol;Acc:HGNC:20420]	12:16418106-16456993	676.623	1.24022	2.36235	1.86202e-19	6.54202e-18	373.205	373.426	448.802	1105.84	775.045	983.419
ENSBTAG00000006928	OAT	ornithine aminotransferase [Source:HGNC Symbol;Acc:HGNC:8091]	26:44378157-44397476	4739.25	-1.36545	-2.57657	1.87365e-19	6.56716e-18	8057.32	7265	5272.7	2225.63	2884.18	2730.68
ENSBTAG00000005668	SLC39A8	zinc transporter ZIP8 precursor [Source:RefSeq peptide;Acc:NP_001192559]	6:23816193-23898886	2812.41	2.70461	6.5188	2.10695e-19	7.36729e-18	546.77	478.062	905.326	5551.29	4010.75	5382.27
ENSBTAG00000006843	UTP15	UTP15, small subunit processome component [Source:HGNC Symbol;Acc:HGNC:25758]	20:7973680-7992443	517.174	1.07118	2.10115	2.28762e-19	7.98003e-18	347.13	311.988	334.913	699.283	646.929	762.8
ENSBTAG00000019033	CD84	CD84 molecule [Source:HGNC Symbol;Acc:HGNC:1704]	3:9215138-9239453	473.686	-1.59485	-3.02063	2.37751e-19	8.27397e-18	717.075	778.53	657.278	159.139	205.408	324.684
ENSBTAG00000047942	DESI1	desumoylating isopeptidase 1 [Source:HGNC Symbol;Acc:HGNC:24577]	5:113207477-113227792	395.199	1.29069	2.44645	2.74173e-19	9.51893e-18	228.16	217.912	233.57	647.011	590.813	453.726
ENSBTAG00000011403	RUSC2	RUN and SH3 domain containing 2 [Source:HGNC Symbol;Acc:HGNC:23625]	8:60134672-60196453	875.844	1.25184	2.38146	2.7483e-19	9.51923e-18	410.689	541.419	586.821	1421.8	1074.69	1219.65
ENSBTAG00000011885	NNT	nicotinamide nucleotide transhydrogenase [Source:HGNC Symbol;Acc:HGNC:7863]	20:31171388-31258005	1140.17	-0.949592	-1.93133	2.99e-19	1.0332e-17	1613.42	1514.82	1388.87	734.131	767.633	822.118
ENSBTAG00000008683	LDHA	lactate dehydrogenase A [Source:HGNC Symbol;Acc:HGNC:6535]	29:26543861-26554318	31716.1	1.27195	2.41488	3.1377e-19	1.0817e-17	17693.8	16060.2	21356.2	48426	40364.8	46395.5
ENSBTAG00000037800			5:111045317-111048603	252.882	3.31792	9.97224	3.24922e-19	1.11752e-17	24.4457	23.9991	50.1886	608.679	323.994	485.986
XLOC_023190				50.1398	3.3601	10.2681	3.79686e-19	1.30282e-17	5.70401	2.87989	9.65166	138.23	44.4698	99.9029
ENSBTAG00000009902			4:99016785-99033590	1599.66	-1.29644	-2.45623	4.00142e-19	1.36981e-17	2606.73	2386.47	1860.84	782.919	1117.04	843.971
ENSBTAG00000021008	ZNF219	zinc finger protein 219 [Source:HGNC Symbol;Acc:HGNC:13011]	10:26053957-26056906	178.909	-1.6436	-3.12446	4.15564e-19	1.4193e-17	297.423	281.269	241.291	77.8272	107.998	67.6426
ENSBTAG00000019565	NCOA4	nuclear receptor coactivator 4 [Source:HGNC Symbol;Acc:HGNC:7671]	28:44419336-44441664	2472.18	-1.17819	-2.26293	4.24079e-19	1.44502e-17	3845.32	3767.85	2713.08	1427.61	1573.38	1505.83
ENSBTAG00000019872	PIK3AP1	phosphoinositide-3-kinase adaptor protein 1 [Source:HGNC Symbol;Acc:HGNC:30034]	26:17781386-17843976	4952.89	1.03735	2.05246	4.35479e-19	1.48043e-17	3263.51	2999.88	3416.69	6793.04	5938.83	7305.4
XLOC_012429				2399.16	-1.55788	-2.94422	4.5592e-19	1.54634e-17	3457.44	3864.81	3504.52	746.909	1521.5	1299.78
ENSBTAG00000026309	ZHX2	zinc fingers and homeoboxes 2 [Source:HGNC Symbol;Acc:HGNC:18513]	14:18386657-18389173	164.012	1.56779	2.96449	5.37116e-19	1.81753e-17	79.8561	71.0373	91.6908	269.491	215.996	256.001
ENSBTAG00000020936	NOD2	Nucleotide-binding oligomerization domain-containing protein 2 [Source:UniProtKB/Swiss-Prot;Acc:Q6E804]	18:19181972-19212607	876.277	0.992066	1.98903	6.31992e-19	2.13366e-17	607.884	598.057	543.388	1296.35	1127.63	1084.36
ENSBTAG00000016683	NFKBIA	NFKB inhibitor alpha [Source:HGNC Symbol;Acc:HGNC:7797]	21:46065549-46068942	8218.78	1.38473	2.61122	6.46881e-19	2.17892e-17	3753.24	3867.69	5831.53	12148	11465.8	12246.4
ENSBTAG00000008743		Aldehyde dehydrogenase, mitochondrial [Source:UniProtKB/Swiss-Prot;Acc:P20000]	17:64551612-64577901	2924.24	-1.02198	-2.03071	6.91375e-19	2.32346e-17	4082.44	4103.84	3602	1754.02	2170.55	1832.59
ENSBTAG00000011975	SERPINB1	leukocyte elastase inhibitor [Source:RefSeq peptide;Acc:NP_001193539]	23:50673599-50678845	1582.21	0.94892	1.93043	6.94932e-19	2.33008e-17	1134.28	1092.44	997.981	2183.81	2195.96	1888.79
ENSBTAG00000013505	IQCA1	IQ and AAA domain-containing protein 1 [Source:RefSeq peptide;Acc:NP_001193476]	3:116402594-116592405	79.5129	-2.34037	-5.06433	7.16111e-19	2.39563e-17	130.377	173.753	101.342	24.3936	22.2349	24.9757
ENSBTAG00000002088	IL36B	interleukin 36, beta [Source:HGNC Symbol;Acc:HGNC:15564]	11:46575178-46584984	79.3309	2.2884	4.88513	7.19485e-19	2.40144e-17	28.52	22.0791	23.164	174.24	125.998	101.984
ENSBTAG00000015127	SDC4	syndecan 4 [Source:HGNC Symbol;Acc:HGNC:10661]	13:74393120-74412880	866.801	1.30211	2.4659	7.23494e-19	2.40935e-17	416.393	453.102	613.845	1239.43	1046.1	1431.94
ENSBTAG00000038124			3:8033835-8040506	854.696	-1.30537	-2.47147	8.76592e-19	2.91259e-17	1138.36	1281.55	1250.85	346.157	536.814	574.442
ENSBTAG00000011936	ATP8B4	ATPase phospholipid transporting 8B4 (putative) [Source:HGNC Symbol;Acc:HGNC:13536]	10:60431149-60639149	323.703	-1.40013	-2.63925	1.01535e-18	3.366e-17	461.21	463.662	493.2	126.614	182.114	215.416
ENSBTAG00000004540	NUB1	negative regulator of ubiquitin like proteins 1 [Source:HGNC Symbol;Acc:HGNC:17623]	4:114689767-114725191	1783.47	0.900742	1.86703	1.03421e-18	3.42081e-17	1188.88	1336.27	1193.91	2359.21	2425.72	2196.82
ENSBTAG00000014059	ATP2B4	ATPase plasma membrane Ca2+ transporting 4 [Source:HGNC Symbol;Acc:HGNC:817]	16:1272937-1313257	419.063	1.2477	2.37463	1.06163e-18	3.5036e-17	215.123	239.031	283.759	616.81	507.167	652.491
ENSBTAG00000000973	KCNJ15	potassium voltage-gated channel subfamily J member 15 [Source:HGNC Symbol;Acc:HGNC:6261]	1:152301468-152306134	52.672	2.91836	7.55984	1.08144e-18	3.561e-17	3.25943	10.5596	16.4078	114.998	68.8223	101.984
ENSBTAG00000007893	SCPEP1	serine carboxypeptidase 1 [Source:HGNC Symbol;Acc:HGNC:29507]	19:8018816-8052589	11436.6	-1.16325	-2.23961	1.1687e-18	3.8397e-17	16946.6	17172.8	13498.8	6529.36	7554.57	6917.23
ENSBTAG00000021620	PITHD1	PITH domain containing 1 [Source:HGNC Symbol;Acc:HGNC:25022]	2:129716209-129723902	1135.84	-1.31737	-2.49211	1.41703e-18	4.6452e-17	1976.03	1667.46	1245.06	569.184	744.339	612.946
ENSBTAG00000006785		ADP-ribosylation factor 2 [Source:UniProtKB/Swiss-Prot;Acc:P84081]	19:46248032-46261822	418.244	1.03937	2.05534	1.54649e-18	5.04881e-17	275.422	276.469	264.455	564.538	575.99	552.588
ENSBTAG00000009693	TBC1D12	TBC1 domain family member 12 [Source:HGNC Symbol;Acc:HGNC:29082]	26:15754511-15850136	185.874	-1.40952	-2.6565	1.54703e-18	5.04881e-17	281.941	259.19	274.107	96.4128	99.5276	104.066
ENSBTAG00000034246	ACRBP	acrosin binding protein [Source:HGNC Symbol;Acc:HGNC:17195]	5:104154010-104161646	128.312	-1.76537	-3.39962	1.63272e-18	5.31666e-17	209.419	220.791	170.834	51.1104	67.7635	49.9514
ENSBTAG00000016411	RNF122	RING finger protein 122 [Source:RefSeq peptide;Acc:NP_001095390]	27:28450185-28459083	408.179	1.34929	2.54787	1.91622e-18	6.22602e-17	198.825	198.712	283.759	604.032	502.932	660.816
ENSBTAG00000002346	HSD3B7	hydroxy-delta-5-steroid dehydrogenase, 3 beta- and steroid delta-isomerase 7 [Source:HGNC Symbol;Acc:HGNC:18324]	25:27375628-27379103	1087.96	1.04602	2.06483	1.98879e-18	6.44754e-17	802.635	702.693	609.985	1608.82	1402.92	1400.72
ENSBTAG00000005475			4:107804452-107821622	420.064	1.52982	2.8875	2.09322e-18	6.77116e-17	193.936	183.353	257.699	554.083	503.991	827.321
ENSBTAG00000014313	PYROXD2	pyridine nucleotide-disulphide oxidoreductase domain 2 [Source:HGNC Symbol;Acc:HGNC:23517]	26:19334011-19359393	52.2454	-2.71656	-6.57302	2.15796e-18	6.96524e-17	78.2264	88.3166	111.959	13.9392	12.7057	8.32524
ENSBTAG00000007430	MYBBP1A	MYB binding protein 1a [Source:HGNC Symbol;Acc:HGNC:7546]	19:25636461-25650975	586.991	0.951183	1.93346	2.28201e-18	7.34948e-17	387.058	418.544	389.927	778.272	768.692	779.451
ENSBTAG00000016504		ArfGAP with GTPase domain, ankyrin repeat and PH domain 1 [Source:HGNC Symbol;Acc:HGNC:16922]	3:115843770-116226449	178.404	-1.50121	-2.8308	2.30532e-18	7.4083e-17	287.645	278.389	230.675	83.6352	100.586	89.4963
ENSBTAG00000013064	RGS18	regulator of G-protein signaling 18 [Source:HGNC Symbol;Acc:HGNC:14261]	16:13744181-13774629	252.798	-1.67382	-3.19057	2.57869e-18	8.2687e-17	476.692	380.145	308.853	88.2816	154.585	108.228
ENSBTAG00000002827	ACAT2	acetyl-CoA acetyltransferase 2 [Source:HGNC Symbol;Acc:HGNC:94]	9:97466405-97481898	1454.18	1.06273	2.08888	2.58583e-18	8.27353e-17	983.534	962.843	858.998	2325.52	1806.32	1787.85
ENSBTAG00000014548	FAM129A	family with sequence similarity 129 member A [Source:HGNC Symbol;Acc:HGNC:16784]	16:67318525-67499532	609.009	1.04462	2.06283	2.76331e-18	8.82216e-17	406.614	346.547	432.394	823.575	768.692	876.232
ENSBTAG00000011600	MAP3K8	mitogen-activated protein kinase kinase kinase 8 [Source:HGNC Symbol;Acc:HGNC:6860]	13:35600313-35626614	1567.34	1.28215	2.43201	2.81706e-18	8.97427e-17	774.93	756.451	1176.54	2449.82	2087.96	2158.32
ENSBTAG00000003709	ITGB8	integrin subunit beta 8 [Source:HGNC Symbol;Acc:HGNC:6163]	4:29124581-29216280	495.801	2.67487	6.38581	2.83357e-18	9.00733e-17	103.487	93.1164	147.67	909.533	592.93	1128.07
ENSBTAG00000001489	TUBA1A	tubulin alpha 1a [Source:HGNC Symbol;Acc:HGNC:20766]	5:30821251-30825700	679.001	1.14384	2.20969	2.94636e-18	9.34561e-17	459.58	462.702	335.878	889.786	1020.69	905.37
ENSBTAG00000043959	PDGFC	platelet derived growth factor C [Source:HGNC Symbol;Acc:HGNC:8801]	17:43348702-43457620	42.4593	-2.95985	-7.78044	2.9971e-18	9.48607e-17	78.2264	70.0773	83.9694	4.6464	8.47043	9.3659
ENSBTAG00000018424	ACKR3	atypical chemokine receptor 3 [Source:HGNC Symbol;Acc:HGNC:23692]	3:116650278-116662501	54.2103	2.75749	6.7622	3.01843e-18	9.53306e-17	7.33372	8.63967	19.3033	124.291	74.1163	91.5777
ENSBTAG00000006945	CCDC50		1:76545414-76624452	1002.1	-0.894743	-1.85928	3.27192e-18	1.03115e-16	1357.55	1292.11	1268.23	648.173	731.634	714.93
ENSBTAG00000012317		Purine nucleoside phosphorylase [Source:UniProtKB/Swiss-Prot;Acc:P55859]	10:26667693-26673918	3953.26	1.14597	2.21295	4.1957e-18	1.31944e-16	2737.92	2405.67	2176.45	4697.51	6364.47	5337.52
ENSBTAG00000003074	SLC16A6	solute carrier family 16 member 6 [Source:HGNC Symbol;Acc:HGNC:10927]	19:62486092-62496100	91.6829	2.27089	4.82622	4.27043e-18	1.34008e-16	20.3715	28.7989	37.6415	212.573	116.468	134.245
ENSBTAG00000018364	TMEM132A	transmembrane protein 132A [Source:HGNC Symbol;Acc:HGNC:31092]	29:37842838-37856699	337.595	-1.17149	-2.25244	4.31501e-18	1.35118e-16	453.061	492.461	462.314	234.643	189.526	193.562
ENSBTAG00000014921	IL6	interleukin 6 [Source:HGNC Symbol;Acc:HGNC:6018]	4:31578311-31582667	436.991	3.16668	8.97979	4.5382e-18	1.41697e-16	48.0766	61.4376	83.9694	478.579	832.22	1117.66
ENSBTAG00000018783	NELFCD	negative elongation factor complex member C/D [Source:HGNC Symbol;Acc:HGNC:15934]	13:57899212-57909996	749.402	-0.984085	-1.97806	4.54441e-18	1.41697e-16	1051.17	1026.2	915.942	540.144	506.108	456.848
ENSBTAG00000031575	VAV3	vav guanine nucleotide exchange factor 3 [Source:HGNC Symbol;Acc:HGNC:12659]	3:35428177-35861571	1004.58	-0.929051	-1.90402	4.79414e-18	1.49167e-16	1435.78	1299.79	1224.8	673.728	664.929	728.459
ENSBTAG00000016944	ADORA2A	adenosine A2a receptor [Source:HGNC Symbol;Acc:HGNC:263]	17:73576018-73589968	589.144	2.65823	6.31258	5.0285e-18	1.56128e-16	97.783	114.236	201.72	1217.36	995.276	908.492
ENSBTAG00000000843	NDRG2	protein NDRG2 [Source:RefSeq peptide;Acc:NP_001030381]	10:26134842-26142255	299.034	-1.25392	-2.38488	5.19063e-18	1.60822e-16	443.283	459.822	366.763	177.725	186.35	160.261
ENSBTAG00000017150	EHF	ETS homologous factor [Source:HGNC Symbol;Acc:HGNC:3246]	15:65991132-66030964	53.273	3.18796	9.11322	5.5106e-18	1.70376e-16	8.96344	3.83985	9.65166	157.978	46.5874	92.6183
ENSBTAG00000016297	CCNYL1	cyclin Y like 1 [Source:HGNC Symbol;Acc:HGNC:26868]	2:96424301-96458849	323.283	1.2195	2.32865	5.86045e-18	1.80812e-16	184.973	174.713	217.162	479.741	401.287	481.823
ENSBTAG00000009711	RPA1	replication protein A1 [Source:HGNC Symbol;Acc:HGNC:10289]	19:23476634-23527009	1312.33	-0.902972	-1.86991	6.08759e-18	1.87426e-16	1858.69	1679.94	1602.18	865.392	960.336	907.451
ENSBTAG00000017664	HGF	hepatocyte growth factor [Source:HGNC Symbol;Acc:HGNC:4893]	4:39116167-39197870	45.8683	-2.80852	-7.00564	6.32351e-18	1.94283e-16	84.7453	80.6369	82.0391	5.808	7.41163	14.5692
ENSBTAG00000000406	GPATCH4	G-patch domain containing 4 [Source:HGNC Symbol;Acc:HGNC:25982]	3:14279666-14287674	371.271	1.14148	2.20608	6.43855e-18	1.97404e-16	247.717	245.751	194.964	502.973	530.461	505.758
ENSBTAG00000008279	FRMD4A	FERM domain containing 4A [Source:HGNC Symbol;Acc:HGNC:25491]	13:28631455-28961637	162.236	-1.74396	-3.34953	6.74588e-18	2.06396e-16	198.011	287.029	273.142	53.4336	89.9984	71.8052
ENSBTAG00000020095	MS4A3	membrane spanning 4-domains A3 [Source:HGNC Symbol;Acc:HGNC:7317]	15:84485248-84492848	140.718	3.69062	12.9118	6.7965e-18	2.07512e-16	13.0377	5.75978	13.5123	406.56	157.762	247.676
ENSBTAG00000015939	PVRL1	poliovirus receptor-related protein 1 precursor [Source:RefSeq peptide;Acc:NP_001192951]	15:30743667-30758246	89.809	-2.08505	-4.24289	7.02117e-18	2.13927e-16	175.195	155.514	111.959	29.04	31.7641	35.3823
ENSBTAG00000017741	HACD4	3-hydroxyacyl-CoA dehydratase 4 [Source:HGNC Symbol;Acc:HGNC:20920]	8:23339675-23369117	619.525	-1.21276	-2.31781	7.92426e-18	2.40944e-16	805.895	911.965	891.813	279.946	437.286	390.246
ENSBTAG00000002362	APOLD1	apolipoprotein L domain containing 1 [Source:HGNC Symbol;Acc:HGNC:25268]	5:97520910-97524789	96.6487	2.00445	4.01235	8.26956e-18	2.50923e-16	34.224	26.879	48.2583	160.301	128.115	182.115
ENSBTAG00000015571	GCLC	glutamate-cysteine ligase catalytic subunit [Source:HGNC Symbol;Acc:HGNC:4311]	23:6922380-6965163	1310.85	0.91001	1.87906	9.457e-18	2.86362e-16	891.455	850.527	978.678	1860.88	1657.03	1626.54
ENSBTAG00000020434		chromosome 19 open reading frame 12 [Source:HGNC Symbol;Acc:HGNC:25443]	18:40455366-40467458	383.217	1.18154	2.26818	9.6219e-18	2.90756e-16	235.494	252.47	208.476	591.255	551.637	459.97
ENSBTAG00000016915	FLT1	vascular endothelial growth factor receptor 1 precursor [Source:RefSeq peptide;Acc:NP_001178061]	12:31678405-31850535	680.686	2.72637	6.61787	9.99888e-18	3.01527e-16	110.821	113.276	225.849	1206.9	1058.8	1368.46
XLOC_008294				32.1718	3.2341	9.40938	1.03293e-17	3.10854e-16	4.07429	3.83985	4.82583	51.1104	68.8223	60.358
ENSBTAG00000024958	FAM214A	family with sequence similarity 214 member A [Source:HGNC Symbol;Acc:HGNC:25609]	10:57828793-57912139	608.629	-1.10826	-2.15586	1.07358e-17	3.22426e-16	761.893	786.21	956.479	341.511	376.934	428.75
ENSBTAG00000021237	DST	dystonin [Source:HGNC Symbol;Acc:HGNC:1090]	23:3431407-3687495	1064.88	-1.07482	-2.10646	1.0767e-17	3.22702e-16	1215.77	1698.17	1433.27	709.738	686.105	646.247
ENSBTAG00000009055	RNF144B	ring finger protein 144B [Source:HGNC Symbol;Acc:HGNC:21578]	23:38952210-39043167	192.16	-1.55703	-2.94248	1.08223e-17	3.23698e-16	296.608	305.268	266.386	66.2112	118.586	99.9029
ENSBTAG00000003422		Sorting nexin-5 [Source:UniProtKB/Swiss-Prot;Acc:Q3ZBM5]	13:38519143-38543948	5909.59	-1.06234	-2.08832	1.16753e-17	3.48503e-16	8767.06	8434.23	6851.71	3745	4084.87	3574.65
ENSBTAG00000010036	POLR3D	DNA-directed RNA polymerase III subunit RPC4 [Source:RefSeq peptide;Acc:NP_001019670]	8:70060559-70066835	259.301	1.22288	2.33412	1.28788e-17	3.83648e-16	149.934	172.793	138.984	374.035	359.993	360.067
ENSBTAG00000000754	PPP2R5A	protein phosphatase 2 regulatory subunit B'alpha [Source:HGNC Symbol;Acc:HGNC:9309]	16:73077108-73151753	1070.56	-0.936702	-1.91415	1.3264e-17	3.94323e-16	1490.38	1434.18	1304.9	655.143	767.633	771.125
ENSBTAG00000014272	MUT	methylmalonyl-CoA mutase [Source:HGNC Symbol;Acc:HGNC:7526]	23:21938481-21980132	467.728	-1.20729	-2.30903	1.33575e-17	3.96299e-16	695.074	705.573	566.552	248.582	334.582	256.001
ENSBTAG00000007438	STT3B	STT3B, catalytic subunit of the oligosaccharyltransferase complex [Source:HGNC Symbol;Acc:HGNC:30611]	22:6083636-6184904	1617.69	-1.03621	-2.05083	1.46129e-17	4.32673e-16	2392.42	2281.83	1870.49	945.543	1049.28	1166.57
ENSBTAG00000019547			18:63146729-63154412	37.4184	2.94492	7.70031	1.51616e-17	4.48016e-16	5.70401	7.6797	6.75616	63.888	60.3518	80.1304
ENSBTAG00000038235	NOD1	nucleotide binding oligomerization domain containing 1 [Source:HGNC Symbol;Acc:HGNC:16390]	4:66275926-66311831	630.988	-1.20242	-2.30126	1.59249e-17	4.69624e-16	831.97	1057.88	760.551	415.853	398.11	321.562
ENSBTAG00000002959	LRCH1	leucine rich repeats and calponin homology domain containing 1 [Source:HGNC Symbol;Acc:HGNC:20309]	12:16540818-16744403	478.829	1.18468	2.27313	1.63335e-17	4.8071e-16	262.384	261.11	346.495	658.627	597.166	747.19
ENSBTAG00000004856	RNF130	E3 ubiquitin-protein ligase RNF130 precursor [Source:RefSeq peptide;Acc:NP_001093178]	7:1082074-1217044	2405.9	-1.13864	-2.20174	1.66425e-17	4.88824e-16	3872.21	3416.51	2675.44	1592.55	1533.15	1345.57
ENSBTAG00000046840	DEXI	Dexi homolog [Source:HGNC Symbol;Acc:HGNC:13267]	25:9666054-9680637	222.377	-1.36611	-2.57775	1.71914e-17	5.03939e-16	356.908	338.867	271.212	118.483	125.998	122.797
ENSBTAG00000011578	CD44	CD44 molecule (Indian blood group) [Source:HGNC Symbol;Acc:HGNC:1681]	15:66454331-66541790	13039.1	0.982078	1.97531	1.72304e-17	5.04075e-16	8604.9	8740.46	8811.96	15884.9	18319.4	17873.3
ENSBTAG00000021521	BFAR	bifunctional apoptosis regulator [Source:HGNC Symbol;Acc:HGNC:17613]	25:13640454-13672230	1652.8	0.919626	1.89163	1.74936e-17	5.10756e-16	1141.62	1244.11	1028.87	2322.04	2056.2	2123.98
ENSBTAG00000020884	CASP4		15:3474706-3494168	2621.91	0.919092	1.89093	1.9305e-17	5.62526e-16	1887.21	1808.57	1722.82	3064.3	3666.64	3581.93
ENSBTAG00000046320	CXCR5	C-X-C motif chemokine receptor 5 [Source:HGNC Symbol;Acc:HGNC:1060]	15:30007426-30018517	100.975	2.00979	4.02723	1.96256e-17	5.70735e-16	30.9646	32.6387	50.1886	206.765	130.233	155.058
ENSBTAG00000040043	ARMCX6	armadillo repeat containing, X-linked 6 [Source:HGNC Symbol;Acc:HGNC:26094]	X:55413913-55415816	228.518	-1.33879	-2.52939	2.03603e-17	5.90931e-16	326.758	367.666	294.376	111.514	134.468	136.326
ENSBTAG00000003825	PTPN12	tyrosine-protein phosphatase non-receptor type 12 [Source:RefSeq peptide;Acc:NP_001192920]	4:43834354-43884954	1505.14	0.977536	1.9691	2.07121e-17	5.99957e-16	924.049	974.362	1128.28	2029.32	1794.67	2180.17
ENSBTAG00000012509	DYRK1B	dual specificity tyrosine phosphorylation regulated kinase 1B [Source:HGNC Symbol;Acc:HGNC:3092]	18:49650522-49658124	186.924	-1.48472	-2.79863	2.16789e-17	6.26725e-16	272.978	282.229	277.003	101.059	116.468	71.8052
ENSBTAG00000020060	TXNIP	thioredoxin interacting protein [Source:HGNC Symbol;Acc:HGNC:16952]	3:21489097-21493251	5150.4	-1.37191	-2.58813	2.24608e-17	6.48053e-16	6145.66	7189.16	9093.79	2173.35	3295	3005.41
ENSBTAG00000005016	AP3B1	adaptor related protein complex 3 beta 1 subunit [Source:HGNC Symbol;Acc:HGNC:566]	10:9040253-9300567	2015.68	-1.00839	-2.01166	2.26857e-17	6.53261e-16	2942.45	2728.21	2431.25	1174.38	1317.15	1500.62
ENSBTAG00000038938			3:54345574-54369322	262.39	1.20428	2.30422	2.39655e-17	6.88762e-16	161.342	138.235	171.8	368.227	366.346	368.392
ENSBTAG00000013205	IL1RAP	interleukin 1 receptor accessory protein [Source:HGNC Symbol;Acc:HGNC:5995]	1:77198182-77343645	1261.91	0.966726	1.9544	2.56874e-17	7.36806e-16	946.865	765.09	836.799	1693.61	1520.44	1808.66
ENSBTAG00000009080	ITGB6	integrin subunit beta 6 [Source:HGNC Symbol;Acc:HGNC:6161]	2:36256325-36348759	90.0256	-1.95249	-3.87042	2.62026e-17	7.5012e-16	164.601	135.355	135.123	32.5248	43.411	29.1383
ENSBTAG00000016388	SLCO4A1	solute carrier organic anion transporter family member 4A1 [Source:HGNC Symbol;Acc:HGNC:10953]	13:55149364-55172423	381.379	1.3293	2.5128	2.97289e-17	8.49413e-16	167.861	218.872	256.734	462.317	564.343	618.149
ENSBTAG00000001314	TRMT6	tRNA methyltransferase 6 [Source:HGNC Symbol;Acc:HGNC:20900]	13:48476003-48486536	336.609	1.09866	2.14155	2.99322e-17	8.53562e-16	199.64	233.271	205.58	444.893	466.933	469.335
ENSBTAG00000011224	CITED2	Cbp/p300 interacting transactivator with Glu/Asp rich carboxy-terminal domain 2 [Source:HGNC Symbol;Acc:HGNC:1987]	9:78071006-78073397	1643.03	-1.08362	-2.11935	3.19011e-17	9.07945e-16	2047.74	2061.04	2611.74	1206.9	989.982	940.752
ENSBTAG00000017380	MYO18A	myosin XVIIIA [Source:HGNC Symbol;Acc:HGNC:31104]	19:20994380-21082308	807.51	1.07822	2.11143	3.31502e-17	9.4167e-16	460.395	462.702	623.497	1163.92	1102.22	1032.33
ENSBTAG00000000670	RRP9	ribosomal RNA processing 9, small subunit (SSU) processome component, homolog (yeast) [Source:HGNC Symbol;Acc:HGNC:16829]	22:49544958-49552848	204.017	1.43956	2.71239	3.37781e-17	9.57656e-16	127.933	93.1164	101.342	349.642	273.172	278.896
ENSBTAG00000021462	CSF3	colony stimulating factor 3 [Source:HGNC Symbol;Acc:HGNC:2438]	19:40981690-40983998	2661.2	4.24416	18.9505	3.60891e-17	1.0212e-15	29.3349	23.9991	103.273	4400.14	3318.29	8092.13
ENSBTAG00000000851	CYP20A1	cytochrome P450 family 20 subfamily A member 1 [Source:HGNC Symbol;Acc:HGNC:20576]	2:91899069-91943225	678.288	-0.981368	-1.97434	3.66926e-17	1.03628e-15	974.571	876.446	858.032	404.237	490.226	466.214
ENSBTAG00000014549	GNL3	G protein nucleolar 3 [Source:HGNC Symbol;Acc:HGNC:29931]	22:48725422-48731727	542.383	0.962912	1.94924	4.02489e-17	1.13454e-15	351.204	374.386	372.554	734.131	757.045	664.979
ENSBTAG00000015133	CCR7	C-C motif chemokine receptor 7 [Source:HGNC Symbol;Acc:HGNC:1608]	19:41428917-41440070	124.43	1.81756	3.52486	4.14826e-17	1.16708e-15	45.6321	63.3576	49.2235	248.582	152.468	187.318
ENSBTAG00000019966	TICAM1	TIR domain-containing adapter molecule 1 [Source:RefSeq peptide;Acc:NP_001025472]	7:20547964-20550264	207.641	1.31792	2.49306	4.16978e-17	1.17089e-15	101.042	129.595	121.611	310.147	282.701	300.749
ENSBTAG00000022005	TLDC2	TBC/LysM-associated domain containing 2 [Source:HGNC Symbol;Acc:HGNC:16112]	13:66433853-66442685	40.2234	-3.20199	-9.20228	4.32244e-17	1.21144e-15	88.8196	85.4367	51.1538	1.1616	11.6468	3.12197
ENSBTAG00000006939	FGD3	FYVE, RhoGEF and PH domain containing 3 [Source:HGNC Symbol;Acc:HGNC:16027]	8:85820087-85852096	1733.17	1.04262	2.05997	4.35132e-17	1.21721e-15	966.422	1054.04	1357.02	2288.35	2383.37	2349.8
ENSBTAG00000004484	CEP83	centrosomal protein of 83 kDa [Source:RefSeq peptide;Acc:NP_001193454]	5:24226912-24374720	437.898	1.15488	2.22666	4.82151e-17	1.34617e-15	272.978	272.629	261.56	498.327	622.577	699.32
ENSBTAG00000031548		uncharacterized protein LOC514257 [Source:RefSeq peptide;Acc:NP_001069125]	4:99787244-99948547	131.14	-1.64776	-3.13347	4.8846e-17	1.3612e-15	211.863	202.552	188.207	51.1104	55.0578	78.0491
ENSBTAG00000020164	BAZ1A	bromodomain adjacent to zinc finger domain protein 1A [Source:RefSeq peptide;Acc:NP_001179869]	21:45536724-45586839	1046.82	1.19921	2.29614	4.99901e-17	1.39045e-15	565.512	575.018	746.073	1348.62	1256.8	1788.89
ENSBTAG00000013926	FCGRT	Fc fragment of IgG receptor and transporter [Source:HGNC Symbol;Acc:HGNC:3621]	18:56415700-56421861	6854.69	-1.22233	-2.33323	5.19448e-17	1.44208e-15	10474.2	10355.1	8097.74	3369.8	4750.86	4080.41
ENSBTAG00000018283	ACAA1	acetyl-CoA acyltransferase 1 [Source:HGNC Symbol;Acc:HGNC:82]	22:11619695-11643912	1020.57	-1.02607	-2.03647	5.77211e-17	1.59942e-15	1493.64	1362.19	1263.4	629.587	782.456	592.133
ENSBTAG00000019612	RNASE4	ribonuclease A family member 4 [Source:HGNC Symbol;Acc:HGNC:10047]	10:26423874-26445617	67.9559	-2.19183	-4.56884	5.85236e-17	1.6186e-15	123.858	121.915	94.5863	23.232	25.4113	18.7318
ENSBTAG00000002127	TCP11L2	t-complex 11 like 2 [Source:HGNC Symbol;Acc:HGNC:28627]	5:70013667-70054229	98.852	-1.84728	-3.59822	6.23542e-17	1.7213e-15	149.934	176.633	143.81	31.3632	48.705	42.6669
ENSBTAG00000003109	ITM2B	integral membrane protein 2B [Source:HGNC Symbol;Acc:HGNC:6174]	12:18114553-18139506	7809.15	-1.10787	-2.15528	6.40621e-17	1.76183e-15	12121.8	11203.7	8799.42	4727.71	5067.44	4934.79
ENSBTAG00000008612		complement C1r subcomponent precursor [Source:RefSeq peptide;Acc:NP_001029579]	5:103737161-103747996	563.66	1.16789	2.24683	6.39723e-17	1.76183e-15	342.24	388.785	300.167	919.987	660.694	770.085
ENSBTAG00000026944			18:63205613-63209078	725.263	1.16286	2.239	6.77987e-17	1.86111e-15	355.278	464.622	512.503	902.563	966.688	1149.92
ENSBTAG00000004256		Ornithine decarboxylase [Source:UniProtKB/Swiss-Prot;Acc:P27117]	11:87178098-87182503	794.174	1.00726	2.0101	6.92279e-17	1.89679e-15	567.141	567.338	438.185	1127.91	1020.69	1043.78
ENSBTAG00000039932			18:63186253-63188384	770.617	1.03486	2.04892	7.05412e-17	1.92918e-15	437.579	555.819	514.433	1038.47	925.395	1152.01
ENSBTAG00000016208	TGM2	transglutaminase 2 [Source:HGNC Symbol;Acc:HGNC:11778]	13:67663138-67697607	44.6173	2.74941	6.72442	7.19276e-17	1.96344e-15	8.14858	9.59963	10.6168	109.19	64.5871	65.5613
ENSBTAG00000039326	GCNT2		23:45312387-45348035	71.1627	2.23968	4.72294	7.56097e-17	2.06012e-15	23.6309	22.0791	22.1988	137.069	80.4691	141.529
ENSBTAG00000021741	RPS6KA2	ribosomal protein S6 kinase A2 [Source:HGNC Symbol;Acc:HGNC:10431]	9:102918982-103074109	124.138	-1.66492	-3.17097	7.72459e-17	2.1008e-15	215.937	191.033	165.043	49.9488	64.5871	58.2767
ENSBTAG00000003100		smoothelin [Source:HGNC Symbol;Acc:HGNC:11126]	17:72041477-72064312	178.159	1.49512	2.81888	8.2164e-17	2.23043e-15	74.1521	93.1164	107.133	276.461	294.348	223.741
ENSBTAG00000008584			27:56120-111557	136.715	-1.77924	-3.43245	8.49818e-17	2.30266e-15	234.679	248.63	159.252	55.7568	73.0575	48.9108
ENSBTAG00000021158	SATB1	SATB homeobox 1 [Source:HGNC Symbol;Acc:HGNC:10541]	1:157169740-157261755	145.737	-1.58747	-3.00521	8.5993e-17	2.32577e-15	200.455	255.35	206.545	63.888	84.7043	63.48
ENSBTAG00000047284			27:5425378-5427298	747.513	1.21195	2.31651	8.71277e-17	2.35213e-15	513.361	331.187	492.235	942.058	1156.21	1050.02
ENSBTAG00000019256	GLA	galactosidase alpha [Source:HGNC Symbol;Acc:HGNC:4296]	X:55224014-55234673	1673.45	-1.143	-2.2084	9.75929e-17	2.62982e-15	2726.52	2304.87	1908.13	954.835	942.336	1204.04
ENSBTAG00000015900	CNPY3	protein canopy homolog 3 precursor [Source:RefSeq peptide;Acc:NP_001068907]	23:16562968-16571140	1124.53	-0.842359	-1.79298	1.05608e-16	2.83467e-15	1467.56	1499.46	1372.47	785.242	852.337	770.085
ENSBTAG00000018577	SLC7A1	solute carrier family 7 member 1 [Source:HGNC Symbol;Acc:HGNC:11057]	12:31004652-31019183	210.591	1.60555	3.04311	1.05712e-16	2.83467e-15	79.0413	87.3566	138.019	343.834	258.348	356.945
ENSBTAG00000047077	ENTPD7	ectonucleoside triphosphate diphosphohydrolase 7 [Source:HGNC Symbol;Acc:HGNC:19745]	26:20494069-20524328	214.357	1.5532	2.93468	1.05774e-16	2.83467e-15	106.746	85.4367	126.437	326.41	246.701	394.408
ENSBTAG00000007510	PXMP2	peroxisomal membrane protein 2 [Source:HGNC Symbol;Acc:HGNC:9716]	17:45501312-45511335	162.327	-1.60986	-3.05221	1.09723e-16	2.93515e-15	303.942	239.991	195.929	87.12	75.1751	71.8052
ENSBTAG00000009602	TMEM120B	transmembrane protein 120B [Source:HGNC Symbol;Acc:HGNC:32008]	17:55772992-55815637	156.565	1.41484	2.66629	1.12185e-16	2.99554e-15	76.5967	91.1965	83.9694	241.613	218.114	227.903
ENSBTAG00000012244	TUBA1B	tubulin alpha 1b [Source:HGNC Symbol;Acc:HGNC:18809]	5:30864529-30868119	13109.8	1.05679	2.08029	1.16578e-16	3.1072e-15	9421.39	8329.6	7604.54	16249.6	18503.7	18549.7
ENSBTAG00000017373	LACTB	lactamase beta [Source:HGNC Symbol;Acc:HGNC:16468]	10:46962111-46979997	1299.18	-0.956584	-1.94071	1.27746e-16	3.3987e-15	1846.47	1843.13	1468.02	850.291	932.807	854.378
ENSBTAG00000019014	MAGEF1	MAGE family member F1 [Source:HGNC Symbol;Acc:HGNC:29639]	1:83090390-83091984	284.355	-1.52185	-2.87158	1.31768e-16	3.49935e-15	497.878	478.062	299.201	168.432	139.762	122.797
ENSBTAG00000021041	PRAM1	PML-RARA regulated adaptor molecule 1 [Source:HGNC Symbol;Acc:HGNC:30091]	7:18331128-18339203	51.3921	2.39739	5.26849	1.37833e-16	3.65381e-15	15.4823	10.5596	17.373	102.221	82.5867	80.1304
ENSBTAG00000001192	STX12	syntaxin 12 [Source:HGNC Symbol;Acc:HGNC:11430]	2:126134951-126170517	1127.56	-0.866921	-1.82377	1.4111e-16	3.73396e-15	1556.38	1463.94	1357.02	847.968	782.456	757.597
ENSBTAG00000001189	AP1B1	adaptor related protein complex 1 beta 1 subunit [Source:HGNC Symbol;Acc:HGNC:554]	17:70734993-70783359	5467.64	-0.969218	-1.95778	1.47373e-16	3.89265e-15	7036.3	7447.39	7290.86	3257.13	4153.69	3620.44
ENSBTAG00000040116	H1FX	H1 histone family member X [Source:HGNC Symbol;Acc:HGNC:4722]	22:59841218-59841862	702.102	-1.36314	-2.57244	1.5079e-16	3.97577e-15	1162.8	1031.96	857.067	450.701	445.757	264.326
ENSBTAG00000019044	BAIAP2	BAI1 associated protein 2 [Source:HGNC Symbol;Acc:HGNC:947]	19:52198617-52263294	703.779	-1.14912	-2.21778	1.54512e-16	4.06661e-15	788.783	1016.6	1118.63	372.874	462.697	463.092
ENSBTAG00000015543	ARHGAP35	Rho GTPase activating protein 35 [Source:HGNC Symbol;Acc:HGNC:4591]	18:54425390-54497692	652.623	1.40913	2.65576	1.68678e-16	4.43148e-15	254.236	323.507	474.862	979.229	807.868	1076.04
ENSBTAG00000011389	TMEM104	transmembrane protein 104 [Source:HGNC Symbol;Acc:HGNC:25984]	19:57238648-57263608	247.621	-1.28947	-2.44438	1.6922e-16	4.43699e-15	406.614	353.266	300.167	137.069	141.88	146.732
ENSBTAG00000011754	LAMTOR2	late endosomal/lysosomal adaptor, MAPK and MTOR activator 2 [Source:HGNC Symbol;Acc:HGNC:29796]	3:14763800-14766875	1199.51	-1.10616	-2.15271	1.69491e-16	4.43699e-15	1965.44	1577.22	1389.84	729.485	855.514	679.548
ENSBTAG00000016414	VDR	vitamin D (1,25- dihydroxyvitamin D3) receptor [Source:HGNC Symbol;Acc:HGNC:12679]	5:32550521-32606144	222.601	1.31023	2.4798	1.8724e-16	4.89289e-15	135.266	102.716	139.949	313.632	296.465	347.579
ENSBTAG00000019552	PGRMC1	progesterone receptor membrane component 1 [Source:HGNC Symbol;Acc:HGNC:16090]	X:3468827-3477212	1144.95	-1.26004	-2.39502	2.06365e-16	5.38308e-15	1963.81	1743.29	1164.96	599.386	706.222	692.036
ENSBTAG00000030182	MAPK11	mitogen-activated protein kinase 11 [Source:HGNC Symbol;Acc:HGNC:6873]	5:119832293-119837101	93.9549	1.883	3.68841	2.32586e-16	6.05632e-15	31.7795	29.7588	53.0841	148.685	163.056	137.366
ENSBTAG00000007071	RAI14	retinoic acid induced 14 [Source:HGNC Symbol;Acc:HGNC:14873]	20:39352841-39413736	106.059	1.73615	3.33144	2.49428e-16	6.48336e-15	42.3726	44.1583	55.0145	182.371	135.527	176.911
ENSBTAG00000016711	PPIF	peptidylprolyl isomerase F [Source:HGNC Symbol;Acc:HGNC:9259]	28:35167545-35173642	140.859	1.56017	2.94888	2.79279e-16	7.24646e-15	67.6332	68.1574	72.3874	259.037	192.702	185.237
ENSBTAG00000007280			2:119029185-119030313	311.898	1.09664	2.13856	3.17381e-16	8.22055e-15	206.159	181.433	203.65	401.914	420.345	457.888
ENSBTAG00000003836	ADAM19	ADAM metallopeptidase domain 19 [Source:HGNC Symbol;Acc:HGNC:197]	7:71158812-71250704	1076.14	-1.30185	-2.46544	3.24702e-16	8.39537e-15	1240.21	1451.46	1930.33	477.418	628.93	728.459
ENSBTAG00000001116	P4HA2	prolyl 4-hydroxylase subunit alpha 2 [Source:HGNC Symbol;Acc:HGNC:8547]	7:23480315-23513315	1389.46	0.956547	1.94066	3.51022e-16	9.05996e-15	922.42	884.126	1013.42	2032.8	1571.27	1912.72
ENSBTAG00000003470	TTYH1	tweety family member 1 [Source:HGNC Symbol;Acc:HGNC:13476]	18:63090945-63104304	52.5886	-2.55812	-5.88941	3.56229e-16	9.17822e-15	109.191	103.676	63.7009	11.616	16.9409	10.4066
ENSBTAG00000018474	IL6R	interleukin 6 receptor [Source:HGNC Symbol;Acc:HGNC:6019]	3:16179345-16231747	676.876	-0.954145	-1.93743	3.57672e-16	9.19926e-15	888.196	822.688	974.818	479.741	413.992	481.823
ENSBTAG00000014825	NLK	nemo like kinase [Source:HGNC Symbol;Acc:HGNC:29858]	19:20177847-20307081	374.348	1.12206	2.17657	3.59735e-16	9.23613e-15	215.123	218.872	267.351	528.528	456.345	559.872
ENSBTAG00000008747	DCXR	dicarbonyl and L-xylulose reductase [Source:HGNC Symbol;Acc:HGNC:18985]	19:51466698-51469340	201.901	-1.45981	-2.75073	3.87509e-16	9.93186e-15	336.536	303.348	255.769	82.4736	131.292	101.984
ENSBTAG00000013244	HDAC6	histone deacetylase 6 [Source:RefSeq peptide;Acc:NP_001092430]	X:91994292-92013213	1569.23	-0.943663	-1.92341	3.97164e-16	1.01616e-14	1807.36	2150.32	2254.63	962.967	1129.74	1110.38
ENSBTAG00000016096	SYP	synaptophysin [Source:RefSeq peptide;Acc:NP_776388]	X:92308616-92320415	61.8643	-2.2252	-4.67577	4.06149e-16	1.03734e-14	93.7087	116.156	102.308	13.9392	19.0585	26.0164
ENSBTAG00000005574		Clusterin Clusterin beta chain Clusterin alpha chain [Source:UniProtKB/Swiss-Prot;Acc:P17697]	8:11043941-11061301	422.237	-1.08674	-2.12394	4.30405e-16	1.09738e-14	604.625	633.576	490.304	279.946	271.054	253.92
ENSBTAG00000014269	SCARB1	scavenger receptor class B member 1 [Source:HGNC Symbol;Acc:HGNC:1664]	17:53180927-53273723	1681.29	-1.03258	-2.04568	4.33046e-16	1.1022e-14	2319.09	2393.19	2086.69	900.24	1287.51	1101.01
ENSBTAG00000004714	MCEMP1	mast cell expressed membrane protein 1 [Source:HGNC Symbol;Acc:HGNC:27291]	7:17746040-17748352	354.507	3.84999	14.4199	4.58179e-16	1.16415e-14	8.14858	9.59963	33.7808	794.535	481.756	799.223
ENSBTAG00000008259	ACOD1	aconitate decarboxylase 1 [Source:HGNC Symbol;Acc:HGNC:33904]	12:52417589-52424159	7619.18	3.08021	8.45737	4.77018e-16	1.20993e-14	814.858	854.367	1811.62	11099.1	13949.7	17185.4
ENSBTAG00000008764	SMYD5	SMYD family member 5 [Source:HGNC Symbol;Acc:HGNC:16258]	11:11207525-11219350	205.462	1.24442	2.36923	4.79553e-16	1.21426e-14	121.414	120.955	118.715	306.662	300.7	264.326
ENSBTAG00000015381	ARHGAP18	rho GTPase-activating protein 18 [Source:RefSeq peptide;Acc:NP_001104242]	9:68712248-68845169	403.217	-1.33207	-2.51763	4.90927e-16	1.24092e-14	697.519	548.139	497.06	175.402	279.524	221.66
ENSBTAG00000003719	TDRD7	tudor domain containing 7 [Source:HGNC Symbol;Acc:HGNC:30831]	8:63071039-63173712	663.897	0.918868	1.89063	4.95372e-16	1.25001e-14	463.654	490.541	416.952	930.442	855.514	826.28
ENSBTAG00000011726	CRYL1	crystallin lambda 1 [Source:HGNC Symbol;Acc:HGNC:18246]	12:36187100-36243551	843.654	-1.14165	-2.20633	4.9862e-16	1.25604e-14	1267.1	1312.27	918.838	477.418	598.224	488.067
ENSBTAG00000048155		Ficolin-2 [Source:UniProtKB/Swiss-Prot;Acc:Q5I2E5]	11:106822997-106831824	289.285	-1.52202	-2.87193	5.22835e-16	1.31479e-14	435.134	419.504	444.941	88.2816	197.996	149.854
ENSBTAG00000018689	LIG3	DNA ligase 3 [Source:HGNC Symbol;Acc:HGNC:6600]	19:15406341-15425809	597.483	0.874729	1.83366	5.69527e-16	1.42975e-14	406.614	429.103	424.673	782.919	750.692	790.898
ENSBTAG00000015220	AGO4	argonaute 4, RISC catalytic component [Source:HGNC Symbol;Acc:HGNC:18424]	3:110530154-110558237	573.458	-0.910337	-1.87948	5.77528e-16	1.44524e-14	799.376	745.891	705.536	398.429	400.228	391.286
ENSBTAG00000022007	SAMHD1	SAM and HD domain containing deoxynucleoside triphosphate triphosphohydrolase 1 [Source:HGNC Symbol;Acc:HGNC:15925]	13:66491917-66534355	951.528	-2.49233	-5.62686	5.77664e-16	1.44524e-14	1757.65	1870.01	1336.75	151.008	276.348	317.4
ENSBTAG00000022920	RNF128	ring finger protein 128, E3 ubiquitin protein ligase [Source:HGNC Symbol;Acc:HGNC:21153]	X:56840833-56905852	374.797	-1.29261	-2.44971	6.11514e-16	1.52733e-14	641.293	551.979	412.126	240.451	193.761	209.172
ENSBTAG00000001186	SH2D4A	SH2 domain containing 4A [Source:HGNC Symbol;Acc:HGNC:26102]	27:38028400-38084141	28.4224	3.85803	14.5005	7.21673e-16	1.79657e-14	0.814858	0.959963	0.965166	99.8976	14.8233	53.0734
ENSBTAG00000004225	TSR1	TSR1, ribosome maturation factor [Source:HGNC Symbol;Acc:HGNC:25542]	19:23877562-23886659	404.757	1.12909	2.18721	7.21761e-16	1.79657e-14	247.717	250.55	256.734	576.154	456.345	641.044
ENSBTAG00000006069	CAPS	calcyphosine [Source:HGNC Symbol;Acc:HGNC:1487]	7:19691006-19692540	149.652	-1.60057	-3.03263	7.25124e-16	1.80189e-14	217.567	245.751	219.093	54.5952	98.4688	62.4393
ENSBTAG00000039892			18:63179643-63192125	993.894	1.10551	2.15175	7.46516e-16	1.85191e-14	469.358	707.493	700.71	1324.22	1377.5	1384.07
ENSBTAG00000020394	TNFAIP8L2	TNF alpha induced protein 8 like 2 [Source:HGNC Symbol;Acc:HGNC:26277]	3:19695881-19698696	1544.74	-1.12287	-2.17779	7.48902e-16	1.8547e-14	2491.02	2195.44	1691.94	842.16	1087.39	960.525
ENSBTAG00000021250	RALBP1	ralA binding protein 1 [Source:HGNC Symbol;Acc:HGNC:9841]	24:42061941-42079438	2456.5	-1.00593	-2.00824	7.86174e-16	1.94373e-14	3683.97	3462.59	2723.7	1544.93	1757.62	1566.19
ENSBTAG00000009091	RNASEL	ribonuclease L [Source:HGNC Symbol;Acc:HGNC:10050]	16:65097628-65115555	427.551	1.16998	2.25008	8.09233e-16	1.99738e-14	250.976	263.03	267.351	593.578	477.521	712.849
ENSBTAG00000005745	HPSE	heparanase precursor [Source:RefSeq peptide;Acc:NP_776507]	6:99846841-99892778	1543.59	0.918078	1.8896	8.18883e-16	2.0178e-14	1102.5	1072.28	1015.35	1812.1	1935.49	2323.78
ENSBTAG00000031962	RAB20	RAB20, member RAS oncogene family [Source:HGNC Symbol;Acc:HGNC:18260]	12:89182100-89212365	261.123	1.15151	2.22147	8.57579e-16	2.10962e-14	149.934	154.554	177.591	339.187	385.405	360.067
ENSBTAG00000040323			19:51104746-51149867	680.58	-1.06227	-2.08821	8.86823e-16	2.17791e-14	1021.83	996.441	752.829	412.368	476.462	423.547
ENSBTAG00000014124	MLLT3	MLLT3, super elongation complex subunit [Source:HGNC Symbol;Acc:HGNC:7136]	8:23748586-24032951	30.3116	-3.16661	-8.97932	8.99279e-16	2.20481e-14	65.1887	55.6778	49.2235	2.3232	5.29402	4.16262
ENSBTAG00000011515	SELL	L-selectin precursor [Source:RefSeq peptide;Acc:NP_776607]	16:38158186-38173226	132.514	-1.61312	-3.05912	9.38044e-16	2.29602e-14	188.232	211.192	206.545	47.6256	58.2342	83.2524
XLOC_036417				112.532	-1.71086	-3.27355	9.55407e-16	2.33463e-14	162.972	194.872	166.009	34.848	57.1754	59.3173
ENSBTAG00000018430	GSAP	gamma-secretase-activating protein [Source:RefSeq peptide;Acc:NP_001179990]	4:44061014-44149466	868.832	1.1331	2.19329	9.57583e-16	2.33606e-14	506.027	464.622	646.661	1319.58	982.57	1293.53
ENSBTAG00000021927	AATF	apoptosis antagonizing transcription factor [Source:HGNC Symbol;Acc:HGNC:19235]	19:13623302-13731207	553.817	0.962059	1.94809	1.00408e-15	2.44543e-14	407.429	353.266	359.042	807.312	687.164	708.686
ENSBTAG00000011793	FDX1	ferredoxin 1 [Source:HGNC Symbol;Acc:HGNC:3638]	15:20772023-20807753	1154.75	-1.35278	-2.55404	1.00982e-15	2.45535e-14	2071.37	1782.65	1158.2	557.568	767.633	591.092
ENSBTAG00000011970	FNIP2	folliculin interacting protein 2 [Source:HGNC Symbol;Acc:HGNC:29280]	17:41065498-41144357	1772.24	0.869297	1.82677	1.05946e-15	2.57177e-14	1243.47	1194.19	1308.76	2502.09	2041.37	2343.56
ENSBTAG00000011382	SLC9A3R1	SLC9A3 regulator 1 [Source:HGNC Symbol;Acc:HGNC:11075]	19:57270436-57287588	2130.89	-1.11832	-2.17094	1.09377e-15	2.65067e-14	3283.88	3019.08	2486.27	1374.17	1547.97	1073.96
ENSBTAG00000008483	CALCRL	calcitonin receptor like receptor [Source:HGNC Symbol;Acc:HGNC:16709]	2:8901432-9030989	208.512	-1.5278	-2.88345	1.12855e-15	2.73045e-14	376.465	325.427	235.5	83.6352	124.939	105.106
ENSBTAG00000020783	MAPK14	mitogen-activated protein kinase 14 [Source:HGNC Symbol;Acc:HGNC:6876]	23:9944807-10023618	1523.64	-0.765112	-1.6995	1.14688e-15	2.77025e-14	1879.06	1992.88	1892.69	1108.17	1115.98	1153.05
ENSBTAG00000008323	SNAP25	synaptosome associated protein 25 [Source:HGNC Symbol;Acc:HGNC:11132]	13:3369182-3452555	204.013	1.2831	2.43362	1.20505e-15	2.90598e-14	115.71	101.756	134.158	263.683	302.818	305.953
ENSBTAG00000004386	SOCS1	suppressor of cytokine signaling 1 [Source:HGNC Symbol;Acc:HGNC:19383]	25:9975299-9975970	189.721	1.545	2.91803	1.2502e-15	3.0099e-14	86.375	101.756	94.5863	351.965	301.759	201.887
ENSBTAG00000001246	ATP1A1	sodium/potassium-transporting ATPase subunit alpha-1 [Source:RefSeq peptide;Acc:NP_001070266]	3:27002873-27025641	6369.72	1.00971	2.01351	1.42786e-15	3.43202e-14	3667.68	4570.38	4362.55	7951.15	8097.74	9568.82
ENSBTAG00000020090	EPHX3	epoxide hydrolase 3 [Source:HGNC Symbol;Acc:HGNC:23760]	7:8911330-8916078	230.584	-1.26619	-2.40525	1.53259e-15	3.6777e-14	334.092	371.506	277.003	140.554	132.351	128.001
ENSBTAG00000000898	F2RL2	coagulation factor II thrombin receptor like 2 [Source:HGNC Symbol;Acc:HGNC:3539]	10:7777600-7788321	578.932	0.968621	1.95697	1.62352e-15	3.88956e-14	431.06	390.705	345.529	716.707	758.104	831.483
ENSBTAG00000002490	CHPT1	choline phosphotransferase 1 [Source:HGNC Symbol;Acc:HGNC:17852]	5:65852754-65882216	1383.56	-0.951837	-1.93433	1.66527e-15	3.98308e-14	2148.78	1732.73	1605.07	966.452	916.925	931.386
ENSBTAG00000005796			3:9538550-9576282	479.382	-0.966124	-1.95358	1.71907e-15	4.10508e-14	639.664	693.093	575.239	320.602	327.171	320.522
ENSBTAG00000038831	PHYHD1	phytanoyl-CoA dioxygenase domain containing 1 [Source:HGNC Symbol;Acc:HGNC:23396]	11:99441598-99458549	258.819	-1.23364	-2.3516	1.76113e-15	4.19871e-14	329.203	416.624	349.39	175.402	137.645	144.651
ENSBTAG00000017113	ANKRD33	ankyrin repeat domain 33 [Source:HGNC Symbol;Acc:HGNC:13788]	5:28129660-28132288	117.014	1.58982	3.01012	1.79097e-15	4.26291e-14	62.7441	48.9581	57.91	153.331	202.232	176.911
ENSBTAG00000010155		Regakine-1 [Source:UniProtKB/Swiss-Prot;Acc:P82943]	19:14735718-14741999	29514.6	-1.69292	-3.23311	1.898e-15	4.51035e-14	52947.9	51499.1	32361	9367.15	18673.1	12239.1
ENSBTAG00000011014	CHST3	carbohydrate sulfotransferase 3 [Source:HGNC Symbol;Acc:HGNC:1971]	28:28254032-28256945	57.6575	2.22222	4.66609	2.02163e-15	4.79639e-14	10.5932	23.0391	22.1988	92.928	89.9984	107.187
ENSBTAG00000035183			27:6194470-6196146	66.1271	2.42794	5.38123	2.11308e-15	5.00528e-14	14.6674	12.4795	27.0246	160.301	70.9399	111.35
ENSBTAG00000020657	FAT1	protocadherin Fat 1 precursor [Source:RefSeq peptide;Acc:NP_001179921]	27:15477549-15604015	1314.14	-1.35151	-2.55179	2.30853e-15	5.45944e-14	1342.89	2384.55	1977.62	565.699	791.986	822.118
ENSBTAG00000019132	DMP1	dentin matrix acidic phosphoprotein 1 precursor [Source:RefSeq peptide;Acc:NP_776463]	6:104304075-104320863	38.3324	2.90588	7.49474	2.37701e-15	5.61235e-14	4.88915	7.6797	7.72133	106.867	49.7638	53.0734
ENSBTAG00000001388	NMB	neuromedin B [Source:HGNC Symbol;Acc:HGNC:7842]	21:22741477-22744781	204.522	1.396	2.63171	2.57207e-15	6.06316e-14	119.784	108.476	102.308	367.066	292.23	237.269
ENSBTAG00000021286	SLC37A1	solute carrier family 37 member 1 [Source:HGNC Symbol;Acc:HGNC:11024]	1:144364346-144437225	122.203	1.56002	2.94858	2.60309e-15	6.12644e-14	46.4469	66.2374	68.5268	171.917	196.938	183.155
ENSBTAG00000017201	AP4S1	adaptor related protein complex 4 sigma 1 subunit [Source:HGNC Symbol;Acc:HGNC:575]	21:42070332-42117187	226.582	1.24775	2.37471	2.69203e-15	6.32564e-14	145.045	124.795	127.402	270.653	338.817	352.782
ENSBTAG00000022161	TLR7	Bos taurus toll-like receptor 7 (TLR7), mRNA. [Source:RefSeq mRNA;Acc:NM_001033761]	X:141044355-141063596	2207.91	-0.981501	-1.97452	2.70998e-15	6.35762e-14	2956.31	2944.21	2921.56	1224.33	1455.86	1745.18
ENSBTAG00000019630	RGL1	ral guanine nucleotide dissociation stimulator like 1 [Source:HGNC Symbol;Acc:HGNC:30281]	16:66355358-66439715	2809.22	-0.897748	-1.86316	2.71775e-15	6.3657e-14	3535.67	3577.78	3882.86	1718.01	1956.67	2184.34
ENSBTAG00000014512	WDR19	WD repeat domain 19 [Source:HGNC Symbol;Acc:HGNC:18340]	6:59993685-60065797	438.799	-1.23828	-2.35918	2.77907e-15	6.49894e-14	478.322	689.253	692.989	217.219	262.583	292.424
ENSBTAG00000005933	CTNNBIP1	Beta-catenin-interacting protein 1 [Source:UniProtKB/Swiss-Prot;Acc:Q5E9N2]	16:44541239-44559715	93.8926	-1.89778	-3.7264	2.83953e-15	6.62466e-14	167.046	166.074	117.75	32.5248	50.8226	29.1383
ENSBTAG00000006138	SEMA3C	semaphorin 3C [Source:HGNC Symbol;Acc:HGNC:10725]	4:40140494-40345588	179.701	1.4047	2.64764	2.84221e-15	6.62466e-14	80.671	109.436	100.377	240.451	236.113	311.156
ENSBTAG00000011100	CTSC	cathepsin C [Source:HGNC Symbol;Acc:HGNC:2528]	29:7433482-7473315	39984.9	-1.13149	-2.19085	2.84636e-15	6.62466e-14	59368.9	61094	44992.2	23352.8	26529.4	24571.9
ENSBTAG00000001332	MYO1C	myosin IC [Source:HGNC Symbol;Acc:HGNC:7597]	19:23168435-23191280	2017	0.823701	1.76994	2.85116e-15	6.62535e-14	1298.07	1505.22	1551.99	2563.65	2584.54	2598.52
ENSBTAG00000019218	ATP6V0A1	ATPase H+ transporting V0 subunit a1 [Source:HGNC Symbol;Acc:HGNC:865]	19:43201174-43251818	4143.75	-1.20802	-2.3102	2.90491e-15	6.73957e-14	5812.38	6572.87	5058.43	1841.14	2840.77	2736.92
ENSBTAG00000006539			13:60226028-60232034	134.172	-1.61759	-3.06861	2.95503e-15	6.83745e-14	246.087	171.833	194.964	77.8272	51.8814	62.4393
ENSBTAG00000006721	TWISTNB	TWIST neighbor [Source:HGNC Symbol;Acc:HGNC:18027]	4:28446103-28456952	227.359	1.17664	2.2605	2.95641e-15	6.83745e-14	145.045	145.914	122.576	303.178	312.347	335.091
ENSBTAG00000001161	FAM60A	family with sequence similarity 60 member A [Source:HGNC Symbol;Acc:HGNC:30702]	5:79034368-79064677	270.47	1.1412	2.20565	2.97489e-15	6.86938e-14	154.823	162.234	184.347	410.045	338.817	372.555
ENSBTAG00000017852	ALDH9A1	aldehyde dehydrogenase 9 family member A1 [Source:HGNC Symbol;Acc:HGNC:412]	3:3252171-3281221	1076.94	-0.939113	-1.91735	3.19946e-15	7.37635e-14	1518.08	1531.14	1209.35	679.536	790.927	732.621
ENSBTAG00000008624	MESDC1	mesoderm development candidate 1 [Source:HGNC Symbol;Acc:HGNC:13519]	21:27346491-27348447	485.869	1.05085	2.07175	3.21275e-15	7.39537e-14	343.87	310.068	286.654	758.525	642.694	573.401
ENSBTAG00000015980	FASN	fatty acid synthase [Source:RefSeq peptide;Acc:NP_001012687]	19:51384922-51403614	675.93	1.01368	2.01905	3.35477e-15	7.71019e-14	414.763	426.224	493.2	1057.06	869.278	795.061
ENSBTAG00000015314			25:28247949-28256721	441.638	-1.03934	-2.05529	3.47026e-15	7.96315e-14	620.107	644.135	525.05	256.714	317.641	286.18
ENSBTAG00000002492	SYCP3	synaptonemal complex protein 3 [Source:HGNC Symbol;Acc:HGNC:18130]	5:65881780-65888886	344.038	-1.09219	-2.13197	3.49608e-15	8.00281e-14	478.322	463.662	468.105	248.582	225.525	180.033
ENSBTAG00000026676	SDC3	syndecan-3 precursor [Source:RefSeq peptide;Acc:NP_001193460]	2:123237086-123244753	716.591	-1.02908	-2.04072	3.49844e-15	8.00281e-14	977.83	1040.6	878.301	376.359	507.167	519.287
ENSBTAG00000012771	CSF1R	colony stimulating factor 1 receptor [Source:HGNC Symbol;Acc:HGNC:2433]	7:63379475-63410973	11636.2	-1.10252	-2.1473	3.58654e-15	8.19159e-14	13026.3	17270.7	17538	6661.78	7655.16	7665.47
ENSBTAG00000007644	GNG7	G protein subunit gamma 7 [Source:HGNC Symbol;Acc:HGNC:4410]	7:22200650-22338566	933.846	-0.991711	-1.98854	3.69097e-15	8.41034e-14	1352.66	1315.15	1072.3	573.831	714.693	574.442
ENSBTAG00000033669	IL17RC	interleukin 17 receptor C [Source:HGNC Symbol;Acc:HGNC:18358]	22:16873474-16885025	241.691	1.36901	2.58293	3.69377e-15	8.41034e-14	115.71	113.276	168.904	322.925	415.051	314.278
ENSBTAG00000039335	ARRDC2	arrestin domain containing 2 [Source:HGNC Symbol;Acc:HGNC:25225]	7:5101428-5105930	1203.09	0.864792	1.82108	4.11616e-15	9.35758e-14	743.966	931.164	874.44	1590.23	1485.5	1593.24
ENSBTAG00000016546	PARP12	poly(ADP-ribose) polymerase family member 12 [Source:HGNC Symbol;Acc:HGNC:21919]	4:104310325-104356479	942.983	1.02617	2.0366	4.26709e-15	9.6857e-14	523.139	604.777	722.909	1399.73	1110.69	1296.66
XLOC_013384				175.281	3.20548	9.22455	4.92564e-15	1.11633e-13	11.408	20.1592	34.746	252.067	282.701	450.604
ENSBTAG00000002432	ABHD13	abhydrolase domain containing 13 [Source:HGNC Symbol;Acc:HGNC:20293]	12:87630497-87631510	359.803	1.02265	2.03165	5.12332e-15	1.15934e-13	261.57	212.152	232.605	469.287	473.286	509.921
ENSBTAG00000016975	H2AFV	Histone H2A.V [Source:UniProtKB/Swiss-Prot;Acc:Q32LA7]	4:77389255-77401081	918.834	-1.07083	-2.10064	5.21847e-15	1.17905e-13	1523.79	1156.76	1068.44	572.669	656.459	534.897
ENSBTAG00000005404	MSC	musculin [Source:HGNC Symbol;Acc:HGNC:7321]	14:37549339-37551351	24.0923	3.32562	10.0256	5.40783e-15	1.21996e-13	4.07429	1.91993	0.965166	34.848	44.4698	58.2767
ENSBTAG00000020496	C6orf62	chromosome 6 open reading frame 62 [Source:HGNC Symbol;Acc:HGNC:20998]	23:32822610-32834752	2990.82	-0.875273	-1.83436	5.68011e-15	1.27942e-13	3997.69	4243.04	3400.28	2008.41	2167.37	2128.14
ENSBTAG00000021445	ST8SIA4	ST8 alpha-N-acetyl-neuraminide alpha-2,8-sialyltransferase 4 [Source:HGNC Symbol;Acc:HGNC:10871]	7:102456175-102555855	182.365	-1.37427	-2.59237	5.71001e-15	1.28418e-13	268.088	257.27	270.246	96.4128	77.2927	124.879
ENSBTAG00000047338	DCBLD1	discoidin, CUB and LCCL domain containing 1 [Source:HGNC Symbol;Acc:HGNC:21479]	9:33690645-33741475	372.144	1.05487	2.07754	5.73127e-15	1.287e-13	228.16	217.912	274.107	509.943	459.521	543.222
ENSBTAG00000039015	TMEM145	transmembrane protein 145 [Source:HGNC Symbol;Acc:HGNC:26912]	18:51293113-51302924	334.018	-1.05344	-2.07548	5.98245e-15	1.34135e-13	418.022	437.743	501.886	226.512	214.937	205.009
ENSBTAG00000018688	CBR3	carbonyl reductase 3 [Source:HGNC Symbol;Acc:HGNC:1549]	1:150144149-150153934	223.187	1.40872	2.65502	6.07556e-15	1.36015e-13	143.415	117.115	97.4818	300.854	405.522	274.733
ENSBTAG00000021240	DCSTAMP	dendrocyte expressed seven transmembrane protein [Source:HGNC Symbol;Acc:HGNC:18549]	14:62247265-62451661	247.101	1.34324	2.53721	6.12913e-15	1.37005e-13	147.489	115.196	148.636	389.136	273.172	408.977
ENSBTAG00000032304			22:49502958-49516552	438.418	-1.13047	-2.18929	6.49727e-15	1.45013e-13	628.256	693.093	492.235	281.107	296.465	239.351
ENSBTAG00000000369	EPS8	epidermal growth factor receptor pathway substrate 8 [Source:HGNC Symbol;Acc:HGNC:3420]	5:94673755-94749093	217.761	-1.38274	-2.60762	6.60194e-15	1.47126e-13	360.167	311.028	280.863	85.9584	124.939	143.61
ENSBTAG00000015936	BRINP1	BMP/retinoic acid inducible neural specific 1 [Source:HGNC Symbol;Acc:HGNC:2687]	8:110409332-110605777	52.0777	-2.56135	-5.9026	7.67806e-15	1.70848e-13	112.45	105.596	56.9448	6.9696	19.0585	11.4472
ENSBTAG00000001579	AGO2	protein argonaute-2 [Source:RefSeq peptide;Acc:NP_991363]	14:4085146-4168483	523.534	0.918554	1.89022	8.42813e-15	1.87255e-13	334.092	347.507	400.544	664.435	676.576	718.052
ENSBTAG00000011757	PSEN1	presenilin 1 [Source:HGNC Symbol;Acc:HGNC:9508]	10:85006250-85073421	2636.13	0.761355	1.69508	8.50093e-15	1.88587e-13	2005.37	2014.96	1831.88	3280.36	3282.29	3401.9
ENSBTAG00000047567	VEGFB	vascular endothelial growth factor B [Source:HGNC Symbol;Acc:HGNC:12681]	29:43155196-43157756	957.475	-0.977128	-1.96854	9.02761e-15	1.99969e-13	1404.82	1328.59	1087.74	636.557	719.987	567.157
ENSBTAG00000044015	RBM12	RNA binding motif protein 12 [Source:HGNC Symbol;Acc:HGNC:9898]	13:65532018-65543175	643.804	0.866365	1.82306	9.06402e-15	2.00473e-13	467.729	434.863	459.419	885.139	762.339	853.337
ENSBTAG00000010756	ST7	Suppressor of tumorigenicity 7 protein [Source:UniProtKB/Swiss-Prot;Acc:A4D7R9]	4:51479799-51748321	155.714	1.2987	2.46008	9.18457e-15	2.02834e-13	90.4493	90.2365	84.9346	219.542	217.055	232.066
ENSBTAG00000046054	RHOB	ras homolog family member B [Source:HGNC Symbol;Acc:HGNC:668]	11:78464206-78466417	1610.94	0.803038	1.74477	9.40491e-15	2.07388e-13	1094.35	1234.51	1181.36	2210.53	1930.2	2014.71
ENSBTAG00000048059	TMEM86A	lysoplasmalogenase-like protein TMEM86A [Source:RefSeq peptide;Acc:NP_001030465]	29:26321510-26322752	885.327	-0.868772	-1.82611	1.01583e-14	2.23665e-13	1183.99	1234.51	1022.11	590.093	619.401	661.857
ENSBTAG00000026657		Intraflagellar transport protein 27 homolog [Source:UniProtKB/Swiss-Prot;Acc:Q0VCN3]	5:75509439-75532725	141.326	-1.55277	-2.93381	1.0391e-14	2.28447e-13	227.345	236.151	175.66	52.272	85.7632	70.7645
ENSBTAG00000013578	CHI3L2	chitinase 3 like 2 [Source:HGNC Symbol;Acc:HGNC:1933]	3:32269408-32284496	34.6097	3.0689	8.39135	1.05533e-14	2.31668e-13	2.44457	5.75978	6.75616	96.4128	31.7641	64.5206
ENSBTAG00000015730	HLA-DMA	major histocompatibility complex, class II, DM alpha [Source:HGNC Symbol;Acc:HGNC:4934]	23:7204350-7207052	205.954	-1.33241	-2.51823	1.0726e-14	2.35109e-13	316.98	339.827	233.57	119.645	114.351	111.35
ENSBTAG00000019819	FUT8	fucosyltransferase 8 [Source:HGNC Symbol;Acc:HGNC:4019]	10:77989585-78165236	344.955	-1.25507	-2.38679	1.19265e-14	2.61033e-13	500.323	521.26	446.872	139.392	232.937	228.944
ENSBTAG00000003842	RABGEF1	rab5 GDP/GTP exchange factor [Source:RefSeq peptide;Acc:NP_777016]	25:28509094-28534880	595.32	0.874871	1.83384	1.20281e-14	2.62865e-13	391.132	407.024	457.489	764.333	747.516	804.426
ENSBTAG00000002048	PTPN11	protein tyrosine phosphatase, non-receptor type 11 [Source:HGNC Symbol;Acc:HGNC:9644]	17:64010592-64056567	1116.03	1.02258	2.03154	1.24161e-14	2.70941e-13	809.154	667.174	715.188	1707.55	1202.8	1594.28
ENSBTAG00000014127	PTGS2	prostaglandin-endoperoxide synthase 2 [Source:HGNC Symbol;Acc:HGNC:9605]	16:69263776-69271399	981.144	3.00013	8.00072	1.2705e-14	2.76833e-13	123.044	102.716	238.396	1378.82	1511.97	2531.91
ENSBTAG00000013277	CCDC22	coiled-coil domain containing 22 [Source:HGNC Symbol;Acc:HGNC:28909]	X:92353297-92368376	659.601	-0.886788	-1.84906	1.2853e-14	2.79642e-13	859.675	906.205	809.774	410.045	481.756	490.149
ENSBTAG00000011257	ASAH1	N-acylsphingosine amidohydrolase 1 [Source:HGNC Symbol;Acc:HGNC:735]	27:18277522-18309256	8670.11	-1.0566	-2.08002	1.30713e-14	2.83972e-13	13124.9	12619.7	9524.26	5329.42	5960.01	5462.4
ENSBTAG00000021636	GPR155	G protein-coupled receptor 155 [Source:HGNC Symbol;Acc:HGNC:22951]	2:22359363-22394217	350.894	1.35682	2.56121	1.31598e-14	2.85473e-13	156.453	165.114	259.63	422.823	505.05	596.295
ENSBTAG00000006731	SLC7A5	solute carrier family 7 member 5 [Source:HGNC Symbol;Acc:HGNC:11063]	18:13341371-13370494	396.922	1.07558	2.10757	1.38093e-14	2.99119e-13	223.271	227.511	309.818	527.367	536.814	556.75
ENSBTAG00000005635	TTC39C	tetratricopeptide repeat domain 39C [Source:HGNC Symbol;Acc:HGNC:26595]	24:32921538-32979912	125.6	1.50918	2.84648	1.39029e-14	3.00704e-13	70.8927	51.838	67.5616	185.856	164.115	213.334
ENSBTAG00000009846	MTHFD1L	monofunctional C1-tetrahydrofolate synthase, mitochondrial precursor [Source:RefSeq peptide;Acc:NP_001069486]	9:89136756-89267192	712.502	0.966914	1.95466	1.40025e-14	3.01969e-13	539.436	438.703	458.454	1067.51	833.279	937.63
ENSBTAG00000031715	PCMTD2	protein-L-isoaspartate (D-aspartate) O-methyltransferase domain containing 2 [Source:HGNC Symbol;Acc:HGNC:15882]	13:54123575-54142541	649.903	-0.874347	-1.83318	1.39849e-14	3.01969e-13	925.679	798.689	803.983	472.771	437.286	461.01
ENSBTAG00000003935	TMBIM1	transmembrane BAX inhibitor motif containing 1 [Source:HGNC Symbol;Acc:HGNC:23410]	2:107023827-107041372	6014.28	0.993291	1.99072	1.40286e-14	3.02088e-13	4205.48	4385.11	3394.49	7167.07	8317.97	8615.58
ENSBTAG00000001805	TWSG1	twisted gastrulation BMP signaling modulator 1 [Source:HGNC Symbol;Acc:HGNC:12429]	24:41986506-42008147	582.147	-1.14592	-2.21287	1.43673e-14	3.08929e-13	877.602	858.207	682.372	271.814	395.993	406.896
ENSBTAG00000011988	KIAA0100	UPF0378 protein KIAA0100 homolog [Source:RefSeq peptide;Acc:NP_001193484]	19:20619020-20645017	1856.69	-0.787252	-1.72578	1.54515e-14	3.31756e-13	2158.56	2397.03	2511.36	1310.29	1393.39	1369.5
ENSBTAG00000008008	TLR2	toll like receptor 2 [Source:HGNC Symbol;Acc:HGNC:11848]	17:3949710-3963032	5940.1	0.847112	1.7989	1.55629e-14	3.33659e-13	4297.56	4034.72	4350.97	6973.09	7821.39	8162.9
ENSBTAG00000026369	ENC1	ectodermal-neural cortex 1 [Source:HGNC Symbol;Acc:HGNC:3345]	20:6836625-6848939	75.7829	-1.84079	-3.58207	1.86596e-14	3.99467e-13	126.303	121.915	112.924	23.232	34.9405	35.3823
ENSBTAG00000006828	RAPGEF3	Rap guanine nucleotide exchange factor 3 [Source:HGNC Symbol;Acc:HGNC:16629]	5:32697065-32718624	177.006	1.34292	2.53663	1.87184e-14	4.00144e-13	88.0047	109.436	97.4818	304.339	224.467	238.31
ENSBTAG00000018517	VLDLR	very low-density lipoprotein receptor precursor [Source:RefSeq peptide;Acc:NP_776914]	8:42109679-42141155	3221.61	1.33042	2.51476	1.87539e-14	4.00319e-13	1356.74	1561.86	2484.34	4238.68	4282.86	5405.16
ENSBTAG00000019348			18:63276864-63284020	4877.3	0.891417	1.855	1.8848e-14	4.01744e-13	2976.68	3561.46	3664.73	5996.18	6335.89	6728.88
ENSBTAG00000023610		Splicing factor U2AF 26 kDa subunit [Source:UniProtKB/Swiss-Prot;Acc:Q3T127]	18:46644289-46646601	601.86	-0.937015	-1.91456	2.03005e-14	4.32077e-13	833.6	830.368	715.188	382.167	463.756	386.083
ENSBTAG00000019217	KIF13A	kinesin family member 13A [Source:HGNC Symbol;Acc:HGNC:14566]	23:39404303-39501810	381.63	1.00367	2.0051	2.04868e-14	4.35411e-13	223.271	269.75	264.455	516.912	469.05	546.344
ENSBTAG00000010899	TIMP2	TIMP metallopeptidase inhibitor 2 [Source:HGNC Symbol;Acc:HGNC:11821]	19:54079297-54131052	5745.74	-1.18317	-2.27076	2.09708e-14	4.45055e-13	9148.41	8703.98	6208.91	3326.82	4095.46	2990.84
ENSBTAG00000039993			3:12186725-12189914	120.45	-1.49026	-2.80939	2.10873e-14	4.46881e-13	184.158	188.153	166.009	51.1104	64.5871	68.6832
ENSBTAG00000006510	YRDC	yrdC N6-threonylcarbamoyltransferase domain containing [Source:HGNC Symbol;Acc:HGNC:28905]	3:108696802-108700785	330.757	0.982853	1.97637	2.1248e-14	4.49637e-13	208.604	227.511	226.814	428.631	430.933	462.051
ENSBTAG00000011236	STX11	syntaxin 11 [Source:HGNC Symbol;Acc:HGNC:11429]	9:82632473-82633336	101.179	1.57932	2.98829	2.12917e-14	4.49913e-13	45.6321	55.6778	46.328	137.069	168.35	154.017
ENSBTAG00000005413	NLRC5	NLR family CARD domain containing 5 [Source:HGNC Symbol;Acc:HGNC:29933]	18:25126947-25184749	1121.95	0.973002	1.96292	2.22222e-14	4.68228e-13	620.107	759.331	879.266	1629.73	1409.27	1434.02
ENSBTAG00000016644	LVRN	laeverin [Source:HGNC Symbol;Acc:HGNC:26904]	10:4789066-4866585	650.062	3.16827	8.98969	2.22033e-14	4.68228e-13	60.2995	54.7179	134.158	1569.32	761.28	1320.59
ENSBTAG00000003944	CATIP	ciliogenesis associated TTC17 interacting protein [Source:HGNC Symbol;Acc:HGNC:25062]	2:107100145-107105993	50.3554	2.18571	4.54952	2.43164e-14	5.1162e-13	17.112	13.4395	18.3382	101.059	75.1751	77.0085
ENSBTAG00000020608	ATG9A	autophagy related 9A [Source:HGNC Symbol;Acc:HGNC:22408]	2:107892323-107901716	437.675	-1.02594	-2.03628	2.61865e-14	5.50178e-13	558.993	671.974	537.597	250.906	296.465	310.115
ENSBTAG00000012873	SNX6	sorting nexin-6 [Source:RefSeq peptide;Acc:NP_001039796]	21:45418669-45454655	1572.4	-0.89592	-1.8608	2.66323e-14	5.58746e-13	2359.01	1990.96	1801.96	1091.9	1029.16	1161.37
ENSBTAG00000012365		Acidic leucine-rich nuclear phosphoprotein 32 family member A [Source:UniProtKB/Swiss-Prot;Acc:P51122]	10:15589747-15629076	778.187	-0.828191	-1.77546	2.95412e-14	6.18891e-13	1027.54	959.963	1004.74	614.487	539.99	522.409
ENSBTAG00000008028	CHN1	chimerin 1 [Source:HGNC Symbol;Acc:HGNC:1943]	2:21880323-22081286	108.106	-1.68844	-3.22307	3.02842e-14	6.33553e-13	172.75	163.194	166.009	29.04	63.5283	54.1141
ENSBTAG00000035995	TNFAIP2	TNF alpha induced protein 2 [Source:HGNC Symbol;Acc:HGNC:11895]	21:69455152-69466051	453.408	1.08564	2.12232	3.03458e-14	6.33937e-13	240.383	341.747	281.828	701.607	592.93	561.954
ENSBTAG00000000130	TNFSF13	tumor necrosis factor superfamily member 13 [Source:HGNC Symbol;Acc:HGNC:11928]	19:27901945-27904808	1536.54	-1.25155	-2.38098	3.2418e-14	6.76265e-13	2386.72	2422.95	1723.79	667.92	1157.27	860.622
ENSBTAG00000010408	IKBKE	inhibitor of nuclear factor kappa B kinase subunit epsilon [Source:HGNC Symbol;Acc:HGNC:14552]	16:4113295-4134772	2103.46	0.945455	1.9258	3.28309e-14	6.83908e-13	1190.51	1446.66	1652.36	2955.11	2798.42	2577.7
ENSBTAG00000013074	PPP1R15B	protein phosphatase 1 regulatory subunit 15B [Source:HGNC Symbol;Acc:HGNC:14951]	16:1966721-1972162	777.422	0.852884	1.80611	3.3304e-14	6.92732e-13	555.733	513.58	585.856	1038.47	904.219	1066.67
ENSBTAG00000020772	ARHGAP45	Rho GTPase activating protein 45 [Source:HGNC Symbol;Acc:HGNC:17102]	7:45182657-45191973	1567.26	-0.797326	-1.73788	3.33489e-14	6.92732e-13	1815.5	2110	2055.8	1104.68	1215.51	1102.05
ENSBTAG00000003245	BCAR3	breast cancer anti-estrogen resistance 3 [Source:HGNC Symbol;Acc:HGNC:973]	3:49850609-50069722	301.751	1.1269	2.18389	3.34857e-14	6.93611e-13	171.12	208.312	183.382	487.872	372.699	387.124
ENSBTAG00000015212	IFNAR2	interferon alpha and beta receptor subunit 2 [Source:HGNC Symbol;Acc:HGNC:5433]	1:1593295-1627137	2364.38	0.749985	1.68177	3.34718e-14	6.93611e-13	1730.76	1661.7	1883.04	2979.5	2948.77	2982.52
ENSBTAG00000020766	ABCA7	ATP-binding cassette sub-family A member 7 [Source:RefSeq peptide;Acc:NP_001192634]	7:45165707-45182208	312.458	-1.54199	-2.91196	3.40397e-14	7.03954e-13	280.311	528.94	601.298	144.038	160.938	159.22
XLOC_027493				71.0744	1.83412	3.56555	3.40808e-14	7.03954e-13	26.0755	29.7588	32.8156	96.4128	118.586	122.797
ENSBTAG00000009496	STAT5A	signal transducer and activator of transcription 5A [Source:RefSeq peptide;Acc:NP_001012691]	19:43033597-43054075	897.971	0.810024	1.75324	4.41284e-14	9.10211e-13	602.995	673.894	673.686	1184.83	1057.75	1194.67
ENSBTAG00000017435	KCTD7	BTB/POZ domain-containing protein KCTD7 [Source:RefSeq peptide;Acc:NP_001096015]	25:28461992-28472461	295.176	1.16626	2.2443	4.48244e-14	9.23269e-13	140.97	205.432	193.998	448.378	407.64	374.636
ENSBTAG00000003598	P3H3	prolyl 3-hydroxylase 3 [Source:HGNC Symbol;Acc:HGNC:19318]	5:103972418-103985413	252.619	-1.07575	-2.10782	4.50448e-14	9.26511e-13	323.499	360.946	348.425	152.17	167.291	163.383
ENSBTAG00000006347	UTP4	cirhin [Source:RefSeq peptide;Acc:NP_001192601]	18:36471594-36500063	448.158	0.977457	1.96899	4.56652e-14	9.37957e-13	340.611	276.469	281.828	555.245	580.225	654.572
XLOC_009061				1432.04	-0.795946	-1.73622	4.75151e-14	9.7459e-13	1942.62	1809.53	1709.31	1138.37	1006.92	985.5
XLOC_032057				30.1119	-2.96738	-7.82113	4.98559e-14	1.02118e-12	66.0035	50.878	50.1886	0	4.23522	9.3659
ENSBTAG00000038490	CLEC4A	C-type lectin domain family 4 member A [Source:HGNC Symbol;Acc:HGNC:13257]	5:102076231-102089108	1237.52	-1.02833	-2.03967	5.02559e-14	1.02794e-12	1978.48	1735.61	1286.57	834.029	807.868	782.573
ENSBTAG00000021934	RETSAT	retinol saturase [Source:HGNC Symbol;Acc:HGNC:25991]	11:49475071-49489800	431.31	-0.989974	-1.98615	5.04633e-14	1.03074e-12	545.955	663.334	518.294	279.946	282.701	297.627
ENSBTAG00000012263	ASAP3	ArfGAP with SH3 domain, ankyrin repeat and PH domain 3 [Source:HGNC Symbol;Acc:HGNC:14987]	2:129969269-130018036	74.0682	-2.0761	-4.21665	5.08652e-14	1.03751e-12	94.5236	117.115	154.427	39.4944	20.1173	18.7318
ENSBTAG00000010718	RALGPS2	Ral GEF with PH domain and SH3 binding motif 2 [Source:HGNC Symbol;Acc:HGNC:30279]	16:61559977-61718623	364.299	-1.16905	-2.24864	5.15435e-14	1.04989e-12	624.996	474.222	420.812	240.451	224.467	200.846
ENSBTAG00000021918	EZH1	enhancer of zeste 1 polycomb repressive complex 2 subunit [Source:HGNC Symbol;Acc:HGNC:3526]	19:43395930-43428213	665.151	-0.889481	-1.85251	5.37531e-14	1.09338e-12	757.003	928.284	914.012	469.287	442.58	479.742
ENSBTAG00000002378	NUCB1	nucleobindin 1 [Source:HGNC Symbol;Acc:HGNC:8043]	18:55939560-55955606	3123.2	-0.840633	-1.79084	5.40444e-14	1.09778e-12	4032.73	4445.59	3574.01	2111.79	2269.02	2306.09
ENSBTAG00000018011	APOBR	apolipoprotein B receptor [Source:HGNC Symbol;Acc:HGNC:24087]	25:26314946-26318940	2206.36	0.978225	1.97004	5.71065e-14	1.15838e-12	1316.81	1322.83	1788.45	3185.11	2683.01	2941.93
ENSBTAG00000018101	AHCY	adenosylhomocysteinase [Source:HGNC Symbol;Acc:HGNC:343]	13:64258560-64274274	7863.17	-1.15998	-2.23455	5.96751e-14	1.20881e-12	11637	11250.8	9877.51	3573.08	5534.37	5306.3
ENSBTAG00000018059	CD80	CD80 molecule [Source:HGNC Symbol;Acc:HGNC:1700]	1:64897608-64919556	128.871	1.44983	2.73176	5.97856e-14	1.20938e-12	63.5589	58.5577	80.1088	199.795	164.115	207.09
ENSBTAG00000013581	LEPROTL1	leptin receptor overlapping transcript-like 1 [Source:HGNC Symbol;Acc:HGNC:6555]	27:25422502-25432327	536.801	-1.01686	-2.02351	6.5973e-14	1.33271e-12	795.302	765.09	603.229	322.925	399.169	335.091
ENSBTAG00000010667	PIK3IP1	phosphoinositide-3-kinase interacting protein 1 [Source:HGNC Symbol;Acc:HGNC:24942]	17:72198073-72208758	350.825	-2.39621	-5.26419	7.40989e-14	1.4948e-12	738.262	711.333	366.763	105.706	105.88	77.0085
ENSBTAG00000008507	SPHK1	sphingosine kinase 1 [Source:HGNC Symbol;Acc:HGNC:11240]	19:55978951-55981068	1243.74	-1.19114	-2.28333	7.44187e-14	1.49737e-12	1936.92	1697.21	1584.8	672.567	1004.81	566.116
ENSBTAG00000037811	CCL2	C-C motif chemokine ligand 2 [Source:HGNC Symbol;Acc:HGNC:10618]	19:16232968-16234839	10980.6	1.5445	2.91703	7.44303e-14	1.49737e-12	4914.41	4280.47	7104.59	10579.9	20136.3	18868.1
ENSBTAG00000011541	RBL1	RB transcriptional corepressor like 1 [Source:HGNC Symbol;Acc:HGNC:9893]	13:66567169-66730589	251.738	-1.14409	-2.21006	7.46514e-14	1.49977e-12	357.723	362.866	325.261	125.453	174.703	164.424
ENSBTAG00000007624	FRMD4B	FERM domain containing 4B [Source:HGNC Symbol;Acc:HGNC:24886]	22:32362149-32498351	685.326	-0.918401	-1.89002	7.52246e-14	1.50922e-12	889.825	834.208	973.852	401.914	523.049	489.108
ENSBTAG00000012007	SOCS2	suppressor of cytokine signaling 2 [Source:HGNC Symbol;Acc:HGNC:19382]	5:23523981-23528860	204.074	-1.21305	-2.31827	7.56762e-14	1.51621e-12	312.091	263.03	285.689	104.544	119.645	139.448
ENSBTAG00000018785	TUBB1	tubulin beta 1 class VI [Source:HGNC Symbol;Acc:HGNC:16257]	13:57874077-57879042	111.978	1.89174	3.71082	7.67459e-14	1.53555e-12	29.3349	51.838	53.0841	236.966	115.41	185.237
ENSBTAG00000014217	HHEX	hematopoietically expressed homeobox [Source:HGNC Symbol;Acc:HGNC:4901]	26:14120258-14126068	307.475	-1.22563	-2.33857	8.08918e-14	1.61629e-12	478.322	468.462	353.251	168.432	223.408	152.976
ENSBTAG00000018451	PTMS		5:104039252-104040499	924.501	-0.853633	-1.80705	8.1242e-14	1.62109e-12	1252.44	1209.55	1117.66	601.709	746.457	619.19
ENSBTAG00000015642	SDF4	stromal cell derived factor 4 [Source:HGNC Symbol;Acc:HGNC:24188]	16:52474085-52481382	1048.28	-0.910002	-1.87905	8.17071e-14	1.62815e-12	1494.45	1491.78	1130.21	701.607	735.869	735.743
XLOC_024042				102.136	2.0233	4.06513	8.29985e-14	1.65165e-12	18.7417	31.6788	61.7706	205.603	151.409	143.61
ENSBTAG00000006550	GABARAPL2	GABA type A receptor associated protein like 2 [Source:HGNC Symbol;Acc:HGNC:13291]	18:2907580-2917649	1910.25	-1.08313	-2.11863	8.49151e-14	1.6875e-12	3155.13	2654.3	2010.44	1371.85	1158.33	1111.42
ENSBTAG00000006072	LRRC59	leucine rich repeat containing 59 [Source:HGNC Symbol;Acc:HGNC:28817]	19:36915567-36927313	1058.1	0.79998	1.74108	8.7109e-14	1.72876e-12	827.081	728.612	751.864	1228.97	1409.27	1402.8
XLOC_015620				31.9027	2.64012	6.23385	9.06451e-14	1.79651e-12	6.51887	3.83985	10.6168	59.2416	51.8814	59.3173
ENSBTAG00000027064	BTBD11	ankyrin repeat and BTB/POZ domain-containing protein BTBD11 [Source:RefSeq peptide;Acc:NP_001192674]	5:70923456-71257389	75.9175	-1.81172	-3.5106	9.38615e-14	1.85775e-12	133.637	122.875	103.273	33.6864	37.0582	24.9757
ENSBTAG00000007743	PUS7	pseudouridylate synthase 7 (putative) [Source:HGNC Symbol;Acc:HGNC:26033]	4:46858942-46912545	173.654	1.30434	2.46971	1.00258e-13	1.98169e-12	114.08	77.757	102.308	276.461	237.172	234.147
ENSBTAG00000000684	ARHGEF10L	Rho guanine nucleotide exchange factor 10 like [Source:HGNC Symbol;Acc:HGNC:25540]	2:135557345-135672091	466.197	-1.15992	-2.23445	1.12843e-13	2.22744e-12	685.296	667.174	590.682	234.643	375.876	243.513
ENSBTAG00000017401	TBK1	TANK binding kinase 1 [Source:HGNC Symbol;Acc:HGNC:11584]	5:49502464-49542968	906.688	0.806514	1.74898	1.24537e-13	2.45497e-12	675.518	600.937	694.919	1185.99	1067.27	1215.49
ENSBTAG00000032068	PLA2G4F	phospholipase A2 group IVF [Source:HGNC Symbol;Acc:HGNC:27396]	10:37650256-37664678	67.1729	1.80274	3.48883	1.25612e-13	2.47284e-12	31.7795	25.919	27.0246	99.8976	114.351	104.066
ENSBTAG00000046886	TUBB2A	tubulin beta 2A class IIa [Source:HGNC Symbol;Acc:HGNC:12412]	23:50390117-50394279	1167.46	0.924622	1.89819	1.2727e-13	2.50212e-12	850.712	828.448	723.874	1313.77	1792.56	1495.42
ENSBTAG00000005205	DSE	dermatan sulfate epimerase [Source:HGNC Symbol;Acc:HGNC:21144]	9:34718089-34766026	600.829	-0.825579	-1.77225	1.33117e-13	2.61357e-12	802.635	752.611	754.76	401.914	435.169	457.888
ENSBTAG00000012987	ULK1	unc-51 like autophagy activating kinase 1 [Source:HGNC Symbol;Acc:HGNC:12558]	17:46171844-46193233	298.456	-1.06126	-2.08675	1.41413e-13	2.77275e-12	354.463	408.944	452.663	199.795	195.879	178.993
ENSBTAG00000019214	USP14	ubiquitin carboxyl-terminal hydrolase 14 [Source:RefSeq peptide;Acc:NP_001068657]	24:35529296-35564664	627.199	0.876643	1.8361	1.45001e-13	2.83931e-12	494.619	417.584	407.3	794.535	772.927	876.232
ENSBTAG00000003239	UTP20	UTP20, small subunit processome component [Source:HGNC Symbol;Acc:HGNC:17897]	5:65522973-65609012	348.216	1.14275	2.20801	1.50931e-13	2.9515e-12	171.935	239.991	232.605	555.245	410.816	478.701
ENSBTAG00000031725	TNFSF12	tumor necrosis factor superfamily member 12 [Source:HGNC Symbol;Acc:HGNC:11927]	19:27893175-27901018	613.644	-1.15756	-2.23079	1.53275e-13	2.99335e-12	985.979	913.885	656.313	312.47	452.109	361.107
ENSBTAG00000010387	FAM188A	MINDY lysine 48 deubiquitinase 3 [Source:HGNC Symbol;Acc:HGNC:23578]	13:30604489-30684245	603.056	0.798928	1.73981	1.53926e-13	3.00207e-12	453.876	428.143	433.359	796.858	744.339	761.76
ENSBTAG00000031214			13:61928617-61938236	24.9494	3.04911	8.27703	1.64523e-13	3.20448e-12	2.44457	1.91993	5.791	63.888	42.3522	33.301
ENSBTAG00000017905	WDR91	WD repeat-containing protein 91 [Source:UniProtKB/Swiss-Prot;Acc:Q2HJE1]	4:99724862-99750236	1170.08	-0.828549	-1.7759	1.71829e-13	3.33794e-12	1382.81	1610.82	1508.55	814.282	938.101	765.922
ENSBTAG00000034366	RGS2	Bos taurus regulator of G-protein signaling 2, 24kDa (RGS2), mRNA. [Source:RefSeq mRNA;Acc:NM_001075596]	16:13041921-13045220	384.668	-2.25795	-4.78312	1.71809e-13	3.33794e-12	804.265	761.251	390.892	108.029	124.939	118.635
ENSBTAG00000025005			5:29161683-29172757	277.687	-1.23483	-2.35353	1.72552e-13	3.34756e-12	454.691	428.143	293.41	169.594	168.35	151.936
ENSBTAG00000008096	EDN1	endothelin 1 [Source:HGNC Symbol;Acc:HGNC:3176]	23:44010444-44017425	399.22	3.12443	8.7206	1.75212e-13	3.39468e-12	32.5943	35.5186	84.9346	766.656	483.874	991.744
ENSBTAG00000005765	SYNGR1	synaptogyrin 1 [Source:HGNC Symbol;Acc:HGNC:11498]	5:111293866-111317963	158.876	-1.39852	-2.63632	2.09342e-13	4.05059e-12	265.644	239.031	192.068	88.2816	100.586	67.6426
ENSBTAG00000005160	GTF2H1	general transcription factor IIH subunit 1 [Source:HGNC Symbol;Acc:HGNC:4655]	29:26579175-26608794	994.498	0.751093	1.68307	2.2276e-13	4.29988e-12	744.78	764.13	708.432	1235.94	1183.74	1329.96
ENSBTAG00000015061			18:61040309-61046259	1033.01	2.99165	7.95386	2.22812e-13	4.29988e-12	95.3384	109.436	261.56	1737.75	1573.38	2420.56
ENSBTAG00000008001	NUCKS1	nuclear casein kinase and cyclin dependent kinase substrate 1 [Source:HGNC Symbol;Acc:HGNC:29923]	16:3301673-3329235	764.369	-0.781215	-1.71858	2.25153e-13	4.33799e-12	1027.54	968.603	908.221	566.861	572.813	542.181
ENSBTAG00000021569	DDB1	damage specific DNA binding protein 1 [Source:HGNC Symbol;Acc:HGNC:2717]	29:40509559-40537404	1808.03	-0.751449	-1.68348	2.25377e-13	4.33799e-12	2300.34	2434.47	2082.83	1334.68	1308.68	1387.19
ENSBTAG00000020345	CNN3	Calponin-3 [Source:UniProtKB/Swiss-Prot;Acc:Q32L92]	3:48763975-48794136	670.802	0.968235	1.95645	2.33194e-13	4.48258e-12	418.022	417.584	517.329	832.867	799.397	1039.61
ENSBTAG00000005450			25:37189786-37242576	101.652	1.67514	3.19351	2.34429e-13	4.50043e-12	49.7064	41.2784	48.2583	118.483	147.174	205.009
ENSBTAG00000004394	PKIB	cAMP-dependent protein kinase inhibitor beta [Source:HGNC Symbol;Acc:HGNC:9018]	9:28880110-29001337	2909.72	-1.01557	-2.02171	2.39984e-13	4.60104e-12	4653.66	3920.49	3152.23	1765.63	2148.31	1818.02
ENSBTAG00000003727	SH3KBP1	SH3 domain-containing kinase-binding protein 1 [Source:RefSeq peptide;Acc:NP_001121972]	X:130459281-130711913	1102.52	-0.844392	-1.79551	2.5815e-13	4.94287e-12	1593.05	1426.5	1239.27	737.616	815.279	803.386
ENSBTAG00000032277	KYNU	kynureninase [Source:HGNC Symbol;Acc:HGNC:6469]	2:53844155-53964125	278.688	1.20118	2.29928	2.62226e-13	5.0144e-12	179.269	166.074	154.427	298.531	466.933	406.896
ENSBTAG00000020638	TIMP3	TIMP metallopeptidase inhibitor 3 [Source:HGNC Symbol;Acc:HGNC:11822]	5:71751415-71809052	62.7478	2.38169	5.21148	2.68218e-13	5.1223e-12	11.408	13.4395	27.0246	168.432	65.6459	90.537
ENSBTAG00000015043	MFNG	MFNG O-fucosylpeptide 3-beta-N-acetylglucosaminyltransferase [Source:HGNC Symbol;Acc:HGNC:7038]	5:76266277-76282792	780.842	-0.946106	-1.92667	2.71975e-13	5.18443e-12	1157.1	1036.76	900.5	473.933	615.165	501.596
ENSBTAG00000016522	C15orf40	chromosome 15 open reading frame 40 [Source:HGNC Symbol;Acc:HGNC:28443]	21:23721989-23728300	208.265	-1.15691	-2.22979	2.72177e-13	5.18443e-12	300.683	291.829	275.072	116.16	149.291	116.553
ENSBTAG00000009206	FOXS1	forkhead box S1 [Source:HGNC Symbol;Acc:HGNC:3735]	13:61924322-61925629	39.3607	2.46558	5.5235	2.7553e-13	5.24149e-12	9.7783	6.71974	13.5123	89.4432	69.8811	46.8295
ENSBTAG00000019537		E3 ubiquitin-protein ligase MARCH8 [Source:UniProtKB/Swiss-Prot;Acc:Q0VD59]	28:44612704-44722610	629.764	-0.824679	-1.77114	2.78764e-13	5.29616e-12	835.23	849.567	735.456	455.347	467.992	434.994
ENSBTAG00000009949	DARS	aspartyl-tRNA synthetase [Source:HGNC Symbol;Acc:HGNC:2678]	2:61722452-61787886	1836.53	0.755591	1.68832	2.81363e-13	5.33863e-12	1412.15	1260.43	1413	2482.34	2207.61	2243.65
ENSBTAG00000010402	MYH9	myosin-9 [Source:RefSeq peptide;Acc:NP_001179691]	5:75094866-75179909	4768.93	0.945112	1.92534	2.83617e-13	5.37445e-12	2752.59	3242.75	3725.54	5672.09	6441.77	6778.83
ENSBTAG00000009137	NKG7	natural killer cell granule protein 7 [Source:HGNC Symbol;Acc:HGNC:7830]	18:57812529-57815281	5533.95	-0.910114	-1.87919	2.84586e-13	5.38587e-12	7923.68	7506.91	6305.43	3472.02	4206.63	3789.03
ENSBTAG00000018103		high mobility group box 1 [Source:HGNC Symbol;Acc:HGNC:4983]	12:30352990-30357922	2065.88	-0.914619	-1.88507	2.95131e-13	5.57824e-12	3076.9	2825.17	2220.85	1373.01	1521.5	1377.83
ENSBTAG00000039861			17:63638182-63646117	644.469	-1.22969	-2.34516	3.08255e-13	5.8188e-12	924.864	911.005	893.744	239.29	475.403	422.506
ENSBTAG00000002727	PHACTR4	phosphatase and actin regulator 4 [Source:HGNC Symbol;Acc:HGNC:25793]	2:125507620-125558651	464.84	-0.977764	-1.96941	3.22436e-13	6.07868e-12	580.179	609.576	667.895	253.229	344.111	334.05
ENSBTAG00000016053	ARSA	arylsulfatase A [Source:HGNC Symbol;Acc:HGNC:713]	5:120152353-120155489	571.012	-0.878851	-1.83891	3.26649e-13	6.15022e-12	779.005	796.769	649.557	381.005	407.64	412.099
ENSBTAG00000002549		Prothymosin alpha Prothymosin alpha, N-terminally processed Thymosin alpha-1 [Source:UniProtKB/Swiss-Prot;Acc:P01252]	2:120227920-120232987	9407.62	-0.902274	-1.86901	3.29348e-13	6.19309e-12	13118.4	13003.7	10756.8	6316.78	7008.23	6241.85
ENSBTAG00000009287	EBP	emopamil binding protein (sterol isomerase) [Source:HGNC Symbol;Acc:HGNC:3133]	X:91735333-91739378	359.137	-1.11534	-2.16647	3.34268e-13	6.27758e-12	543.51	558.698	379.31	221.866	230.819	220.619
ENSBTAG00000018877	PDIA5	protein disulfide isomerase family A member 5 [Source:HGNC Symbol;Acc:HGNC:24811]	1:68012078-68101852	293.632	-1.35488	-2.55777	3.67776e-13	6.89803e-12	467.729	485.741	324.296	112.675	172.585	198.765
ENSBTAG00000046837	ZNF358	zinc finger protein 358 [Source:HGNC Symbol;Acc:HGNC:16838]	7:17610091-17611773	348.593	-1.09183	-2.13145	3.69399e-13	6.91963e-12	537.806	483.821	408.265	226.512	251.995	183.155
ENSBTAG00000016243	RBL2	RB transcriptional corepressor like 2 [Source:HGNC Symbol;Acc:HGNC:9894]	18:21879671-21925829	742.447	-0.882362	-1.84339	3.831e-13	7.16714e-12	1007.98	884.126	1003.77	525.043	447.874	585.889
ENSBTAG00000009019	SH3PXD2B	SH3 and PX domains 2B [Source:HGNC Symbol;Acc:HGNC:29242]	20:4010453-4094221	751.667	2.49288	5.629	3.91467e-13	7.31435e-12	141.785	133.435	286.654	1496.14	1043.98	1408.01
XLOC_013041				292.633	1.06137	2.08691	3.9424e-13	7.35681e-12	171.12	213.112	179.521	425.146	421.404	345.498
ENSBTAG00000015996	GPC1	glypican 1 [Source:HGNC Symbol;Acc:HGNC:4449]	3:120383561-120476582	2705.34	0.871081	1.82903	3.96072e-13	7.38161e-12	1988.25	1957.36	1763.36	3520.81	3988.52	3013.74
ENSBTAG00000000874	CAST	calpastatin [Source:HGNC Symbol;Acc:HGNC:1515]	7:98444979-98581253	2853.31	0.787549	1.72614	3.98105e-13	7.41011e-12	2308.49	2071.6	1876.28	3691.57	3685.7	3486.19
ENSBTAG00000016374	OGFRL1	opioid growth factor receptor like 1 [Source:HGNC Symbol;Acc:HGNC:21378]	9:10634786-10645611	305.628	-1.16	-2.23457	4.07713e-13	7.57934e-12	514.176	396.465	362.902	177.725	215.996	166.505
ENSBTAG00000005176	GDNF	glial cell derived neurotrophic factor [Source:HGNC Symbol;Acc:HGNC:4232]	20:36635643-36656528	30.217	2.94909	7.7226	4.14524e-13	7.6962e-12	4.07429	5.75978	3.86066	94.0896	39.1758	34.3416
ENSBTAG00000002847	D2HGDH	D-2-hydroxyglutarate dehydrogenase [Source:HGNC Symbol;Acc:HGNC:28358]	3:121212557-121237816	276.324	-1.10203	-2.14657	4.26547e-13	7.90944e-12	323.499	372.466	441.081	175.402	182.114	163.383
ENSBTAG00000014031	TLR6	toll-like receptor 6 precursor [Source:RefSeq peptide;Acc:NP_001001159]	6:59687276-59706713	730.745	-0.852856	-1.80607	4.46295e-13	8.26519e-12	828.711	959.963	1041.41	496.003	548.461	509.921
ENSBTAG00000000993	N4BP2L1	NEDD4 binding protein 2 like 1 [Source:HGNC Symbol;Acc:HGNC:25037]	12:28612076-28634685	312.877	-1.03679	-2.05165	4.51127e-13	8.34414e-12	415.578	479.981	371.589	219.542	201.173	189.399
ENSBTAG00000004409	IVD	isovaleryl-CoA dehydrogenase [Source:HGNC Symbol;Acc:HGNC:6186]	10:36140626-36152399	648.433	-0.797844	-1.7385	4.58741e-13	8.4743e-12	784.709	885.086	805.913	455.347	489.168	470.376
ENSBTAG00000047676			17:74439064-74456082	389.914	-1.15315	-2.22399	4.61471e-13	8.51402e-12	606.255	572.138	444.941	184.694	284.818	246.635
ENSBTAG00000014558			28:25376359-25399768	1081.2	0.84408	1.79512	4.6967e-13	8.65443e-12	864.565	750.691	693.954	1471.75	1245.15	1461.08
ENSBTAG00000006984	CD55	CD55 molecule (Cromer blood group) [Source:HGNC Symbol;Acc:HGNC:2665]	16:5105577-5124229	2575.45	0.791474	1.73084	4.74078e-13	8.71377e-12	1962.99	1764.41	1910.06	3437.18	2907.48	3470.58
ENSBTAG00000023629			26:20527171-20527751	112.765	1.5174	2.86275	4.73858e-13	8.71377e-12	43.1875	53.7579	73.3526	175.402	179.997	150.895
ENSBTAG00000018382	SMS	spermine synthase [Source:RefSeq peptide;Acc:NP_001030548]	X:128561586-128591569	1205.88	-0.933575	-1.91	4.76129e-13	8.74054e-12	1841.58	1639.62	1282.71	782.919	879.866	808.589
ENSBTAG00000007176	GDPD1	glycerophosphodiester phosphodiesterase domain-containing protein 1 [Source:RefSeq peptide;Acc:NP_001069868]	19:10410438-10461278	179.171	1.15043	2.21981	4.89153e-13	8.96841e-12	107.561	104.636	117.75	239.29	244.584	261.204
ENSBTAG00000008271	MEDAG	mesenteric estrogen dependent adipogenesis [Source:HGNC Symbol;Acc:HGNC:25926]	12:30021743-30039901	39.4124	2.39599	5.26338	5.18923e-13	9.50238e-12	10.5932	6.71974	14.4775	78.9888	47.6462	78.0491
ENSBTAG00000027924	SNX18	sorting nexin 18 [Source:HGNC Symbol;Acc:HGNC:19245]	20:24570227-24596518	1039.61	0.781662	1.71911	5.33575e-13	9.7585e-12	786.338	729.572	769.237	1461.29	1207.04	1284.17
ENSBTAG00000014151	RCSD1	RCSD domain containing 1 [Source:HGNC Symbol;Acc:HGNC:28310]	3:1058468-1130225	1591.75	-0.740629	-1.6709	5.84769e-13	1.06815e-11	2086.04	2071.6	1827.06	1212.71	1225.04	1128.07
ENSBTAG00000023259	OSBPL1A	oxysterol binding protein like 1A [Source:HGNC Symbol;Acc:HGNC:16398]	24:32666352-32897080	1199.94	-0.771576	-1.70713	5.90771e-13	1.07777e-11	1588.97	1523.46	1436.17	914.179	790.927	945.956
ENSBTAG00000000711	NDRG1	N-myc downstream regulated 1 [Source:HGNC Symbol;Acc:HGNC:7679]	14:9109762-9165926	2134.94	1.09307	2.13328	6.27306e-13	1.143e-11	1105.76	1159.64	1780.73	3100.31	2668.19	2995.01
ENSBTAG00000021484	TSPAN18	tetraspanin 18 [Source:HGNC Symbol;Acc:HGNC:20660]	15:75693437-75843207	59.5799	2.05109	4.14418	6.40446e-13	1.1655e-11	17.112	22.0791	24.1291	134.746	71.9987	87.415
ENSBTAG00000023377	SH3BP5	SH3 domain binding protein 5 [Source:HGNC Symbol;Acc:HGNC:10827]	1:154024457-154103515	782.298	0.874215	1.83301	6.64821e-13	1.20836e-11	609.514	517.42	520.224	1087.26	1082.1	877.272
ENSBTAG00000006607	CCNG1	cyclin G1 [Source:HGNC Symbol;Acc:HGNC:1592]	7:77249997-77257261	2133.94	-0.787226	-1.72575	6.72404e-13	1.22063e-11	3025.57	2586.14	2511.36	1462.45	1604.09	1614.06
ENSBTAG00000019072	PSD4	pleckstrin and Sec7 domain containing 4 [Source:HGNC Symbol;Acc:HGNC:19096]	11:46753578-46769867	744.981	0.81244	1.75618	6.88035e-13	1.24747e-11	477.507	566.378	572.343	993.168	898.925	961.565
ENSBTAG00000007836	PPA1	pyrophosphatase (inorganic) 1 [Source:HGNC Symbol;Acc:HGNC:9226]	28:26576202-26614511	543.646	0.934632	1.9114	6.95701e-13	1.25981e-11	427.801	373.426	310.783	749.232	662.812	737.824
ENSBTAG00000002481	HAGHL	hydroxyacylglutathione hydrolase-like [Source:HGNC Symbol;Acc:HGNC:14177]	25:624818-627214	178.042	-1.27454	-2.41921	6.98419e-13	1.26317e-11	265.644	273.589	221.988	99.8976	123.88	83.2524
ENSBTAG00000013960	PSAT1	phosphoserine aminotransferase 1 [Source:HGNC Symbol;Acc:HGNC:19129]	8:54501518-54529786	567.013	1.04322	2.06083	7.23423e-13	1.30679e-11	418.022	394.545	287.619	859.584	786.692	655.613
ENSBTAG00000001961	MAP1B	microtubule-associated protein 1B [Source:RefSeq peptide;Acc:NP_001193048]	20:9330175-9419040	43.4361	2.58673	6.00735	7.26548e-13	1.31082e-11	7.33372	3.83985	18.3382	103.382	44.4698	83.2524
ENSBTAG00000003033	GADD45G	growth arrest and DNA damage inducible gamma [Source:HGNC Symbol;Acc:HGNC:4097]	8:90017453-90018996	208.455	1.32454	2.50453	7.33138e-13	1.32109e-11	134.452	109.436	105.203	291.562	379.052	231.025
ENSBTAG00000018523	TRIM38	tripartite motif containing 38 [Source:HGNC Symbol;Acc:HGNC:10059]	23:31693732-31708621	663.536	0.899194	1.86502	7.56128e-13	1.36085e-11	533.732	464.622	382.206	857.261	867.161	876.232
ENSBTAG00000021287	SLC16A7	solute carrier family 16 member 7 [Source:HGNC Symbol;Acc:HGNC:10928]	5:53987909-54214799	164.339	1.49808	2.82466	7.5717e-13	1.36105e-11	82.3007	64.3175	103.273	275.299	172.585	288.261
ENSBTAG00000015731	TXNL1	thioredoxin like 1 [Source:HGNC Symbol;Acc:HGNC:12436]	24:56404067-56446678	1433.91	0.823002	1.76908	7.59008e-13	1.36269e-11	1133.47	1078.04	881.196	1960.78	1779.85	1770.15
ENSBTAG00000015716	ERO1A	endoplasmic reticulum oxidoreductase 1 alpha [Source:HGNC Symbol;Acc:HGNC:13280]	10:11438273-11488427	769.662	1.07334	2.10429	7.6244e-13	1.36718e-11	444.913	429.103	599.368	1046.6	851.279	1246.7
ENSBTAG00000020551	ABCD1	ATP binding cassette subfamily D member 1 [Source:HGNC Symbol;Acc:HGNC:61]	X:39869943-39885758	186.592	-1.17278	-2.25445	7.63875e-13	1.36808e-11	240.383	248.63	291.48	108.029	121.762	109.269
ENSBTAG00000010401	UBE4B	ubiquitination factor E4B [Source:HGNC Symbol;Acc:HGNC:12500]	16:44263938-44385466	608.759	-0.857036	-1.81131	7.99706e-13	1.43051e-11	791.227	821.728	747.038	405.399	394.934	492.23
ENSBTAG00000008877	APBA1	amyloid beta precursor protein binding family A member 1 [Source:HGNC Symbol;Acc:HGNC:578]	8:45865188-45949526	96.5006	-1.50462	-2.8375	8.01896e-13	1.43268e-11	138.526	142.075	152.496	42.9792	55.0578	47.8701
ENSBTAG00000005841			18:63349487-63355736	776.463	1.02327	2.03252	8.20323e-13	1.46382e-11	391.947	575.978	556.901	952.512	984.688	1196.75
XLOC_013939				569.569	0.98131	1.97426	8.23098e-13	1.46699e-11	321.869	351.346	468.105	807.312	752.81	715.971
ENSBTAG00000009863	BHLHE40	basic helix-loop-helix family member e40 [Source:HGNC Symbol;Acc:HGNC:1046]	22:21492896-21498539	3255.51	1.03987	2.05604	8.35136e-13	1.48664e-11	1833.43	1861.37	2639.73	4843.87	3782.05	4572.64
ENSBTAG00000008926	FUBP1	far upstream element-binding protein 1 [Source:RefSeq peptide;Acc:NP_001070314]	3:66969542-66993523	877.926	0.751287	1.68329	8.408e-13	1.49491e-11	664.924	610.536	681.407	1089.58	1052.45	1168.66
ENSBTAG00000012675	MYO19	myosin XIX [Source:HGNC Symbol;Acc:HGNC:26234]	19:13157430-13190887	439.065	1.01558	2.02171	8.77302e-13	1.55793e-11	232.235	280.309	353.251	587.77	588.695	592.133
ENSBTAG00000001321	IL1B	interleukin 1 beta [Source:HGNC Symbol;Acc:HGNC:5992]	11:46410277-46418787	7295.12	3.208	9.24069	9.03045e-13	1.60171e-11	516.62	483.821	1337.72	11094.4	11649	18689.1
ENSBTAG00000001296	TMEM50A	transmembrane protein 50A [Source:HGNC Symbol;Acc:HGNC:30590]	2:128256214-128272007	1005.48	-0.96328	-1.94974	9.23995e-13	1.63689e-11	1592.23	1330.51	1078.09	735.293	672.341	624.393
ENSBTAG00000018823	GRN	granulin precursor [Source:HGNC Symbol;Acc:HGNC:4601]	19:44775157-44782140	30144.1	-1.03515	-2.04932	9.32632e-13	1.6502e-11	40683.4	44126.6	37272.8	16249.6	22684.9	19847.4
ENSBTAG00000004344	ACSL1	acyl-CoA synthetase long-chain family member 1 [Source:HGNC Symbol;Acc:HGNC:3569]	27:14223449-14288333	1823.32	0.718424	1.64538	1.01415e-12	1.79227e-11	1364.89	1363.15	1396.59	2159.42	2184.31	2471.56
ENSBTAG00000012030	TTLL1	tubulin tyrosine ligase like 1 [Source:HGNC Symbol;Acc:HGNC:1312]	5:114494264-114530242	667.76	-0.869136	-1.82657	1.02655e-12	1.81201e-11	946.865	902.365	746.073	505.296	459.521	446.441
ENSBTAG00000002939	FURIN	furin, paired basic amino acid cleaving enzyme [Source:HGNC Symbol;Acc:HGNC:8568]	21:22206517-22213761	3182.99	-0.830655	-1.77849	1.03436e-12	1.8236e-11	3899.1	4446.55	3909.89	1995.63	2515.72	2331.07
ENSBTAG00000018280	SLC28A3	solute carrier family 28 member 3 [Source:HGNC Symbol;Acc:HGNC:16484]	8:78871655-78944175	1227.96	2.49866	5.65162	1.03982e-12	1.83102e-11	224.086	232.311	447.837	2428.91	1578.68	2455.95
ENSBTAG00000005694	TMED10	transmembrane emp24 domain-containing protein 10 precursor [Source:RefSeq peptide;Acc:NP_001035639]	10:86770121-86802293	856.697	-0.939148	-1.9174	1.05053e-12	1.84768e-11	1346.15	1038.68	1004.74	528.528	567.519	654.572
ENSBTAG00000018112		transducin beta like 1, Y-linked [Source:HGNC Symbol;Acc:HGNC:18502]	X:144430889-144489539	660.504	-0.788858	-1.72771	1.07573e-12	1.88973e-11	827.896	837.088	851.276	436.762	518.814	491.189
ENSBTAG00000011787	ISCU	iron-sulfur cluster assembly enzyme [Source:HGNC Symbol;Acc:HGNC:29882]	17:66685452-66691553	1568.49	-1.01607	-2.0224	1.08521e-12	1.9041e-11	2520.36	2209.83	1592.52	1055.89	1088.45	943.874
ENSBTAG00000031824	RBM19	probable RNA-binding protein 19 [Source:RefSeq peptide;Acc:NP_001039420]	17:62886733-63007269	660.255	0.796512	1.7369	1.09524e-12	1.91942e-11	487.285	518.38	436.255	807.312	874.572	837.727
ENSBTAG00000012865	DEK	DEK proto-oncogene [Source:HGNC Symbol;Acc:HGNC:2768]	23:39133610-39165303	1672.63	-0.80897	-1.75196	1.18009e-12	2.06566e-11	2447.02	2042.8	1912.96	1228.97	1160.45	1243.58
ENSBTAG00000019667	RNF187	ring finger protein 187 [Source:HGNC Symbol;Acc:HGNC:27146]	7:2453803-2457284	173.933	-1.30129	-2.46449	1.20572e-12	2.108e-11	304.757	233.271	209.441	110.352	92.116	93.659
ENSBTAG00000013452	AQP9	aquaporin 9 [Source:HGNC Symbol;Acc:HGNC:643]	10:52152813-52169474	88.2677	2.05256	4.14841	1.24552e-12	2.17499e-11	31.7795	22.0791	39.5718	72.0192	177.879	186.277
ENSBTAG00000021724	PDHB	pyruvate dehydrogenase (lipoamide) beta [Source:HGNC Symbol;Acc:HGNC:8808]	22:43461214-43466626	967.698	-0.872043	-1.83025	1.25791e-12	2.19401e-11	1411.33	1305.55	1048.17	636.557	710.458	694.117
ENSBTAG00000003553	ZFP36L2	ZFP36 ring finger protein like 2 [Source:HGNC Symbol;Acc:HGNC:1108]	11:25585493-25587785	1228.81	-1.01346	-2.01875	1.26706e-12	2.20736e-11	1535.19	1449.54	1966.04	886.301	896.807	638.962
ENSBTAG00000003113	RNF125	ring finger protein 125 [Source:HGNC Symbol;Acc:HGNC:21150]	24:25452969-25496186	198.759	-1.28014	-2.42863	1.29032e-12	2.24523e-11	330.832	282.229	238.396	88.2816	117.527	135.285
ENSBTAG00000012817	JAG1	jagged 1 [Source:HGNC Symbol;Acc:HGNC:6188]	13:3832286-3876681	1036.22	2.26863	4.81867	1.3364e-12	2.32265e-11	204.529	278.389	444.941	1603.01	1604.09	2082.35
ENSBTAG00000000015	FOXRED2	FAD-dependent oxidoreductase domain-containing protein 2 precursor [Source:RefSeq peptide;Acc:NP_001192940]	5:75279145-75292501	195.199	-1.12105	-2.17506	1.35805e-12	2.35748e-11	281.941	281.269	243.222	124.291	125.998	114.472
ENSBTAG00000003946	NECAB3	N-terminal EF-hand calcium binding protein 3 [Source:HGNC Symbol;Acc:HGNC:15851]	13:63684235-63703230	144.567	-1.53717	-2.90225	1.43469e-12	2.48759e-11	145.045	240.951	267.351	65.0496	71.9987	77.0085
ENSBTAG00000021879	VCL	vinculin [Source:HGNC Symbol;Acc:HGNC:12665]	28:30053806-30166317	1162.94	0.89887	1.8646	1.45327e-12	2.51683e-11	662.48	845.727	914.977	1590.23	1359.5	1604.69
ENSBTAG00000013197	PSEN2	presenilin 2 [Source:HGNC Symbol;Acc:HGNC:9509]	16:30596049-30622404	517.552	-1.01371	-2.0191	1.46431e-12	2.53296e-11	725.224	808.289	552.075	317.117	373.758	328.847
XLOC_002822				468.25	-0.886983	-1.8493	1.47853e-12	2.55455e-11	602.995	638.375	586.821	364.743	332.465	284.099
ENSBTAG00000008497	RGS14	regulator of G-protein signaling 14 [Source:HGNC Symbol;Acc:HGNC:9996]	7:40214182-40227956	426.247	1.07194	2.10226	1.49962e-12	2.58705e-11	274.607	260.15	280.863	637.719	668.106	436.035
ENSBTAG00000017839	TIAM1	T-cell lymphoma invasion and metastasis 1 [Source:HGNC Symbol;Acc:HGNC:11805]	1:3483533-3721930	613.874	1.00173	2.0024	1.50086e-12	2.58705e-11	418.837	327.347	470.036	938.573	712.575	815.874
ENSBTAG00000018299	PIGH	phosphatidylinositol N-acetylglucosaminyltransferase subunit H [Source:RefSeq peptide;Acc:NP_001033205]	10:79811040-79819485	207.316	1.11891	2.17183	1.66588e-12	2.86813e-11	130.377	120.955	136.088	299.693	244.584	312.197
ENSBTAG00000016571		Protein FAM234A [Source:UniProtKB/Swiss-Prot;Acc:Q2HJE5]	25:282554-290839	382.982	-0.924756	-1.89836	1.72571e-12	2.96766e-11	507.657	535.659	467.14	238.128	294.348	254.961
ENSBTAG00000008761	TRAFD1	TRAF-type zinc finger domain containing 1 [Source:HGNC Symbol;Acc:HGNC:24808]	17:64313879-64328239	1120.45	-0.790049	-1.72913	1.88604e-12	3.23958e-11	1314.37	1539.78	1415.9	724.839	870.337	857.5
ENSBTAG00000006870	RASGEF1A	RasGEF domain family member 1A [Source:HGNC Symbol;Acc:HGNC:24246]	28:13689051-13698277	319.821	-1.04145	-2.05829	1.93914e-12	3.3269e-11	400.91	465.582	431.429	185.856	251.995	183.155
ENSBTAG00000017763	NFIL3	nuclear factor, interleukin 3 regulated [Source:HGNC Symbol;Acc:HGNC:7787]	8:87891326-87893182	727.608	0.945841	1.92631	1.94696e-12	3.33641e-11	469.358	431.023	581.995	866.554	906.337	1110.38
ENSBTAG00000006335	STAT6	signal transducer and activator of transcription 6 [Source:HGNC Symbol;Acc:HGNC:11368]	5:56658077-56670842	2587.25	0.759859	1.69332	1.95033e-12	3.33829e-11	1790.24	1822.01	2133.02	3167.68	3176.41	3434.16
ENSBTAG00000014297	MOV10	Mov10 RISC complex RNA helicase [Source:HGNC Symbol;Acc:HGNC:7200]	3:30776860-30804255	676.859	0.952502	1.93523	2.12431e-12	3.63186e-11	399.281	419.504	555.936	933.927	791.986	960.525
XLOC_000367				69.2626	2.02546	4.07123	2.17397e-12	3.71244e-11	26.0755	21.1192	27.0246	168.432	70.9399	101.984
ENSBTAG00000024493	DHRS3	dehydrogenase/reductase 3 [Source:HGNC Symbol;Acc:HGNC:17693]	16:41985339-42040600	108.754	-1.42544	-2.68597	2.25953e-12	3.85405e-11	158.897	152.634	168.904	55.7568	47.6462	68.6832
ENSBTAG00000008583			28:26876456-26894874	29.3571	-2.69877	-6.49247	2.28392e-12	3.89115e-11	50.5212	66.2374	42.4673	1.1616	8.47043	7.28459
ENSBTAG00000004041	ANKRD10	ankyrin repeat domain 10 [Source:HGNC Symbol;Acc:HGNC:20265]	12:89304124-89331902	370.068	-0.874123	-1.83289	2.33779e-12	3.97831e-11	455.506	492.461	493.2	253.229	271.054	254.961
ENSBTAG00000019625	EHHADH	enoyl-CoA hydratase and 3-hydroxyacyl CoA dehydrogenase [Source:HGNC Symbol;Acc:HGNC:3247]	1:82467817-82521151	94.312	-1.66496	-3.17105	2.47006e-12	4.19853e-11	176.824	151.674	108.099	33.6864	51.8814	43.7075
ENSBTAG00000002266	NPL	N-acetylneuraminate pyruvate lyase [Source:HGNC Symbol;Acc:HGNC:16781]	16:65330451-65369036	603.229	-0.861091	-1.81641	2.49998e-12	4.24447e-11	849.082	784.29	707.467	386.813	478.58	413.14
XLOC_016267				120.105	-1.40592	-2.64988	2.5321e-12	4.29404e-11	142.6	189.113	196.894	65.0496	61.4107	65.5613
ENSBTAG00000030393	RDH13	retinol dehydrogenase 13 [Source:HGNC Symbol;Acc:HGNC:19978]	18:62787903-62804872	140.148	1.41324	2.66335	2.60899e-12	4.41934e-11	52.9658	75.8371	95.5514	214.896	178.938	222.7
ENSBTAG00000011067	IL17RA	interleukin 17 receptor A [Source:HGNC Symbol;Acc:HGNC:5985]	5:109376807-109391067	1008.12	0.690999	1.6144	2.64865e-12	4.48134e-11	761.078	797.729	748.969	1281.25	1252.57	1207.16
ENSBTAG00000047679	DNTTIP2	deoxynucleotidyltransferase terminal interacting protein 2 [Source:HGNC Symbol;Acc:HGNC:24013]	3:49770192-49781516	574.063	0.898655	1.86433	2.65368e-12	4.48468e-11	406.614	372.466	415.986	821.251	623.636	804.426
ENSBTAG00000003997	UBE2D4	ubiquitin conjugating enzyme E2 D4 (putative) [Source:HGNC Symbol;Acc:HGNC:21647]	22:322996-343683	255.943	-1.07179	-2.10204	2.69568e-12	4.55043e-11	396.021	336.947	312.714	153.331	151.409	185.237
ENSBTAG00000008753	BRD8	bromodomain containing 8 [Source:HGNC Symbol;Acc:HGNC:19874]	7:51185666-51213742	732.806	-0.897566	-1.86292	2.73772e-12	4.61609e-11	821.377	952.283	1096.43	564.538	462.697	499.514
ENSBTAG00000018447	RABGGTB	geranylgeranyl transferase type-2 subunit beta [Source:RefSeq peptide;Acc:NP_001015646]	3:69316067-69322906	913.981	0.741111	1.67146	2.76141e-12	4.65069e-11	698.334	708.453	638.94	1222	1067.27	1148.88
ENSBTAG00000000817	SYNJ2	synaptojanin 2 [Source:HGNC Symbol;Acc:HGNC:11504]	9:96023880-96091443	31.362	2.44256	5.43604	2.77272e-12	4.66112e-11	4.88915	7.6797	11.582	58.08	48.705	57.236
ENSBTAG00000015607	ERMP1	endoplasmic reticulum metallopeptidase 1 [Source:HGNC Symbol;Acc:HGNC:23703]	8:39132930-39188274	1000.56	-0.746378	-1.67758	2.77712e-12	4.66112e-11	1172.58	1304.59	1292.36	694.637	731.634	807.548
ENSBTAG00000021842		Low affinity immunoglobulin gamma Fc region receptor II [Source:UniProtKB/Swiss-Prot;Acc:Q28110]	3:7928113-7944607	3447.15	-1.06768	-2.09606	2.77645e-12	4.66112e-11	4711.51	5133.88	4227.43	1598.36	2606.78	2404.95
ENSBTAG00000040569	NLRX1	NLR family member X1 [Source:HGNC Symbol;Acc:HGNC:29890]	15:30278100-30296544	525.904	-0.948024	-1.92923	2.89631e-12	4.85562e-11	722.779	741.091	622.532	293.885	416.11	359.026
ENSBTAG00000006665	ERP29	endoplasmic reticulum protein 29 [Source:HGNC Symbol;Acc:HGNC:13799]	17:64419027-64426503	863.645	-0.858509	-1.81316	3.07175e-12	5.14386e-11	1170.95	1206.67	971.922	562.215	575.99	694.117
ENSBTAG00000010497	TRAF2	TNF receptor associated factor 2 [Source:HGNC Symbol;Acc:HGNC:12032]	11:106296537-106311429	451.335	1.01416	2.01972	3.08382e-12	5.1582e-11	250.161	293.749	345.529	710.899	570.696	536.978
ENSBTAG00000014536	SFXN1	sideroflexin 1 [Source:HGNC Symbol;Acc:HGNC:16085]	10:5552570-5612663	140.044	1.25629	2.38881	3.18112e-12	5.3149e-11	79.0413	71.9972	92.6559	191.664	187.408	217.497
ENSBTAG00000002082	MARCKS	myristoylated alanine rich protein kinase C substrate [Source:HGNC Symbol;Acc:HGNC:6759]	9:37022764-37026932	6450.98	-0.962423	-1.94858	3.18975e-12	5.32325e-11	9450.73	8281.6	7944.28	3501.06	4853.56	4674.62
ENSBTAG00000031752		Transmembrane protein 256 [Source:UniProtKB/Swiss-Prot;Acc:Q2KI29]	19:27714471-27715619	1518.17	-0.799681	-1.74072	3.44624e-12	5.74477e-11	2129.22	2005.36	1663.95	1057.06	1176.33	1077.08
ENSBTAG00000009778	KRAS	KRAS proto-oncogene, GTPase [Source:HGNC Symbol;Acc:HGNC:6407]	5:85167396-85206651	228.78	1.28466	2.43625	3.60423e-12	6.00132e-11	148.304	91.1965	151.531	378.682	267.877	335.091
ENSBTAG00000001906	FANCA	Fanconi anemia complementation group A [Source:HGNC Symbol;Acc:HGNC:3582]	18:14649534-14686976	425.852	-1.17895	-2.26412	3.62746e-12	6.03317e-11	420.467	646.055	718.083	235.805	292.23	242.473
ENSBTAG00000012372	TMEM53	transmembrane protein 53 [Source:HGNC Symbol;Acc:HGNC:26186]	3:101939347-101955118	94.4878	-1.66127	-3.16295	3.63931e-12	6.04604e-11	178.454	132.475	125.472	56.9184	44.4698	29.1383
ENSBTAG00000034349	IFI44	interferon induced protein 44 [Source:HGNC Symbol;Acc:HGNC:16938]	3:66282837-66297668	213.266	-1.24944	-2.37749	3.65341e-12	6.06259e-11	320.239	323.507	264.455	85.9584	138.703	146.732
ENSBTAG00000000436	TNFAIP3	TNF alpha induced protein 3 [Source:HGNC Symbol;Acc:HGNC:11896]	9:76766557-76776874	1365.93	2.25956	4.78846	3.68692e-12	6.11131e-11	287.645	349.426	585.856	2248.86	1896.32	2827.46
ENSBTAG00000035587	ARRB2	arrestin beta 2 [Source:HGNC Symbol;Acc:HGNC:712]	19:27268438-27276816	1356.12	-0.789187	-1.7281	3.74409e-12	6.19907e-11	1593.05	1778.81	1795.21	864.231	1102.22	1003.19
ENSBTAG00000007901	ADGRE1	adhesion G protein-coupled receptor E1 [Source:HGNC Symbol;Acc:HGNC:3336]	7:18767695-18834685	1502.09	2.01874	4.05229	3.85349e-12	6.37301e-11	415.578	495.341	709.397	1747.05	2709.48	2935.69
ENSBTAG00000025540	ALKBH7	alkB homolog 7 [Source:HGNC Symbol;Acc:HGNC:21306]	7:19297266-19298870	153.505	-1.43607	-2.70583	4.00445e-12	6.61522e-11	277.052	218.872	183.382	75.504	104.822	61.3987
XLOC_013494				240.694	-1.0383	-2.05381	4.06228e-12	6.70322e-11	290.904	329.267	356.146	151.008	149.291	167.545
ENSBTAG00000020178	ARSK	arylsulfatase family member K [Source:HGNC Symbol;Acc:HGNC:25239]	7:97276413-97331340	216.17	-1.17192	-2.25312	4.23939e-12	6.98761e-11	325.128	332.147	247.082	111.514	131.292	149.854
ENSBTAG00000011444	HINT2	histidine triad nucleotide binding protein 2 [Source:HGNC Symbol;Acc:HGNC:18344]	8:60390945-60393499	163.185	-1.33445	-2.5218	4.25427e-12	7.00429e-11	272.163	248.63	186.277	85.9584	110.116	75.9678
ENSBTAG00000010524	BCKDK	branched chain ketoacid dehydrogenase kinase [Source:HGNC Symbol;Acc:HGNC:16902]	25:27468636-27472842	537.813	-0.860237	-1.81534	4.35878e-12	7.16832e-11	713.001	748.771	625.427	336.864	391.758	411.059
ENSBTAG00000021490	WDR4	WD repeat domain 4 [Source:HGNC Symbol;Acc:HGNC:12756]	1:144656767-144676874	208.027	1.06246	2.08849	4.3852e-12	7.2037e-11	123.858	129.595	146.705	302.016	282.701	263.286
ENSBTAG00000004117	AZI2	5-azacytidine induced 2 [Source:HGNC Symbol;Acc:HGNC:24002]	22:2766407-2807380	1637.85	-0.877707	-1.83745	4.40501e-12	7.22816e-11	2322.35	2201.19	1859.87	966.452	1303.39	1173.86
ENSBTAG00000027655	TIFA	TRAF interacting protein with forkhead associated domain [Source:HGNC Symbol;Acc:HGNC:19075]	6:14411562-14419292	128.009	-1.36992	-2.58456	4.85227e-12	7.95318e-11	206.159	174.713	178.556	51.1104	82.5867	74.9272
ENSBTAG00000034347	RBM11	RNA binding motif protein 11 [Source:HGNC Symbol;Acc:HGNC:9897]	1:22455500-22474290	69.7096	1.90079	3.73419	4.86894e-12	7.97161e-11	29.3349	23.9991	27.9898	162.624	91.0572	83.2524
ENSBTAG00000017346	RASSF2	Ras association domain family member 2 [Source:HGNC Symbol;Acc:HGNC:9883]	13:47492959-47515677	537.199	1.03848	2.05406	4.87864e-12	7.97858e-11	295.794	310.068	440.116	768.979	620.459	787.776
ENSBTAG00000015752			2:119074977-119124140	537.032	0.873269	1.83181	5.22458e-12	8.53483e-11	388.687	338.867	403.439	782.919	617.283	690.995
ENSBTAG00000003489	IPCEF1		9:92246499-92318064	97.6493	-1.5088	-2.84574	5.36026e-12	8.74675e-11	132.007	133.435	173.73	40.656	56.1166	49.9514
ENSBTAG00000014215			29:37751108-37759830	183.22	1.17321	2.25512	5.43939e-12	8.86602e-11	126.303	118.075	87.8301	252.067	238.231	276.814
ENSBTAG00000013861	SLC8A1	solute carrier family 8 member A1 [Source:HGNC Symbol;Acc:HGNC:11068]	11:22443220-22797877	117.313	-1.3725	-2.58918	5.46256e-12	8.89393e-11	184.973	166.074	161.183	69.696	71.9987	49.9514
ENSBTAG00000004542	FAM78A	protein FAM78A [Source:RefSeq peptide;Acc:NP_001033597]	11:101477076-101489330	937.943	-0.787933	-1.7266	5.523e-12	8.98237e-11	1191.32	1328.59	1052.03	664.435	724.222	667.06
ENSBTAG00000020319	ALOX5	arachidonate 5-lipoxygenase [Source:HGNC Symbol;Acc:HGNC:435]	28:44729723-44776997	32.6821	-2.43314	-5.40066	5.77437e-12	9.38079e-11	57.8549	56.6378	56.9448	4.6464	13.7645	6.24393
ENSBTAG00000013118	CD86	CD86 molecule [Source:HGNC Symbol;Acc:HGNC:1705]	1:67144111-67210848	1867.1	-0.935756	-1.91289	5.79005e-12	9.39587e-11	2548.88	2500.7	2334.74	980.391	1518.33	1319.55
ENSBTAG00000015611	TBC1D9B	TBC1 domain family member 9B [Source:HGNC Symbol;Acc:HGNC:29097]	7:1273635-1313897	2739.35	-0.699544	-1.62399	6.26524e-12	1.01558e-10	3179.58	3615.22	3394.49	2175.68	2007.49	2063.62
ENSBTAG00000001460	LIN7C	lin-7 homolog C, crumbs cell polarity complex component [Source:HGNC Symbol;Acc:HGNC:17789]	15:58994224-59004197	821.637	0.799578	1.74059	6.32834e-12	1.02467e-10	660.035	571.178	558.831	1136.05	938.101	1065.63
ENSBTAG00000010101	BYSL	bystin like [Source:HGNC Symbol;Acc:HGNC:1157]	23:15696925-15706220	180.026	1.20825	2.31058	6.39786e-12	1.03479e-10	136.081	92.1564	91.6908	242.774	257.289	260.164
ENSBTAG00000008728	MKL2	MKL1/myocardin like 2 [Source:HGNC Symbol;Acc:HGNC:29819]	25:13072437-13283317	233.706	1.25105	2.38014	6.4306e-12	1.03894e-10	114.895	115.196	177.591	391.459	275.289	327.806
XLOC_032550				61.4968	1.77953	3.43315	6.50014e-12	1.04902e-10	26.0755	23.0391	28.955	112.675	77.2927	100.944
ENSBTAG00000013454	TAB2	TGF-beta activated kinase 1/MAP3K7 binding protein 2 [Source:HGNC Symbol;Acc:HGNC:17075]	9:87759388-87798966	829.312	0.862794	1.81856	6.58519e-12	1.06158e-10	619.292	489.581	646.661	1096.55	960.336	1163.45
ENSBTAG00000021768	CCNG2	cyclin G2 [Source:HGNC Symbol;Acc:HGNC:1593]	6:93746807-93758039	128.897	-1.28612	-2.43871	7.01726e-12	1.12999e-10	171.935	196.792	184.347	76.6656	62.4695	81.1711
ENSBTAG00000011684	RAB11FIP1	RAB11 family interacting protein 1 [Source:HGNC Symbol;Acc:HGNC:30265]	27:32823609-32863935	260.09	1.15989	2.2344	7.92051e-12	1.27405e-10	149.119	127.675	198.824	422.823	317.641	344.457
ENSBTAG00000011415	ETF1	eukaryotic translation termination factor 1 [Source:HGNC Symbol;Acc:HGNC:3477]	7:51470294-51498199	2535.76	0.706569	1.63192	7.93721e-12	1.27534e-10	2048.55	1918.01	1797.14	3208.34	2954.06	3288.47
ENSBTAG00000020980	CAT	catalase [Source:HGNC Symbol;Acc:HGNC:1516]	15:65779325-65815261	2168.57	-0.774353	-1.71042	7.95895e-12	1.27743e-10	2927.79	2892.37	2409.05	1482.2	1583.97	1716.04
ENSBTAG00000020012	CDC5L	cell division cycle 5 like [Source:HGNC Symbol;Acc:HGNC:1743]	23:17731040-17771515	1533.24	0.711236	1.63721	7.98967e-12	1.28096e-10	1237.77	1125.08	1114.77	1900.38	1770.32	2051.13
ENSBTAG00000015221	PCCB	propionyl-CoA carboxylase beta subunit [Source:HGNC Symbol;Acc:HGNC:8654]	1:134035256-134130529	413.518	-1.15793	-2.23137	8.18475e-12	1.31081e-10	640.479	644.135	440.116	189.341	296.465	270.57
ENSBTAG00000045728		acyl-CoA desaturase [Source:RefSeq peptide;Acc:NP_776384]	26:21141592-21148318	45.2143	2.2302	4.69198	8.95808e-12	1.4331e-10	12.2229	22.0791	6.75616	99.8976	75.1751	55.1547
ENSBTAG00000027722	IPO7	importin 7 [Source:HGNC Symbol;Acc:HGNC:9852]	15:43781463-43825036	1425.63	0.827961	1.77517	9.29813e-12	1.48588e-10	1068.28	929.244	1069.4	2040.93	1535.27	1910.64
ENSBTAG00000015050	HCN2	hyperpolarization activated cyclic nucleotide gated potassium channel 2 [Source:HGNC Symbol;Acc:HGNC:4846]	7:44831440-44850882	389.663	-1.2227	-2.33383	9.33304e-12	1.48984e-10	638.849	589.417	420.812	170.755	297.524	220.619
ENSBTAG00000012342	LIMA1	LIM domain and actin binding 1 [Source:HGNC Symbol;Acc:HGNC:24636]	5:29804689-29898282	468.567	0.828985	1.77643	9.67788e-12	1.54321e-10	363.427	317.748	326.226	556.407	598.224	649.369
ENSBTAG00000013023	MAP4K4	mitogen-activated protein kinase kinase kinase kinase 4 [Source:HGNC Symbol;Acc:HGNC:6866]	11:6610556-6660137	2351.92	0.66449	1.58501	9.76357e-12	1.55518e-10	1839.95	1774.01	1831.88	3020.16	2728.54	2916.96
ENSBTAG00000013686	WSCD2	WSC domain containing 2 [Source:HGNC Symbol;Acc:HGNC:29117]	17:66852965-66903763	153.982	-1.32036	-2.49729	1.03352e-11	1.64445e-10	228.16	260.15	177.591	72.0192	103.763	82.2118
ENSBTAG00000013191	AGRN	agrin [Source:HGNC Symbol;Acc:HGNC:329]	16:52674207-52712338	46.9141	1.99122	3.97574	1.04031e-11	1.65347e-10	12.2229	20.1592	19.3033	73.1808	91.0572	65.5613
XLOC_027005				545.723	-0.819336	-1.76459	1.04392e-11	1.65741e-10	751.299	695.973	647.626	392.621	429.875	356.945
ENSBTAG00000010347	EZR	ezrin [Source:HGNC Symbol;Acc:HGNC:12691]	9:96598249-96643275	3717.81	0.763022	1.69704	1.0494e-11	1.66431e-10	2774.59	2825.17	2640.69	4720.74	5192.38	4153.25
ENSBTAG00000009526	TMEM59	transmembrane protein 59 [Source:HGNC Symbol;Acc:HGNC:1239]	3:92746059-92771330	1155.95	-0.860066	-1.81512	1.14261e-11	1.81018e-10	1804.1	1401.55	1278.84	799.181	820.573	831.483
ENSBTAG00000008006	RASGRP3	RAS guanyl releasing protein 3 [Source:HGNC Symbol;Acc:HGNC:14545]	11:16087064-16134216	385.237	-1.11523	-2.16629	1.16369e-11	1.8416e-10	597.291	548.139	445.907	180.048	239.29	300.749
ENSBTAG00000019479			22:16672485-16691192	310.493	0.986573	1.98147	1.18386e-11	1.87149e-10	185.788	194.872	239.361	443.731	363.17	436.035
ENSBTAG00000018593		Gamma-secretase subunit PEN-2 [Source:UniProtKB/Swiss-Prot;Acc:Q5G235]	18:46646707-46648031	904.642	-0.996518	-1.99518	1.1916e-11	1.8817e-10	1531.93	1170.19	928.49	611.002	600.342	585.889
ENSBTAG00000038233			3:54392284-54426433	269.157	0.956789	1.94098	1.21558e-11	1.91751e-10	177.639	181.433	186.277	318.278	362.111	389.205
ENSBTAG00000019073	TRAF7	TNF receptor associated factor 7 [Source:HGNC Symbol;Acc:HGNC:20456]	25:1702116-1712907	2426.72	0.706195	1.6315	1.24315e-11	1.95889e-10	1663.94	1896.89	1957.36	3116.57	2918.06	3007.49
ENSBTAG00000010158		carboxyl-terminal PDZ ligand of neuronal nitric oxide synthase protein [Source:RefSeq peptide;Acc:NP_001139691]	3:7105925-7463616	175.508	1.16609	2.24402	1.26401e-11	1.98962e-10	90.4493	99.8361	130.297	226.512	254.113	251.839
ENSBTAG00000010692	SND1	staphylococcal nuclease and tudor domain containing 1 [Source:HGNC Symbol;Acc:HGNC:30646]	4:92679169-93108507	2512.1	-0.815109	-1.75943	1.26637e-11	1.99121e-10	3231.73	3478.91	2925.42	1564.68	2039.26	1832.59
ENSBTAG00000002783	PCYOX1	prenylcysteine oxidase 1 [Source:HGNC Symbol;Acc:HGNC:20588]	11:68560573-68572075	416.396	-0.880972	-1.84162	1.28538e-11	2.01895e-10	578.549	555.819	489.339	312.47	257.289	304.912
ENSBTAG00000003312	CHST15	carbohydrate sulfotransferase 15 [Source:HGNC Symbol;Acc:HGNC:18137]	26:44047737-44081511	461.194	1.02225	2.03108	1.29624e-11	2.03382e-10	254.236	280.309	370.624	614.487	532.579	714.93
ENSBTAG00000047158	LRFN1	leucine rich repeat and fibronectin type III domain containing 1 [Source:HGNC Symbol;Acc:HGNC:29290]	18:49288007-49294023	400.339	-1.08922	-2.12759	1.3281e-11	2.08159e-10	620.107	579.818	443.011	232.32	315.524	211.253
ENSBTAG00000018040	PSMB10	Proteasome subunit beta type-10 [Source:UniProtKB/Swiss-Prot;Acc:Q3T0T1]	18:35540357-35542906	1020.07	0.751359	1.68338	1.34085e-11	2.09933e-10	809.154	782.37	680.442	1316.09	1360.56	1171.78
ENSBTAG00000034875	ALPK1	alpha kinase 1 [Source:HGNC Symbol;Acc:HGNC:20917]	6:14280383-14342391	184.14	-1.08888	-2.12709	1.36707e-11	2.1381e-10	233.864	255.35	266.386	127.776	110.116	111.35
XLOC_003942				210.124	1.39004	2.62087	1.4281e-11	2.23118e-10	75.7818	110.396	153.461	370.551	245.643	304.912
ENSBTAG00000010838	TMEM181	transmembrane protein 181 [Source:HGNC Symbol;Acc:HGNC:20958]	9:96420871-96483011	476.531	0.774997	1.71119	1.47722e-11	2.30547e-10	340.611	361.906	348.425	576.154	604.577	627.515
ENSBTAG00000015860	FGD1	FYVE, RhoGEF and PH domain containing 1 [Source:HGNC Symbol;Acc:HGNC:3663]	X:97364883-97402545	234.623	-1.05448	-2.07697	1.49193e-11	2.32595e-10	330.018	337.907	287.619	126.614	173.644	151.936
ENSBTAG00000004995	C1GALT1	core 1 synthase, glycoprotein-N-acetylgalactosamine 3-beta-galactosyltransferase 1 [Source:HGNC Symbol;Acc:HGNC:24337]	4:15183826-15227662	313.182	-0.961071	-1.94675	1.49357e-11	2.32605e-10	434.319	414.704	397.648	196.31	186.35	249.757
ENSBTAG00000010745	THRA	thyroid hormone receptor, alpha [Source:HGNC Symbol;Acc:HGNC:11796]	19:41017271-41042023	323.526	1.15446	2.22601	1.51483e-11	2.35665e-10	215.123	191.033	186.277	518.074	315.524	515.124
ENSBTAG00000021177	ADAMTS14	ADAM metallopeptidase with thrombospondin type 1 motif 14 [Source:HGNC Symbol;Acc:HGNC:14899]	28:26985668-27080093	23.3477	2.95719	7.76609	1.54388e-11	2.3993e-10	2.44457	2.87989	3.86066	74.3424	21.1761	35.3823
XLOC_018907				46.2149	-2.36873	-5.16487	1.56899e-11	2.43575e-10	44.0023	70.0773	126.437	11.616	10.588	14.5692
ENSBTAG00000016344	PIK3R6	phosphoinositide-3-kinase regulatory subunit 6 [Source:HGNC Symbol;Acc:HGNC:27101]	19:28913867-28961787	52.3292	1.82214	3.53606	1.5785e-11	2.44792e-10	22.0012	16.3194	26.0595	84.7968	82.5867	82.2118
ENSBTAG00000020894	LAPTM4A	lysosomal protein transmembrane 4 alpha [Source:HGNC Symbol;Acc:HGNC:6924]	11:78862495-78880461	7183.82	-0.872796	-1.83121	1.65798e-11	2.56848e-10	10934.6	8892.14	8139.24	4799.73	5304.61	5032.61
ENSBTAG00000011554	SURF6	surfeit 6 [Source:HGNC Symbol;Acc:HGNC:11478]	11:104296135-104302894	219.118	1.0717	2.1019	1.698e-11	2.62769e-10	162.972	123.835	131.263	313.632	317.641	265.367
ENSBTAG00000009506	NAGA	alpha-N-acetylgalactosaminidase [Source:HGNC Symbol;Acc:HGNC:7631]	5:113553931-113562115	3579.27	-0.934601	-1.91136	1.7003e-11	2.62849e-10	5061.08	4943.81	4148.28	1925.93	2775.13	2621.41
XLOC_021960				32.1518	2.33	5.02807	1.74329e-11	2.69212e-10	6.51887	10.5596	9.65166	69.696	43.411	53.0734
ENSBTAG00000010526	PLPP1	phospholipid phosphatase 1 [Source:HGNC Symbol;Acc:HGNC:9228]	20:23658802-23793336	431.096	-0.984015	-1.97796	1.7464e-11	2.69408e-10	622.552	652.775	449.767	288.077	303.877	269.53
ENSBTAG00000001843	WBP1	WW domain binding protein 1 [Source:HGNC Symbol;Acc:HGNC:12737]	11:10152279-10154669	249.932	-1.13031	-2.18905	1.7578e-11	2.70881e-10	397.651	351.346	286.654	137.069	188.467	138.407
ENSBTAG00000005105	PAFAH2	platelet activating factor acetylhydrolase 2 [Source:HGNC Symbol;Acc:HGNC:8579]	2:127684837-127720396	1108.42	0.746695	1.67794	1.7607e-11	2.71045e-10	762.707	848.607	864.789	1233.62	1450.56	1490.22
ENSBTAG00000024928	TNFRSF1B	TNF receptor superfamily member 1B [Source:HGNC Symbol;Acc:HGNC:11917]	16:42376258-42409768	4982.05	0.685279	1.60801	1.79818e-11	2.76525e-10	3961.84	3736.18	3733.26	5846.33	6246.95	6367.77
ENSBTAG00000002773			19:57328131-57334739	1090.95	-1.08163	-2.11642	1.80268e-11	2.76926e-10	1132.65	1549.38	1789.42	530.851	733.751	809.63
ENSBTAG00000001632	NBR1	NBR1, autophagy cargo receptor [Source:HGNC Symbol;Acc:HGNC:6746]	19:43785335-43812243	1071.78	-0.748024	-1.67949	1.8208e-11	2.79418e-10	1307.85	1281.55	1449.68	835.191	704.105	852.297
ENSBTAG00000007300	FHL3	four and a half LIM domains 3 [Source:HGNC Symbol;Acc:HGNC:3704]	3:108547857-108555472	450.923	-0.880692	-1.84126	1.86614e-11	2.86077e-10	617.663	541.419	600.333	271.814	362.111	312.197
ENSBTAG00000005278	WEE1	wee1-like protein kinase [Source:RefSeq peptide;Acc:NP_001094675]	15:43668580-43682433	242.334	0.973617	1.96376	1.91409e-11	2.93121e-10	157.268	151.674	177.591	346.157	305.994	315.319
XLOC_035318				96.718	-1.48486	-2.7989	2.03036e-11	3.10602e-10	116.525	162.234	154.427	44.1408	58.2342	44.7482
ENSBTAG00000039784	PRR5	proline rich 5 [Source:HGNC Symbol;Acc:HGNC:31682]	5:116021730-116048708	391.565	-1.03585	-2.05032	2.12559e-11	3.24832e-10	584.253	599.977	402.474	253.229	276.348	233.107
ENSBTAG00000013451	RHOH	ras homolog family member H [Source:HGNC Symbol;Acc:HGNC:686]	6:60848686-60896785	430.777	0.822374	1.76831	2.13222e-11	3.25507e-10	316.165	298.548	314.644	506.458	544.225	604.621
ENSBTAG00000012626	B4GALT5	beta-1,4-galactosyltransferase 5 [Source:HGNC Symbol;Acc:HGNC:928]	13:78464294-78484987	270.61	0.944663	1.92474	2.18224e-11	3.32797e-10	184.973	171.833	193.998	376.359	320.818	375.677
ENSBTAG00000004741	IL12B	interleukin 12B [Source:HGNC Symbol;Acc:HGNC:5970]	7:73006707-73017100	20.9702	3.07569	8.43091	2.21131e-11	3.36881e-10	0.814858	0.959963	4.82583	20.9088	28.5877	69.7239
ENSBTAG00000001942	SNX27	sorting nexin family member 27 [Source:HGNC Symbol;Acc:HGNC:20073]	3:19128462-19204626	418.462	-0.860425	-1.81557	2.2228e-11	3.3828e-10	578.549	516.46	527.946	333.379	290.112	264.326
ENSBTAG00000018108	PXN	paxillin [Source:HGNC Symbol;Acc:HGNC:9718]	17:64818100-64833437	417.516	0.80986	1.75304	2.30321e-11	3.50155e-10	290.904	292.789	322.365	533.175	560.107	505.758
ENSBTAG00000046979	LGMN	legumain [Source:HGNC Symbol;Acc:HGNC:9472]	21:57965316-58004541	83538.8	-1.10555	-2.15181	2.42503e-11	3.68294e-10	127560	120927	95749.3	40313.3	60087.1	56596
ENSBTAG00000008389	HTRA1	Serine protease HTRA1 [Source:UniProtKB/Swiss-Prot;Acc:F1N152]	26:42659876-42716633	4886.57	-0.973707	-1.96388	2.44532e-11	3.70991e-10	7307.65	7134.44	5067.12	3683.43	3242.06	2884.7
ENSBTAG00000007203	STT3A	STT3A, catalytic subunit of the oligosaccharyltransferase complex [Source:HGNC Symbol;Acc:HGNC:6172]	29:29374406-29395597	2465.34	-0.763619	-1.69774	2.4705e-11	3.74425e-10	3256.99	3343.55	2729.49	1687.81	1806.32	1967.88
ENSBTAG00000048273			6:7145414-7150482	1578.3	0.718415	1.64537	2.49082e-11	3.77115e-10	1280.96	1068.44	1218.04	2108.3	1870.91	1923.13
ENSBTAG00000014734	CHD4	chromodomain-helicase-DNA-binding protein 4 [Source:RefSeq peptide;Acc:NP_001193430]	5:104186061-104214563	2519.66	-0.686722	-1.60962	2.494e-11	3.77208e-10	2959.57	3157.32	3224.62	1772.6	1968.32	2035.52
ENSBTAG00000017469	CCDC88A	coiled-coil domain containing 88A [Source:HGNC Symbol;Acc:HGNC:25523]	11:37867045-37981414	970.865	0.716285	1.64295	2.52555e-11	3.81586e-10	734.187	699.813	763.446	1174.38	1124.45	1328.92
ENSBTAG00000007619	PUSL1	pseudouridylate synthase-like 1 [Source:HGNC Symbol;Acc:HGNC:26914]	16:52586830-52589663	88.9548	1.43567	2.70508	2.55177e-11	3.85152e-10	40.7429	43.1983	55.9796	133.584	124.939	135.285
ENSBTAG00000018035	TGFBR1	transforming growth factor beta receptor 1 [Source:HGNC Symbol;Acc:HGNC:11772]	8:64570093-64641796	377.945	-1.03878	-2.05449	2.55701e-11	3.85546e-10	620.107	421.424	491.269	224.189	226.584	284.099
ENSBTAG00000003936	PNKD	paroxysmal nonkinesigenic dyskinesia [Source:HGNC Symbol;Acc:HGNC:9153]	2:107020657-107093550	1191.43	0.719683	1.64682	2.79072e-11	4.20354e-10	906.937	847.647	938.141	1324.22	1594.56	1537.05
XLOC_035941				81.823	1.76543	3.39976	2.79926e-11	4.21209e-10	28.52	34.5587	41.5021	187.018	94.2336	105.106
ENSBTAG00000025311	GMFB	glia maturation factor beta [Source:HGNC Symbol;Acc:HGNC:4373]	10:67212808-67226749	1089.22	0.697843	1.62208	2.80767e-11	4.22042e-10	897.159	761.251	826.182	1304.48	1333.03	1413.21
ENSBTAG00000015739	MRC2	C-type mannose receptor 2 precursor [Source:RefSeq peptide;Acc:NP_001179599]	19:47721711-47747246	335.054	-2.09218	-4.26392	2.81613e-11	4.2288e-10	452.246	594.217	626.393	67.3728	154.585	115.513
ENSBTAG00000010249	TMEM222	transmembrane protein 222 [Source:HGNC Symbol;Acc:HGNC:25363]	2:126531507-126541901	423.72	0.80772	1.75044	2.85521e-11	4.2831e-10	325.943	309.108	284.724	509.943	554.813	557.791
ENSBTAG00000004842	RSPRY1	ring finger and SPRY domain containing 1 [Source:HGNC Symbol;Acc:HGNC:29420]	18:25295242-25332388	1379.84	0.918229	1.88979	2.85948e-11	4.28514e-10	879.232	821.728	1144.69	1740.08	1579.74	2113.57
ENSBTAG00000039855	SUMF1	sulfatase modifying factor 1 [Source:HGNC Symbol;Acc:HGNC:20376]	22:21994945-22088653	827.899	-0.831488	-1.77952	2.86528e-11	4.28945e-10	1169.32	1145.24	874.44	566.861	619.401	592.133
ENSBTAG00000008124		Glycerol kinase [Source:UniProtKB/Swiss-Prot;Acc:Q0IID9]	X:118112447-118186827	1496.73	-0.649509	-1.56863	2.97597e-11	4.45062e-10	1854.62	1770.17	1867.6	1131.4	1125.51	1231.1
ENSBTAG00000015632	TNFRSF18	TNF receptor superfamily member 18 [Source:HGNC Symbol;Acc:HGNC:11914]	16:52492065-52494746	58.9852	1.74858	3.36028	3.01155e-11	4.49926e-10	25.2606	23.9991	27.0246	70.8576	102.704	104.066
ENSBTAG00000007622		cathepsin D precursor [Source:RefSeq peptide;Acc:NP_001159993]	29:50352064-50361497	70801.4	-1.15089	-2.22051	3.16067e-11	4.71724e-10	105316	116133	73403.8	39952.1	51651.7	38351.3
ENSBTAG00000000894	PGK1	phosphoglycerate kinase 1 [Source:HGNC Symbol;Acc:HGNC:8896]	X:79282708-79305386	12648.8	0.768391	1.70337	3.17678e-11	4.73647e-10	9225.01	8887.34	9851.45	15351.7	15473.4	17104.2
ENSBTAG00000047424		cdc42-interacting protein 4 [Source:RefSeq peptide;Acc:NP_001074999]	7:18967189-18970399	140.515	1.16718	2.24573	3.28739e-11	4.89641e-10	87.1898	80.6369	87.8301	189.341	214.937	183.155
ENSBTAG00000022613		Cytochrome c [Source:UniProtKB/Swiss-Prot;Acc:P62894]	4:71186306-71189107	1215.25	0.833214	1.78165	3.29886e-11	4.90852e-10	1039.76	828.448	738.352	1455.49	1597.74	1631.75
ENSBTAG00000039016			13:53845848-53865217	168.281	-1.18974	-2.28112	3.63788e-11	5.40748e-10	225.716	198.712	282.794	101.059	93.1748	108.228
ENSBTAG00000018176	C17orf62	chromosome 17 open reading frame 62 [Source:HGNC Symbol;Acc:HGNC:28672]	19:50765355-50771395	1971.84	-0.739328	-1.6694	3.66246e-11	5.43851e-10	2644.22	2599.58	2170.66	1366.04	1540.56	1509.99
ENSBTAG00000008057	PARVG	parvin gamma [Source:HGNC Symbol;Acc:HGNC:14654]	5:115583627-115608935	736.541	-0.712585	-1.63874	3.6884e-11	5.4715e-10	950.125	924.444	875.405	514.589	581.284	573.401
ENSBTAG00000007016	CNPY4	canopy FGF signaling regulator 4 [Source:HGNC Symbol;Acc:HGNC:28631]	25:36869857-36874183	230.228	-1.05923	-2.08382	3.7579e-11	5.56897e-10	325.943	345.587	267.351	125.453	160.938	156.098
ENSBTAG00000006307	HSD17B11	hydroxysteroid 17-beta dehydrogenase 11 [Source:HGNC Symbol;Acc:HGNC:22960]	6:104006456-104056137	1017.35	-0.971679	-1.96112	3.82232e-11	5.65873e-10	1619.12	1436.1	1004.74	621.456	734.81	687.873
ENSBTAG00000046409	EGR2	early growth response 2 [Source:HGNC Symbol;Acc:HGNC:3239]	28:19012870-19015927	239.798	-1.04859	-2.06851	3.8275e-11	5.66069e-10	303.942	353.266	318.505	137.069	137.645	188.359
ENSBTAG00000021506	ARL6IP5	ADP ribosylation factor like GTPase 6 interacting protein 5 [Source:HGNC Symbol;Acc:HGNC:16937]	22:32552971-32574431	2225.36	-0.891303	-1.85485	3.87814e-11	5.72981e-10	3348.25	3037.32	2319.29	1432.25	1725.85	1489.18
ENSBTAG00000014615	SLC26A2	solute carrier family 26 member 2 [Source:HGNC Symbol;Acc:HGNC:10994]	7:63294621-63298306	230.418	-1.33247	-2.51834	3.94137e-11	5.81738e-10	338.981	239.031	421.777	97.5744	121.762	163.383
ENSBTAG00000016282	EIF5	eukaryotic translation initiation factor 5 [Source:HGNC Symbol;Acc:HGNC:3299]	21:69638191-69647505	8166.43	0.712783	1.63896	4.00344e-11	5.90283e-10	6512.35	5940.25	6056.42	10231.4	10487.5	9770.71
ENSBTAG00000021660	IKBIP	Inhibitor of nuclear factor kappa-B kinase-interacting protein [Source:UniProtKB/Swiss-Prot;Acc:A2VE53]	5:63097773-63121576	310.979	-0.957578	-1.94205	4.0073e-11	5.90283e-10	440.023	445.423	351.32	203.28	193.761	232.066
ENSBTAG00000031648			18:48337453-48338289	19.8093	2.7609	6.77818	4.01905e-11	5.9142e-10	3.25943	2.87989	3.86066	29.04	42.3522	37.4636
ENSBTAG00000027513		Growth-regulated protein homolog gamma [Source:UniProtKB/Swiss-Prot;Acc:O46675]	6:90695494-90697557	13909.7	2.94011	7.6747	4.02712e-11	5.92015e-10	1324.14	1050.2	3327.89	25569.1	21143.3	31043.8
ENSBTAG00000020947	RNF103	ring finger protein 103 [Source:HGNC Symbol;Acc:HGNC:12859]	11:48149255-48171946	303.892	-0.911005	-1.88036	4.05382e-11	5.95344e-10	430.245	409.904	354.216	207.926	219.172	201.887
ENSBTAG00000009336	LXN	latexin [Source:HGNC Symbol;Acc:HGNC:13347]	1:109721967-109729694	1417.04	-0.826101	-1.77289	4.11578e-11	6.0384e-10	2053.44	1846.01	1551.99	899.079	1132.92	1018.8
ENSBTAG00000047344			15:55121556-55122512	54.6918	-1.96758	-3.91111	4.20591e-11	6.16447e-10	83.1155	70.0773	114.855	15.1008	14.8233	30.179
ENSBTAG00000007804	RILPL2	Rab interacting lysosomal protein like 2 [Source:HGNC Symbol;Acc:HGNC:28787]	17:54425952-54452508	1046.61	0.717198	1.64399	4.22548e-11	6.18698e-10	823.822	815.008	728.7	1176.7	1370.09	1365.34
ENSBTAG00000016913	AVIL	advillin [Source:HGNC Symbol;Acc:HGNC:14188]	5:55986061-56002079	291.962	3.10855	8.62517	4.26243e-11	6.23487e-10	15.4823	16.3194	56.9448	595.901	390.699	676.426
ENSBTAG00000016429	TMEM205	transmembrane protein 205 [Source:HGNC Symbol;Acc:HGNC:29631]	7:16971974-16974656	160.744	-1.14599	-2.21298	4.54843e-11	6.64659e-10	246.087	232.311	190.138	97.5744	97.41	100.944
ENSBTAG00000009012	PTX3	pentraxin 3 [Source:HGNC Symbol;Acc:HGNC:9692]	1:111027804-111033868	756.334	3.05247	8.2963	4.62821e-11	6.75646e-10	58.6698	59.5177	137.054	741.101	1232.45	2309.21
ENSBTAG00000004463	KDELR1	KDEL endoplasmic reticulum protein retention receptor 1 [Source:HGNC Symbol;Acc:HGNC:6304]	18:55525319-55534438	822.611	-0.801667	-1.74311	4.65499e-11	6.7888e-10	1156.28	1058.84	929.455	540.144	672.341	578.604
ENSBTAG00000007872	PSIP1	PC4 and SFRS1-interacting protein [Source:RefSeq peptide;Acc:NP_001193405]	8:28844228-28883015	277.015	-0.894389	-1.85882	4.80332e-11	6.99817e-10	375.65	355.186	353.251	203.28	187.408	187.318
ENSBTAG00000015505	FADS2	fatty acid desaturase 2 [Source:HGNC Symbol;Acc:HGNC:3575]	29:41045232-41082248	34.4265	2.20289	4.604	4.81461e-11	7.00767e-10	13.8526	12.4795	4.82583	66.2112	56.1166	53.0734
ENSBTAG00000037768			15:6007068-6034291	43282.6	0.838971	1.78877	4.86913e-11	7.08e-10	34222.4	30993.4	27409.7	54868.2	57752.5	54449.2
XLOC_032058				12.9825	-3.30094	-9.85554	4.89202e-11	7.10625e-10	22.0012	29.7588	25.0943	0	0	1.04066
ENSBTAG00000006592	SGSM1	small G protein signaling modulator 1 [Source:HGNC Symbol;Acc:HGNC:29410]	17:67284515-67335715	85.4577	-1.46751	-2.76545	4.9582e-11	7.19526e-10	110.006	143.994	127.402	45.3024	41.2934	44.7482
ENSBTAG00000006322			15:44009023-44054311	1415.05	0.705974	1.63125	5.00179e-11	7.25135e-10	1053.61	1071.32	1092.57	1645.99	1647.5	1979.33
ENSBTAG00000030257	SH3BP1	SH3 domain binding protein 1 [Source:HGNC Symbol;Acc:HGNC:10824]	5:109985808-109998234	1332.98	-0.735598	-1.66509	5.08542e-11	7.36533e-10	1544.97	1787.45	1675.53	955.997	1120.21	913.695
ENSBTAG00000009552	ATP2B1	ATPase plasma membrane Ca2+ transporting 1 [Source:HGNC Symbol;Acc:HGNC:814]	5:19539973-19669793	983.533	-0.663381	-1.58379	5.10534e-11	7.3869e-10	1175.84	1245.07	1202.6	735.293	736.928	805.467
ENSBTAG00000001396	ADAMTS7	ADAM metallopeptidase with thrombospondin type 1 motif 7 [Source:HGNC Symbol;Acc:HGNC:223]	21:30835151-30897314	621.082	2.49026	5.61877	5.2759e-11	7.62616e-10	82.3007	117.115	238.396	1117.46	1117.04	1054.18
ENSBTAG00000008077	SLC37A4	glucose-6-phosphate translocase isoform 1 [Source:RefSeq peptide;Acc:NP_001192279]	15:30122001-30127150	203.728	-0.988073	-1.98353	5.35824e-11	7.73758e-10	270.533	273.589	272.177	140.554	130.233	135.285
ENSBTAG00000002382	DDX10	DEAD-box helicase 10 [Source:HGNC Symbol;Acc:HGNC:2735]	15:18644692-18952411	241.782	0.981889	1.97505	5.47575e-11	7.89949e-10	173.565	163.194	145.74	362.419	310.23	295.546
ENSBTAG00000038428	RELB	RELB proto-oncogene, NF-kB subunit [Source:HGNC Symbol;Acc:HGNC:9956]	18:53099825-53127762	677.193	0.820907	1.76652	5.6986e-11	8.21292e-10	437.579	492.461	531.806	933.927	925.395	741.987
ENSBTAG00000018912	ARHGEF1	Rho guanine nucleotide exchange factor 1 [Source:HGNC Symbol;Acc:HGNC:681]	18:51658123-51678112	1774.82	0.790008	1.72908	5.71263e-11	8.22507e-10	1104.95	1280.59	1500.83	2097.85	2333.6	2331.07
ENSBTAG00000002350		Phosphatidylinositol 3-kinase regulatory subunit beta [Source:UniProtKB/Swiss-Prot;Acc:P23726]	7:4987071-4999686	372.923	-0.868431	-1.82568	6.15716e-11	8.85641e-10	485.656	515.5	448.802	282.269	277.407	227.903
ENSBTAG00000005792	BCCIP	BRCA2 and CDKN1A interacting protein [Source:HGNC Symbol;Acc:HGNC:978]	26:45660156-45676806	543.982	0.729735	1.65833	6.18022e-11	8.88089e-10	426.171	415.664	381.241	687.667	685.046	668.101
ENSBTAG00000048122		Complement factor D [Source:UniProtKB/Swiss-Prot;Acc:Q3T0A3]	7:45030310-45032845	276.846	-1.22049	-2.33026	6.2789e-11	9.01388e-10	471.803	406.064	293.41	152.17	208.584	129.041
ENSBTAG00000018920	TRIM47	tripartite motif containing 47 [Source:HGNC Symbol;Acc:HGNC:19020]	19:56373299-56377735	108.916	-1.39831	-2.63593	6.29636e-11	9.03011e-10	180.084	148.794	150.566	40.656	71.9987	61.3987
ENSBTAG00000008309	ATP13A2	ATPase 13A2 [Source:HGNC Symbol;Acc:HGNC:30213]	2:136162616-136182586	723.742	-0.952478	-1.93519	6.39355e-11	9.16055e-10	897.974	997.401	980.609	397.267	633.165	436.035
XLOC_036374				388.692	-0.871928	-1.83011	6.4176e-11	9.18605e-10	495.434	536.619	481.618	242.774	316.582	259.123
ENSBTAG00000005663	HAUS2	HAUS augmin like complex subunit 2 [Source:HGNC Symbol;Acc:HGNC:25530]	10:37995372-38008615	543.228	0.738637	1.6686	6.53204e-11	9.34076e-10	420.467	388.785	407.3	705.091	635.283	702.442
ENSBTAG00000009111			16:2184534-2187560	53.4422	-1.83066	-3.557	6.88855e-11	9.84097e-10	80.671	105.596	69.4919	19.7472	23.2937	21.8538
ENSBTAG00000005766	IL4I1	interleukin 4 induced 1 [Source:HGNC Symbol;Acc:HGNC:19094]	18:56691667-56725849	137.261	1.4398	2.71283	7.03988e-11	1.00474e-09	51.3361	67.1974	96.5166	259.037	171.526	177.952
XLOC_039382				11.6285	3.39071	10.4883	7.15475e-11	1.02014e-09	0	0	0	29.04	8.47043	32.2603
XLOC_013124				82.5081	-1.6788	-3.2016	7.3209e-11	1.04282e-09	88.0047	147.834	148.636	25.5552	42.3522	42.6669
ENSBTAG00000009412	SIAE	sialate O-acetylesterase precursor [Source:RefSeq peptide;Acc:NP_001039433]	29:28485872-28523643	224.619	-1.0199	-2.02778	7.44479e-11	1.05944e-09	324.314	310.068	273.142	125.453	148.233	166.505
ENSBTAG00000015909	PDE8A	phosphodiesterase 8A [Source:HGNC Symbol;Acc:HGNC:8793]	21:23119315-23262118	428.357	0.795158	1.73527	7.47627e-11	1.06289e-09	284.386	311.988	339.738	544.791	527.285	561.954
ENSBTAG00000010206	UAP1	UDP-N-acetylglucosamine pyrophosphorylase 1 [Source:HGNC Symbol;Acc:HGNC:12457]	3:6900267-6932034	1618.33	0.680886	1.60312	7.59902e-11	1.0793e-09	1238.58	1197.07	1284.64	1858.56	1928.08	2203.07
ENSBTAG00000021820	DDX39A	DExD-box helicase 39A [Source:HGNC Symbol;Acc:HGNC:17821]	7:12442493-12451043	1552.41	0.694682	1.61853	7.68503e-11	1.09046e-09	1053.61	1190.35	1303.94	1910.83	1888.91	1966.84
ENSBTAG00000020745	HIVEP3	human immunodeficiency virus type I enhancer binding protein 3 [Source:HGNC Symbol;Acc:HGNC:13561]	3:105213590-105268006	470.774	2.07893	4.22495	7.77113e-11	1.10161e-09	105.932	133.435	237.431	857.261	689.282	801.304
ENSBTAG00000021574		transcription factor 7-like 2 [Source:RefSeq peptide;Acc:NP_001137211]	26:33755956-33943059	101.858	1.30286	2.46718	7.80009e-11	1.10465e-09	52.9658	65.2775	54.0493	153.331	143.997	141.529
ENSBTAG00000015007	NCOA1		11:74511607-74590933	519.364	0.871686	1.8298	7.85842e-11	1.11184e-09	366.686	347.507	380.275	674.89	559.049	787.776
ENSBTAG00000003975	LMAN2L	lectin, mannose binding 2 like [Source:HGNC Symbol;Acc:HGNC:19263]	11:2653390-2672003	92.2957	-1.36317	-2.57249	7.95371e-11	1.12424e-09	140.156	135.355	127.402	51.1104	51.8814	47.8701
ENSBTAG00000001754	AHCYL2	adenosylhomocysteinase like 2 [Source:HGNC Symbol;Acc:HGNC:22204]	4:93956616-94148560	108.614	-1.31988	-2.49645	8.18971e-11	1.15648e-09	145.86	155.514	168.904	51.1104	73.0575	57.236
ENSBTAG00000021002	ACP2	acid phosphatase 2, lysosomal [Source:HGNC Symbol;Acc:HGNC:123]	15:78309901-78317153	1533	0.672636	1.59398	8.32597e-11	1.17459e-09	1154.65	1183.63	1198.74	1793.51	1783.03	2084.43
ENSBTAG00000016747	NAT10	N-acetyltransferase 10 [Source:HGNC Symbol;Acc:HGNC:29830]	15:65502377-65541204	451.621	0.822783	1.76882	8.35473e-11	1.17752e-09	277.052	356.146	341.669	563.376	589.754	581.726
ENSBTAG00000022813	TMEM150B	transmembrane protein 150B [Source:HGNC Symbol;Acc:HGNC:34415]	18:62608571-62615876	505.431	0.783669	1.7215	8.42984e-11	1.18697e-09	384.613	397.425	327.191	619.133	623.636	680.588
ENSBTAG00000017367	IFIT5	interferon induced protein with tetratricopeptide repeats 5 [Source:HGNC Symbol;Acc:HGNC:13328]	26:11117506-11127464	684.546	-0.959155	-1.94417	8.56081e-11	1.20425e-09	997.387	919.644	807.844	339.187	513.52	529.693
ENSBTAG00000001510	CDK17	cyclin dependent kinase 17 [Source:HGNC Symbol;Acc:HGNC:8750]	5:60897636-61006980	272.171	0.941833	1.92097	8.88365e-11	1.2482e-09	185.788	165.114	203.65	370.551	319.759	388.164
ENSBTAG00000022564		Dihydrodiol dehydrogenase 3 [Source:UniProtKB/Swiss-Prot;Acc:P52898]	13:43947621-44116989	100.749	-1.68764	-3.2213	8.89023e-11	1.2482e-09	171.935	186.233	111.959	22.0704	55.0578	57.236
ENSBTAG00000006642	PRKACA	protein kinase cAMP-activated catalytic subunit alpha [Source:HGNC Symbol;Acc:HGNC:9380]	7:12693768-12711139	445.355	-0.763442	-1.69754	8.98921e-11	1.26089e-09	589.143	544.299	552.075	315.955	331.406	339.254
ENSBTAG00000020407	MTSS1	MTSS1, I-BAR domain containing [Source:HGNC Symbol;Acc:HGNC:20443]	14:16971033-17132800	6031.15	-0.683722	-1.60628	9.3265e-11	1.30696e-09	6980.08	7806.42	7555.32	4771.85	4479.8	4593.45
ENSBTAG00000026080			18:63047792-63055631	971.707	0.81872	1.76384	9.35203e-11	1.30928e-09	624.181	662.374	812.67	1407.86	1117.04	1206.12
ENSBTAG00000008607	ARID3A	AT-rich interaction domain 3A [Source:HGNC Symbol;Acc:HGNC:3031]	7:45084727-45113807	523.758	0.84768	1.79961	9.40824e-11	1.31566e-09	330.018	359.986	426.603	745.747	678.694	601.499
ENSBTAG00000018272	RERE	arginine-glutamic acid dipeptide repeats [Source:HGNC Symbol;Acc:HGNC:9965]	16:45621457-45879645	703.3	-0.783951	-1.72184	9.41548e-11	1.31566e-09	777.375	880.286	1019.22	523.882	499.756	519.287
ENSBTAG00000021829	GM2A	GM2 ganglioside activator [Source:HGNC Symbol;Acc:HGNC:4367]	7:64499096-64511547	1952.68	-0.965662	-1.95296	9.51209e-11	1.3279e-09	2932.67	2907.73	1942.88	1112.81	1445.27	1374.71
ENSBTAG00000008938	SRC	SRC proto-oncogene, non-receptor tyrosine kinase [Source:HGNC Symbol;Acc:HGNC:11283]	13:66985878-67004791	141.856	1.4026	2.64377	9.55714e-11	1.33292e-09	53.7806	65.2775	108.099	236.966	175.762	211.253
ENSBTAG00000023198			24:62591413-62609170	15376.2	2.8847	7.38554	9.74636e-11	1.35802e-09	1515.64	1349.71	3721.68	19705.4	27972.6	37992.2
ENSBTAG00000002813	GAB1	GRB2 associated binding protein 1 [Source:HGNC Symbol;Acc:HGNC:4066]	17:14625987-14753591	1092.54	-0.692763	-1.61638	9.78181e-11	1.36167e-09	1236.95	1382.35	1439.06	771.303	859.749	865.825
ENSBTAG00000004680	SLC13A5	solute carrier family 13 member 5 [Source:HGNC Symbol;Acc:HGNC:23089]	19:25792457-25815845	3162.4	1.02509	2.03508	1.00012e-10	1.39089e-09	1571.86	1896.89	2717.91	3876.26	4270.16	4641.32
XLOC_002690				1495.55	3.31513	9.95299	1.01118e-10	1.40493e-09	30.1498	36.4786	159.252	3886.71	2113.37	2747.33
ENSBTAG00000002476	DNAJC16	DnaJ heat shock protein family (Hsp40) member C16 [Source:HGNC Symbol;Acc:HGNC:29157]	16:53208896-53248680	613.722	0.718123	1.64504	1.01935e-10	1.41495e-09	453.061	457.902	476.792	772.464	707.281	814.833
ENSBTAG00000009569	DOCK6	dedicator of cytokinesis 6 [Source:HGNC Symbol;Acc:HGNC:19189]	7:16851754-16898876	204.425	1.13986	2.2036	1.02816e-10	1.42583e-09	98.5979	115.196	164.078	298.531	282.701	267.448
ENSBTAG00000039662	RSC1A1	regulator of solute carriers 1 [Source:HGNC Symbol;Acc:HGNC:10458]	16:53131205-53133055	356.986	0.987835	1.98321	1.03385e-10	1.43238e-09	211.048	206.392	294.376	493.68	415.051	521.368
ENSBTAG00000014881	PHF23	Bos taurus PHD finger protein 23 (PHF23), mRNA. [Source:RefSeq mRNA;Acc:NM_001024570]	19:27582170-27585794	495.437	-0.75069	-1.6826	1.0444e-10	1.44562e-09	644.553	595.177	629.288	343.834	369.523	390.246
ENSBTAG00000015767	RNF10	ring finger protein 10 [Source:HGNC Symbol;Acc:HGNC:10055]	17:65067805-65101419	3444.92	-0.655125	-1.57475	1.0569e-10	1.46155e-09	4418.16	4273.75	3969.73	2550.87	2781.48	2675.52
ENSBTAG00000002415	TSPAN3	tetraspanin-3 [Source:RefSeq peptide;Acc:NP_001030564]	21:32706742-32719331	982.117	-0.777745	-1.71445	1.06343e-10	1.4692e-09	1361.63	1337.23	1031.76	726	727.399	708.686
ENSBTAG00000001597	PITPNM2	phosphatidylinositol transfer protein membrane associated 2 [Source:HGNC Symbol;Acc:HGNC:21044]	17:54716441-54799043	230.059	1.04054	2.057	1.10946e-10	1.53134e-09	130.377	131.515	185.312	292.723	328.229	312.197
ENSBTAG00000008613	TCP11L1	t-complex 11 like 1 [Source:HGNC Symbol;Acc:HGNC:25655]	15:64480786-64510275	276.934	-0.957902	-1.94248	1.12658e-10	1.55351e-09	393.577	365.746	342.634	161.462	220.231	177.952
ENSBTAG00000014744	TXNDC15	thioredoxin domain containing 15 [Source:HGNC Symbol;Acc:HGNC:20652]	7:47943546-47959145	286.537	-1.00131	-2.00182	1.15407e-10	1.58874e-09	429.43	416.624	305.958	180.048	184.232	202.928
ENSBTAG00000047731	FAM189B	family with sequence similarity 189 member B [Source:HGNC Symbol;Acc:HGNC:1233]	3:15437676-15442475	172.641	-1.04209	-2.05921	1.15428e-10	1.58874e-09	224.901	235.191	241.291	104.544	117.527	112.391
ENSBTAG00000013282	NECAP2	NECAP endocytosis associated 2 [Source:HGNC Symbol;Acc:HGNC:25528]	2:136252384-136266397	2199.39	-0.777984	-1.71473	1.15585e-10	1.5894e-09	3124.98	2831.89	2399.4	1469.42	1756.56	1614.06
ENSBTAG00000009124	FEZ1	fasciculation and elongation protein zeta 1 [Source:HGNC Symbol;Acc:HGNC:3659]	29:29274999-29317604	51.2132	-1.8208	-3.53277	1.16093e-10	1.59489e-09	93.7087	82.5568	68.5268	16.2624	25.4113	20.8131
ENSBTAG00000025001	MRPL45	mitochondrial ribosomal protein L45 [Source:HGNC Symbol;Acc:HGNC:16651]	19:39603001-39622275	553.602	0.709567	1.63531	1.18727e-10	1.62955e-09	431.875	411.824	412.126	719.031	676.576	670.182
XLOC_013945				275.534	0.989343	1.98528	1.19815e-10	1.64296e-09	168.676	172.793	207.511	369.389	311.288	423.547
ENSBTAG00000007599	IKBKB	inhibitor of nuclear factor kappa B kinase subunit beta [Source:HGNC Symbol;Acc:HGNC:5960]	27:36813226-36865778	1143.51	0.631646	1.54933	1.21367e-10	1.66257e-09	847.453	900.445	938.141	1386.95	1405.03	1383.03
ENSBTAG00000010349	IL1A	interleukin 1 alpha [Source:HGNC Symbol;Acc:HGNC:5991]	11:46349422-46360402	3418.87	2.50379	5.67175	1.21472e-10	1.66257e-09	567.141	549.099	1224.8	5121.5	5270.73	7779.94
XLOC_013625				341.693	0.989048	1.98487	1.21971e-10	1.66784e-09	176.824	228.471	276.037	493.68	422.463	452.685
ENSBTAG00000002014	SNX1	sorting nexin 1 [Source:HGNC Symbol;Acc:HGNC:11172]	10:45899489-45936333	1651.32	-0.692017	-1.61554	1.23978e-10	1.69371e-09	2108.85	2189.68	1832.85	1175.54	1297.04	1303.94
ENSBTAG00000031069	SNX24	sorting nexin 24 [Source:HGNC Symbol;Acc:HGNC:21533]	7:32140926-32313012	1174.22	-0.882958	-1.84415	1.24342e-10	1.69711e-09	1681.87	1581.06	1322.28	647.011	868.22	944.915
ENSBTAG00000021071	TRIM8	tripartite motif containing 8 [Source:HGNC Symbol;Acc:HGNC:15579]	26:23536131-23548589	1047.28	0.767742	1.7026	1.24527e-10	1.69805e-09	794.487	729.572	790.471	1497.3	1353.15	1118.7
ENSBTAG00000015101	HMGB2	high mobility group box 2 [Source:HGNC Symbol;Acc:HGNC:5000]	8:5583684-5586018	1004.07	-0.640526	-1.5589	1.28401e-10	1.74926e-09	1241.84	1213.39	1219.97	800.343	809.985	738.865
ENSBTAG00000011136	NR2F6	nuclear receptor subfamily 2 group F member 6 [Source:HGNC Symbol;Acc:HGNC:7977]	7:5781793-5792042	110.898	-1.49822	-2.82495	1.28962e-10	1.75527e-09	191.492	193.913	112.924	44.1408	67.7635	55.1547
ENSBTAG00000037703	MICALL1	MICAL like 1 [Source:HGNC Symbol;Acc:HGNC:29804]	5:110213001-110240434	822.922	0.751995	1.68412	1.29289e-10	1.75809e-09	534.547	615.336	683.337	1098.87	1037.63	967.809
ENSBTAG00000000250	HDHD3	haloacid dehalogenase like hydrolase domain containing 3 [Source:HGNC Symbol;Acc:HGNC:28171]	8:104331800-104334927	382.586	-0.871176	-1.82915	1.2975e-10	1.76261e-09	536.177	503.981	448.802	271.814	233.996	300.749
XLOC_028211				120.098	-1.21596	-2.32295	1.29861e-10	1.76261e-09	160.527	184.313	163.113	70.8576	75.1751	66.6019
ENSBTAG00000024815	ANKRD28	serine/threonine-protein phosphatase 6 regulatory ankyrin repeat subunit A [Source:RefSeq peptide;Acc:NP_001192889]	1:154443133-154568336	606.753	0.718068	1.64498	1.31868e-10	1.78819e-09	481.581	414.704	474.862	773.626	747.516	748.231
ENSBTAG00000025669	B3GALT4	beta-1,3-galactosyltransferase 4 [Source:HGNC Symbol;Acc:HGNC:919]	23:7394229-7395863	93.4397	-1.43781	-2.70908	1.35915e-10	1.84137e-09	149.119	158.394	107.133	44.1408	52.9402	48.9108
ENSBTAG00000014467			8:40834584-40951448	57.5993	1.78393	3.44363	1.36244e-10	1.84413e-09	20.3715	20.1592	31.8505	104.544	65.6459	103.025
XLOC_025831				20.5629	2.62937	6.18756	1.38231e-10	1.86931e-09	3.25943	5.75978	2.8955	45.3024	34.9405	31.2197
ENSBTAG00000004553	TPM4	tropomyosin 4 [Source:HGNC Symbol;Acc:HGNC:12013]	7:7923143-7948265	6243.63	0.66605	1.58672	1.39285e-10	1.88182e-09	4903.82	4555.98	4984.12	7502.78	7646.68	7868.39
ENSBTAG00000001348	COMMD8	COMM domain containing 8 [Source:HGNC Symbol;Acc:HGNC:26036]	6:67746952-67761215	387.133	0.830509	1.77831	1.40256e-10	1.8932e-09	312.906	267.83	249.978	476.256	494.462	521.368
ENSBTAG00000001748	TRIM45	Bos taurus tripartite motif containing 45 (TRIM45), mRNA. [Source:RefSeq mRNA;Acc:NM_001014952]	3:26213057-26227392	107.572	-1.3045	-2.46999	1.41086e-10	1.90265e-09	132.007	158.394	173.73	62.7264	57.1754	61.3987
ENSBTAG00000000648	ADAMTS5	ADAM metallopeptidase with thrombospondin type 1 motif 5 [Source:HGNC Symbol;Acc:HGNC:221]	1:8811792-8861602	9.95057	3.33016	10.0572	1.43245e-10	1.93e-09	0	0	0	20.9088	16.9409	21.8538
ENSBTAG00000044079	SMIM4	small integral membrane protein 4 [Source:HGNC Symbol;Acc:HGNC:37257]	22:48842268-48845476	251.387	-1.03942	-2.0554	1.43631e-10	1.93343e-09	383.798	363.826	272.177	164.947	177.879	145.692
ENSBTAG00000005275	PKIG	cAMP-dependent protein kinase inhibitor gamma [Source:HGNC Symbol;Acc:HGNC:9019]	13:73669767-73749992	147.826	1.11375	2.16407	1.46362e-10	1.96838e-09	96.1533	101.756	78.1784	206.765	201.173	202.928
ENSBTAG00000012595	RIDA	reactive intermediate imine deaminase A homolog [Source:HGNC Symbol;Acc:HGNC:16897]	14:68412747-68420944	4050.14	-0.890835	-1.85425	1.51344e-10	2.03352e-09	6214.11	5332.59	4297.88	2692.59	3187	2576.66
ENSBTAG00000006165	PRDX4	peroxiredoxin 4 [Source:HGNC Symbol;Acc:HGNC:17169]	X:126551745-126564689	1491.79	-0.82343	-1.76961	1.51889e-10	2.03898e-09	2231.08	1939.13	1565.5	985.037	1144.57	1085.4
ENSBTAG00000010987	Mail	NF-kappa-B inhibitor zeta [Source:UniProtKB/Swiss-Prot;Acc:Q9BE45]	1:46543385-46554479	1662.32	1.82777	3.54988	1.53291e-10	2.05593e-09	542.696	536.619	942.002	2949.3	2236.19	2767.1
ENSBTAG00000005100	TMEM30A	transmembrane protein 30A [Source:HGNC Symbol;Acc:HGNC:16667]	9:15058058-15102252	1119.82	-0.725985	-1.65403	1.53837e-10	2.06135e-09	1565.34	1354.51	1275.95	814.282	794.103	914.736
XLOC_035287				31.9754	-2.28103	-4.86026	1.57137e-10	2.10365e-09	48.8915	64.3175	52.119	3.4848	8.47043	14.5692
ENSBTAG00000000446	ATP11A	ATPase phospholipid transporting 11A [Source:HGNC Symbol;Acc:HGNC:13552]	12:90353679-90402670	1112.42	0.816935	1.76166	1.57312e-10	2.10409e-09	682.036	794.849	928.49	1518.21	1240.92	1509.99
ENSBTAG00000003934	PSPC1	paraspeckle component 1 [Source:HGNC Symbol;Acc:HGNC:20320]	12:36529631-36579763	517.206	0.715516	1.64207	1.59683e-10	2.13385e-09	404.17	396.465	369.659	636.557	652.223	644.166
ENSBTAG00000003528			7:11786311-11831715	36.5862	2.09132	4.26137	1.60524e-10	2.14314e-09	12.2229	8.63967	15.4427	73.1808	44.4698	65.5613
ENSBTAG00000012441	SMAD7	SMAD family member 7 [Source:HGNC Symbol;Acc:HGNC:6773]	24:49071140-49098714	87.5734	1.46395	2.75862	1.66085e-10	2.21537e-09	42.3726	31.6788	60.8054	132.422	125.998	132.163
ENSBTAG00000039413			18:63016439-63019902	192.669	1.15605	2.22846	1.67181e-10	2.22797e-09	90.4493	116.156	146.705	241.613	253.054	308.034
ENSBTAG00000002280	KIF5B	kinesin family member 5B [Source:HGNC Symbol;Acc:HGNC:6324]	13:33619259-33665129	1858.64	0.8022	1.74376	1.71294e-10	2.28071e-09	1436.6	1156.76	1450.64	2486.99	2023.38	2597.48
ENSBTAG00000013165	ENPP2	ectonucleotide pyrophosphatase/phosphodiesterase 2 [Source:HGNC Symbol;Acc:HGNC:3357]	14:83360211-83456674	2440.74	-0.826863	-1.77382	1.71792e-10	2.28527e-09	2881.34	3101.64	3411.86	1410.18	1907.97	1931.46
ENSBTAG00000046797	NRAS	neuroblastoma RAS viral oncogene homolog [Source:HGNC Symbol;Acc:HGNC:7989]	3:28723874-28733770	1935.26	0.628891	1.54638	1.72505e-10	2.29268e-09	1624.83	1451.46	1472.84	2302.29	2379.13	2381.02
ENSBTAG00000010427	RASSF5	Ras association domain family member 5 [Source:HGNC Symbol;Acc:HGNC:17609]	16:4144349-4218744	1331.67	0.645379	1.56415	1.74175e-10	2.31277e-09	1065.83	1093.4	948.758	1662.25	1637.97	1581.8
ENSBTAG00000025280	SERPINB6	serpin B6 [Source:RefSeq peptide;Acc:NP_777214]	23:50603365-50617511	804.97	0.728668	1.65711	1.75447e-10	2.32757e-09	677.962	593.257	538.563	1055.89	996.335	967.809
ENSBTAG00000047998	COL5A1	collagen type V alpha 1 chain [Source:HGNC Symbol;Acc:HGNC:2209]	11:106856171-106994803	45.1862	2.30098	4.92791	1.75946e-10	2.33208e-09	12.2229	12.4795	12.5472	139.392	47.6462	46.8295
ENSBTAG00000015326	DFNA5	DFNA5, deafness associated tumor suppressor [Source:HGNC Symbol;Acc:HGNC:2810]	4:71540350-71614456	1867.83	0.712535	1.63868	1.80144e-10	2.38557e-09	1521.34	1227.79	1483.46	2176.84	2374.9	2422.65
ENSBTAG00000016961	RAP2B	RAP2B, member of RAS oncogene family [Source:HGNC Symbol;Acc:HGNC:9862]	1:115476359-115480295	1476.79	-0.724315	-1.65212	1.81019e-10	2.395e-09	2019.22	1835.45	1676.49	1050.09	1239.86	1039.61
ENSBTAG00000014784	NT5DC2	5'-nucleotidase domain containing 2 [Source:HGNC Symbol;Acc:HGNC:25717]	22:48847446-48884321	2101.03	-0.721854	-1.6493	1.83159e-10	2.42113e-09	2733.03	2649.5	2482.41	1395.08	1788.32	1557.86
ENSBTAG00000006160	SUOX	sulfite oxidase [Source:HGNC Symbol;Acc:HGNC:11460]	5:57639566-57643834	226.742	-1.10535	-2.15152	1.85396e-10	2.44849e-09	352.834	338.867	243.222	121.968	164.115	139.448
ENSBTAG00000039090	MAGEH1	MAGE family member H1 [Source:HGNC Symbol;Acc:HGNC:24092]	X:98101931-98103366	291.963	-1.25841	-2.39232	1.90986e-10	2.52006e-09	506.842	474.222	265.421	152.17	202.232	150.895
ENSBTAG00000037537			18:57588055-57594260	96.8428	-1.69165	-3.23026	1.93658e-10	2.55301e-09	108.376	113.276	230.675	39.4944	45.5286	43.7075
ENSBTAG00000001937		Anaphase-promoting complex subunit 11 [Source:UniProtKB/Swiss-Prot;Acc:Q3ZCF6]	19:51604152-51609338	410.849	-0.981459	-1.97446	1.978e-10	2.60528e-09	634.775	586.537	422.743	248.582	309.171	263.286
ENSBTAG00000020026			3:16358535-16366943	1246.98	-0.768342	-1.70331	2.02185e-10	2.66065e-09	1808.17	1578.18	1338.69	943.219	957.159	856.459
ENSBTAG00000012677	ARHGAP12	Rho GTPase activating protein 12 [Source:HGNC Symbol;Acc:HGNC:16348]	13:33713676-33830939	1040.15	-0.637291	-1.55541	2.04468e-10	2.68828e-09	1340.44	1232.59	1230.59	838.675	797.28	801.304
ENSBTAG00000015742	ICAM3	intercellular adhesion molecule 3 [Source:HGNC Symbol;Acc:HGNC:5346]	7:16087159-16094419	599.382	-0.737587	-1.66739	2.0468e-10	2.68866e-09	704.852	736.292	812.67	429.792	426.698	485.986
ENSBTAG00000003265	ADD3	adducin 3 [Source:HGNC Symbol;Acc:HGNC:245]	26:30840113-30971458	477.978	0.800697	1.74194	2.06756e-10	2.71351e-09	369.131	311.028	360.007	643.527	541.049	643.125
ENSBTAG00000019938	N4BP1	NEDD4-binding protein 1 [Source:RefSeq peptide;Acc:NP_001178362]	18:17033279-17085940	371.87	0.993209	1.99061	2.10131e-10	2.75534e-09	212.678	223.671	303.062	506.458	416.11	569.238
ENSBTAG00000011467	BATF2	basic leucine zipper ATF-like transcription factor 2 [Source:HGNC Symbol;Acc:HGNC:25163]	29:43825077-43830937	112.975	1.23013	2.34588	2.28112e-10	2.98846e-09	61.9292	76.797	59.8403	170.755	150.35	158.18
ENSBTAG00000004147	FBXO18	F-box protein, helicase, 18 [Source:HGNC Symbol;Acc:HGNC:13620]	13:17650891-17690062	1563.62	-0.700312	-1.62486	2.30668e-10	3.01924e-09	2020.03	2045.68	1753.71	1071	1212.33	1278.97
ENSBTAG00000001174	MRPL15	mitochondrial ribosomal protein L15 [Source:HGNC Symbol;Acc:HGNC:14054]	14:23675383-23680928	262.465	0.921746	1.89441	2.31191e-10	3.02339e-09	206.974	174.713	157.322	334.541	354.699	346.538
ENSBTAG00000022681	EOGT	EGF domain specific O-linked N-acetylglucosamine transferase [Source:HGNC Symbol;Acc:HGNC:28526]	22:32651392-32691748	280.697	-0.926767	-1.90101	2.39719e-10	3.13213e-09	390.317	366.706	350.355	225.35	165.173	186.277
ENSBTAG00000010458			3:8879270-8892720	1116.92	-0.766503	-1.70114	2.43094e-10	3.17341e-09	1526.23	1529.22	1175.57	774.787	876.69	818.996
ENSBTAG00000016698	SLAMF8	SLAM family member 8 [Source:HGNC Symbol;Acc:HGNC:21391]	3:9968522-9977098	972.052	0.856131	1.81018	2.44816e-10	3.19304e-09	759.448	688.293	614.811	994.33	1396.56	1378.87
ENSBTAG00000017833	RNF19A	ring finger protein 19A, RBR E3 ubiquitin protein ligase [Source:HGNC Symbol;Acc:HGNC:13432]	14:66242247-66298706	2495.72	0.617217	1.53391	2.54003e-10	3.30993e-09	2064.04	1886.33	1945.77	3110.77	2930.77	3036.63
ENSBTAG00000005723	NEPRO	nucleolus and neural progenitor protein [Source:HGNC Symbol;Acc:HGNC:24496]	1:58170478-58185755	270.74	0.899248	1.86509	2.60063e-10	3.38589e-09	182.528	199.672	180.486	397.267	335.641	328.847
ENSBTAG00000027205	PGBD5	piggyBac transposable element derived 5 [Source:HGNC Symbol;Acc:HGNC:19405]	28:1347145-1389344	57.4904	-1.7335	-3.32533	2.67181e-10	3.47548e-09	87.1898	107.516	76.2481	16.2624	28.5877	29.1383
ENSBTAG00000000040	MAFG	MAF bZIP transcription factor G [Source:HGNC Symbol;Acc:HGNC:6781]	19:51576540-51582086	483.364	0.803756	1.74564	2.6899e-10	3.49283e-09	324.314	334.067	392.823	684.183	564.343	600.458
ENSBTAG00000008063	PPARA	peroxisome proliferator activated receptor alpha [Source:HGNC Symbol;Acc:HGNC:9232]	5:117151549-117233112	175.674	-1.01345	-2.01873	2.6889e-10	3.49283e-09	242.828	225.591	240.326	109.19	114.351	121.757
ENSBTAG00000048234	TMEM9	transmembrane protein 9 [Source:HGNC Symbol;Acc:HGNC:18823]	16:81545843-81552388	184.591	-1.24531	-2.37069	2.76986e-10	3.59348e-09	329.203	245.751	210.406	114.998	127.057	80.1304
ENSBTAG00000020607	ABCB6	ATP binding cassette subfamily B member 6 (Langereis blood group) [Source:HGNC Symbol;Acc:HGNC:47]	2:107884171-107891799	375.363	-0.955084	-1.93869	2.86076e-10	3.70813e-09	488.1	583.657	420.812	250.906	293.289	215.416
XLOC_019843				285.596	-0.950444	-1.93247	2.88872e-10	3.74107e-09	338.166	371.506	425.638	161.462	213.878	202.928
ENSBTAG00000016771	PLK2	polo like kinase 2 [Source:HGNC Symbol;Acc:HGNC:19699]	20:20854607-20860584	457.791	0.811191	1.75466	2.89372e-10	3.74424e-09	328.388	335.987	328.156	497.165	603.518	653.531
ENSBTAG00000021021	C15orf39	chromosome 15 open reading frame 39 [Source:HGNC Symbol;Acc:HGNC:24497]	21:33934615-33939819	589.07	0.70764	1.63313	2.94055e-10	3.79815e-09	417.207	478.062	443.011	749.232	751.751	695.158
ENSBTAG00000047009	ANKRD66	ankyrin repeat domain 66 [Source:HGNC Symbol;Acc:HGNC:44669]	23:19953077-19966930	18.8799	-2.76479	-6.7965	2.94013e-10	3.79815e-09	43.1875	36.4786	25.0943	1.1616	4.23522	3.12197
ENSBTAG00000008629	MTFR1	mitochondrial fission regulator 1 [Source:HGNC Symbol;Acc:HGNC:29510]	14:31735268-31794502	369.471	0.813506	1.75748	3.01899e-10	3.89604e-09	298.238	247.67	252.873	475.095	492.344	450.604
ENSBTAG00000039618			10:4872818-4904741	35.9601	2.21229	4.63411	3.0335e-10	3.91133e-09	8.96344	4.79981	18.3382	77.8272	42.3522	63.48
ENSBTAG00000018289	TMEM150A	transmembrane protein 150A [Source:HGNC Symbol;Acc:HGNC:24677]	11:49239505-49244103	481.786	-0.745259	-1.67628	3.05542e-10	3.93614e-09	640.479	611.496	562.692	347.319	380.111	348.619
ENSBTAG00000017733	CA2	carbonic anhydrase 2 [Source:RefSeq peptide;Acc:NP_848667]	14:79372712-79388600	147.453	1.11703	2.169	3.07068e-10	3.95233e-09	83.9304	108.476	83.0043	189.341	215.996	203.968
ENSBTAG00000012046	JUNB	JunB proto-oncogene, AP-1 transcription factor subunit [Source:HGNC Symbol;Acc:HGNC:6205]	7:13851131-13852933	1907.77	0.746612	1.67785	3.1081e-10	3.99699e-09	1203.55	1458.18	1597.35	2274.41	2562.31	2350.84
ENSBTAG00000014855	MICAL2	microtubule associated monooxygenase, calponin and LIM domain containing 2 [Source:HGNC Symbol;Acc:HGNC:24693]	15:41003243-41107850	395.33	0.981619	1.97468	3.17495e-10	4.07939e-09	261.57	218.872	308.853	627.264	430.933	524.49
ENSBTAG00000017543	ATP23	mitochondrial inner membrane protease ATP23 homolog [Source:RefSeq peptide;Acc:NP_001192419]	5:55842229-55864827	284.682	0.84187	1.79237	3.1989e-10	4.10656e-09	209.419	199.672	198.824	357.773	388.581	353.823
ENSBTAG00000010729	KRI1	protein KRI1 homolog [Source:RefSeq peptide;Acc:NP_001103542]	7:16288062-16297653	379.732	0.827149	1.77418	3.28664e-10	4.21551e-09	243.643	258.23	315.609	487.872	487.05	485.986
ENSBTAG00000001252	HIVEP1	human immunodeficiency virus type I enhancer binding protein 1 [Source:HGNC Symbol;Acc:HGNC:4920]	23:44139450-44196032	67.4443	1.6098	3.0521	3.30901e-10	4.2405e-09	22.816	28.7989	43.4325	119.645	94.2336	95.7403
ENSBTAG00000023002	JPH2	junctophilin 2 [Source:HGNC Symbol;Acc:HGNC:14202]	13:73303266-73375173	9.68734	3.27322	9.66799	3.43115e-10	4.39319e-09	0	0	0	25.5552	17.9997	14.5692
ENSBTAG00000015520	SLC11A1	solute carrier family 11 member 1 [Source:HGNC Symbol;Acc:HGNC:10907]	2:107114929-107125867	12664.5	0.746577	1.67781	3.50351e-10	4.48192e-09	8476.97	9660.11	10126.5	16375.1	15875.7	15472.5
ENSBTAG00000048195	PIGX	phosphatidylinositol glycan anchor biosynthesis class X [Source:HGNC Symbol;Acc:HGNC:26046]	1:71840198-71862076	178.909	-1.03992	-2.05611	3.52544e-10	4.50606e-09	267.274	234.231	224.884	106.867	110.116	130.082
ENSBTAG00000006155	CCRL2	C-C motif chemokine receptor like 2 [Source:HGNC Symbol;Acc:HGNC:1612]	22:53567797-53569696	215.007	0.94393	1.92376	3.55031e-10	4.5339e-09	160.527	136.315	139.949	295.046	266.819	291.383
ENSBTAG00000013555	ACVR1B	activin A receptor type 1B [Source:HGNC Symbol;Acc:HGNC:172]	5:28038532-28070153	372.357	1.00339	2.0047	3.65346e-10	4.66158e-09	212.678	217.912	305.958	469.287	433.051	595.255
ENSBTAG00000046303			11:98509474-98513781	785.129	-0.845481	-1.79686	3.73478e-10	4.7612e-09	894.714	1105.88	1037.55	443.731	600.342	628.556
ENSBTAG00000009488	NXF1	nuclear RNA export factor 1 [Source:HGNC Symbol;Acc:HGNC:8071]	29:41796853-41808165	969.786	-0.913594	-1.88373	3.85701e-10	4.91275e-09	938.717	1410.19	1468.98	613.325	686.105	701.402
ENSBTAG00000039086			18:63267357-63270693	100.088	1.43647	2.70659	3.95248e-10	5.02999e-09	44.0023	51.838	60.8054	147.523	107.998	188.359
XLOC_027047				258.346	-1.08523	-2.12172	4.13023e-10	5.25165e-09	285.2	380.145	395.718	145.2	205.408	138.407
ENSBTAG00000046671	WFS1	wolframin ER transmembrane glycoprotein [Source:HGNC Symbol;Acc:HGNC:12762]	6:104673701-104696495	564.792	0.69228	1.61583	4.22501e-10	5.36752e-09	436.764	421.424	433.359	653.981	718.928	724.296
ENSBTAG00000017461	SLC16A3	solute carrier family 16 member 3 [Source:HGNC Symbol;Acc:HGNC:10924]	19:51243972-51255385	2365.13	0.767958	1.70286	4.26811e-10	5.41758e-09	1628.09	1515.78	2083.79	2937.69	2977.36	3048.08
ENSBTAG00000038381	SLC26A6	solute carrier family 26 member 6 [Source:HGNC Symbol;Acc:HGNC:14472]	22:51821391-51832167	184.594	-1.00341	-2.00474	4.2734e-10	5.41962e-09	237.124	264.95	241.291	108.029	131.292	124.879
ENSBTAG00000048171		Tracheal antimicrobial peptide [Source:UniProtKB/Swiss-Prot;Acc:P25068]	27:4888373-4890323	161.423	1.31808	2.49335	4.50728e-10	5.7113e-09	102.672	92.1564	74.3178	304.339	158.821	236.229
ENSBTAG00000002690	BLZF1	basic leucine zipper nuclear factor 1 [Source:HGNC Symbol;Acc:HGNC:1065]	16:37838604-37860891	327.789	0.896491	1.86153	4.51182e-10	5.71212e-09	230.605	195.832	255.769	430.954	377.993	475.579
ENSBTAG00000021499	PSAP	prosaposin [Source:HGNC Symbol;Acc:HGNC:9498]	28:28123710-28157099	60823	-0.916467	-1.88749	4.56782e-10	5.77804e-09	84853.6	89148.9	65552.1	38215.5	46418	40750
ENSBTAG00000047059	TIMM17A	translocase of inner mitochondrial membrane 17A [Source:HGNC Symbol;Acc:HGNC:17315]	16:49656493-49667783	439.778	0.874892	1.83387	4.66482e-10	5.89565e-09	335.722	327.347	261.56	479.741	611.989	622.312
ENSBTAG00000008556	POU2F2	POU class 2 homeobox 2 [Source:HGNC Symbol;Acc:HGNC:9213]	18:51475031-51497957	214.509	0.961693	1.94759	4.76099e-10	6.01203e-09	140.97	124.795	166.974	281.107	292.23	280.977
ENSBTAG00000013856	SSBP2	single stranded DNA binding protein 2 [Source:HGNC Symbol;Acc:HGNC:15831]	7:83706304-84016324	129.777	-1.22506	-2.33765	4.99971e-10	6.30805e-09	201.27	178.553	170.834	55.7568	92.116	80.1304
ENSBTAG00000008293	GPCPD1	glycerophosphocholine phosphodiesterase 1 [Source:HGNC Symbol;Acc:HGNC:26957]	13:48086530-48150177	1744.23	0.748233	1.67973	5.08289e-10	6.4075e-09	1182.36	1253.71	1453.54	2477.69	1940.79	2157.28
ENSBTAG00000004211	TNFRSF1A	TNF receptor superfamily member 1A [Source:HGNC Symbol;Acc:HGNC:11916]	5:104402771-104415588	4678.94	-0.859459	-1.81436	5.16284e-10	6.5027e-09	6747.84	6378.95	5036.24	2929.56	3844.52	3136.53
ENSBTAG00000007636	IRAK3	interleukin 1 receptor associated kinase 3 [Source:HGNC Symbol;Acc:HGNC:17020]	5:47796256-47839675	393.782	0.94671	1.92747	5.19189e-10	6.52853e-09	255.051	211.192	333.947	526.205	474.344	561.954
ENSBTAG00000011024	TXNDC12	Bos taurus thioredoxin domain containing 12 (endoplasmic reticulum) (TXNDC12), mRNA. [Source:RefSeq mRNA;Acc:NM_001015536]	3:94860380-94895914	453.065	-0.827467	-1.77457	5.19224e-10	6.52853e-09	623.367	624.936	496.095	291.562	350.464	331.969
ENSBTAG00000000831	CTNS	cystinosin, lysosomal cystine transporter [Source:HGNC Symbol;Acc:HGNC:2518]	19:24951988-24972141	3499.05	-0.891004	-1.85447	5.27063e-10	6.61577e-09	4208.74	5035.01	4450.38	1917.8	2979.48	2402.87
ENSBTAG00000002669	RASSF4	Ras association domain family member 4 [Source:HGNC Symbol;Acc:HGNC:20793]	28:44940862-45014243	232.411	0.999961	1.99995	5.27023e-10	6.61577e-09	127.933	184.313	148.636	277.622	323.994	331.969
ENSBTAG00000000517	ANKRD29	ankyrin repeat domain 29 [Source:HGNC Symbol;Acc:HGNC:27110]	24:33386429-33419545	54.1178	-1.70071	-3.25062	5.30924e-10	6.65854e-09	100.228	82.5568	70.4571	23.232	21.1761	27.057
ENSBTAG00000018178	NARF	nuclear prelamin A recognition factor [Source:HGNC Symbol;Acc:HGNC:29916]	19:50743493-50760548	1129.13	-0.654367	-1.57393	5.32134e-10	6.66802e-09	1326.59	1418.83	1405.28	798.019	956.1	869.988
ENSBTAG00000031851	SELPLG	selectin P ligand [Source:HGNC Symbol;Acc:HGNC:10722]	17:66557143-66573393	2004.15	-0.854732	-1.80842	5.39055e-10	6.74899e-09	2625.47	2925.01	2220.85	1138.37	1610.44	1504.79
ENSBTAG00000020355	KLF4	Kruppel like factor 4 [Source:HGNC Symbol;Acc:HGNC:6348]	8:98843684-98847740	498.732	0.77428	1.71034	5.43125e-10	6.79415e-09	320.239	360.946	418.882	621.456	620.459	650.409
ENSBTAG00000031385	RFWD2	ring finger and WD repeat domain 2 [Source:HGNC Symbol;Acc:HGNC:17440]	16:58600678-58838844	1107.14	-0.772221	-1.7079	5.59285e-10	6.99035e-09	1555.56	1494.66	1150.48	763.171	872.455	806.508
ENSBTAG00000005144	PNPLA2	patatin like phospholipase domain containing 2 [Source:HGNC Symbol;Acc:HGNC:30802]	29:50742386-50747161	180.825	-1.05761	-2.08148	5.85715e-10	7.31446e-09	241.198	244.791	250.943	133.584	124.939	89.4963
ENSBTAG00000013045	DKC1	dyskerin pseudouridine synthase 1 [Source:HGNC Symbol;Acc:HGNC:2890]	X:39037544-39049378	913.885	0.624815	1.54201	6.00638e-10	7.49446e-09	682.851	757.411	712.292	1122.11	1114.92	1093.73
ENSBTAG00000012039	PHACTR1	phosphatase and actin regulator 1 [Source:RefSeq peptide;Acc:NP_001179840]	23:43052892-43647528	529.118	-0.892054	-1.85582	6.09285e-10	7.59589e-09	755.374	720.932	593.577	449.539	345.17	310.115
ENSBTAG00000044065			19:49840494-49880949	67.0692	-1.66282	-3.16635	6.09988e-10	7.5982e-09	122.229	113.276	76.2481	24.3936	41.2934	24.9757
ENSBTAG00000001021	CYP1A1	cytochrome P450 family 1 subfamily A member 1 [Source:HGNC Symbol;Acc:HGNC:2595]	21:34342808-34345682	247.184	-2.07779	-4.22159	6.15873e-10	7.66501e-09	403.355	488.621	345.529	44.1408	96.3512	105.106
ENSBTAG00000023169			13:10934396-10992906	91.1183	1.30799	2.47596	6.17881e-10	7.68349e-09	46.4469	53.7579	53.0841	137.069	141.88	114.472
ENSBTAG00000019070	PMP22	peripheral myelin protein 22 [Source:HGNC Symbol;Acc:HGNC:9118]	19:33357141-33382707	688.065	0.814908	1.75919	6.49713e-10	8.0725e-09	513.361	498.221	476.792	702.768	1005.86	931.386
ENSBTAG00000016939	C2orf42	chromosome 2 open reading frame 42 [Source:HGNC Symbol;Acc:HGNC:26056]	11:68446369-68485438	442.151	0.863121	1.81897	6.63597e-10	8.23803e-09	343.055	338.867	251.908	636.557	560.107	522.409
ENSBTAG00000018527	HDGFRP3	hepatoma-derived growth factor-related protein 3 [Source:RefSeq peptide;Acc:NP_001178297]	21:25317912-25392905	91.6898	1.41822	2.67256	6.66127e-10	8.26245e-09	39.9281	42.2384	62.7358	146.362	106.939	151.936
ENSBTAG00000008633		Structure-specific endonuclease subunit SLX1 [Source:UniProtKB/Swiss-Prot;Acc:Q32PI0]	25:26385988-26389337	288.004	-0.959646	-1.94483	6.69968e-10	8.30308e-09	432.69	381.105	332.982	167.27	230.819	183.155
ENSBTAG00000015276	SLC26A11	solute carrier family 26 member 11 [Source:HGNC Symbol;Acc:HGNC:14471]	19:53023436-53041077	313.966	-0.952914	-1.93578	6.72907e-10	8.33247e-09	440.023	467.502	340.704	187.018	244.584	203.968
ENSBTAG00000008645	ESRRA	estrogen related receptor alpha [Source:HGNC Symbol;Acc:HGNC:3471]	29:43221839-43228308	650.98	0.690473	1.61381	6.75307e-10	8.35514e-09	469.358	482.861	537.597	851.453	758.104	806.508
ENSBTAG00000020669	PROKR1	prokineticin receptor 1 [Source:HGNC Symbol;Acc:HGNC:4524]	11:66986760-66998537	41.7264	-1.89962	-3.73116	6.86774e-10	8.48986e-09	70.8927	79.6769	52.119	15.1008	17.9997	14.5692
ENSBTAG00000008313	KLF15	Kruppel like factor 15 [Source:HGNC Symbol;Acc:HGNC:14536]	22:61283172-61292866	107.211	-1.3623	-2.57095	6.9395e-10	8.57136e-09	167.861	175.673	124.506	74.3424	57.1754	43.7075
ENSBTAG00000006056	HEXIM1	hexamethylene bisacetamide inducible 1 [Source:HGNC Symbol;Acc:HGNC:24953]	19:45444316-45446228	624.581	-0.747215	-1.67855	7.07683e-10	8.73365e-09	797.746	807.329	749.934	394.944	519.873	477.661
ENSBTAG00000013016	GNAI3	G protein subunit alpha i3 [Source:HGNC Symbol;Acc:HGNC:4387]	3:33969546-34013930	2013.77	0.682873	1.60533	7.47981e-10	9.22321e-09	1765.8	1422.67	1433.27	2473.05	2488.19	2499.65
ENSBTAG00000012632	TECR	trans-2,3-enoyl-CoA reductase [Source:HGNC Symbol;Acc:HGNC:4551]	7:12329820-12357348	574.471	-0.770398	-1.70574	7.50986e-10	9.2525e-09	817.303	741.091	619.636	432.115	424.581	412.099
ENSBTAG00000046672	ZDHHC18	zinc finger DHHC-type containing 18 [Source:HGNC Symbol;Acc:HGNC:20712]	2:126937974-126964887	1641.2	0.721663	1.64908	7.56394e-10	9.31132e-09	1213.32	1144.28	1345.44	2296.48	1781.97	2065.7
ENSBTAG00000012047	JAK2	Janus kinase 2 [Source:HGNC Symbol;Acc:HGNC:6192]	8:39632638-39719731	721.236	0.673894	1.59537	7.66423e-10	9.41898e-09	558.178	521.26	582.96	881.655	831.161	952.199
ENSBTAG00000023997	VAMP8	vesicle associated membrane protein 8 [Source:HGNC Symbol;Acc:HGNC:12647]	11:49260841-49264015	1005.45	-0.819285	-1.76453	7.66209e-10	9.41898e-09	1518.9	1317.07	1025.97	734.131	758.104	678.507
ENSBTAG00000004077	YWHAG	tyrosine 3-monooxygenase/tryptophan 5-monooxygenase activation protein gamma [Source:HGNC Symbol;Acc:HGNC:12852]	25:34884283-34906639	1835.07	0.670477	1.5916	7.78432e-10	9.55857e-09	1566.16	1304.59	1363.78	2412.64	2111.26	2251.98
ENSBTAG00000018271	SLC38A10	solute carrier family 38 member 10 [Source:HGNC Symbol;Acc:HGNC:28237]	19:52045287-52085223	1435.16	-0.709497	-1.63523	7.81705e-10	9.59075e-09	1663.13	2006.32	1686.14	1022.21	1209.15	1024
ENSBTAG00000021678	SLC31A1	solute carrier family 31 member 1 [Source:HGNC Symbol;Acc:HGNC:11016]	8:104172062-104206275	6128.36	-0.95751	-1.94196	7.91536e-10	9.70326e-09	9357.83	8614.71	6417.39	3314.05	4554.98	4511.24
ENSBTAG00000045604	TTC9	tetratricopeptide repeat domain 9 [Source:HGNC Symbol;Acc:HGNC:20267]	10:82634715-82666926	45.0937	-1.98648	-3.9627	7.92272e-10	9.70417e-09	92.8938	71.9972	57.91	5.808	19.0585	22.8944
ENSBTAG00000033983	MAP2K1	mitogen-activated protein kinase kinase 1 [Source:HGNC Symbol;Acc:HGNC:6840]	10:13238265-13312611	2296.78	0.600733	1.51649	8.12259e-10	9.9407e-09	1850.54	1765.37	1848.29	2934.2	2670.3	2711.95
ENSBTAG00000017137	CDC37L1	Hsp90 co-chaperone Cdc37-like 1 [Source:UniProtKB/Swiss-Prot;Acc:A6H754]	8:40073251-40092028	270.681	0.878428	1.83837	8.19019e-10	1.00151e-08	211.048	175.673	180.486	382.167	325.053	349.66
ENSBTAG00000031430	CD83	CD83 molecule [Source:HGNC Symbol;Acc:HGNC:1703]	23:42335199-42354922	1464.39	0.58577	1.50084	8.36254e-10	1.02173e-08	1144.88	1203.79	1158.2	1751.69	1819.03	1708.76
ENSBTAG00000012629	ZNF362	zinc finger protein 362 [Source:HGNC Symbol;Acc:HGNC:18079]	2:121242594-121268659	169.022	-1.09307	-2.13327	8.96546e-10	1.09449e-08	250.976	243.831	199.789	121.968	112.233	85.3337
ENSBTAG00000018732	HSPA12B	heat shock protein family A (Hsp70) member 12B [Source:HGNC Symbol;Acc:HGNC:16193]	13:51901885-51918849	147.973	-1.15874	-2.23263	9.36979e-10	1.1429e-08	199.64	209.272	209.441	80.1504	117.527	71.8052
XLOC_028578				1739.53	-0.69802	-1.62228	9.63477e-10	1.17424e-08	2165.89	2404.71	1900.41	1216.2	1366.92	1383.03
ENSBTAG00000008443	LARP1	La ribonucleoprotein domain family member 1 [Source:HGNC Symbol;Acc:HGNC:29531]	7:67988299-68007480	1361.07	0.665761	1.58641	9.76972e-10	1.1897e-08	937.087	1065.56	1146.62	1713.36	1561.74	1742.06
XLOC_015782				702.29	0.787675	1.72629	9.79816e-10	1.19218e-08	431.875	508.78	598.403	871.2	973.041	830.443
ENSBTAG00000017128	NUP153	nuclear pore complex protein Nup153 [Source:RefSeq peptide;Acc:NP_001192683]	23:39534812-39605632	687.432	0.729516	1.65808	9.84112e-10	1.19641e-08	476.692	514.54	554.97	892.109	752.81	933.468
ENSBTAG00000001333	PPARG	peroxisome proliferator activated receptor gamma [Source:HGNC Symbol;Acc:HGNC:9236]	22:57366997-57489590	210.002	-2.44448	-5.44331	9.88869e-10	1.2012e-08	431.875	411.824	270.246	22.0704	69.8811	54.1141
ENSBTAG00000016664	SLC2A4RG	SLC2A4 regulator [Source:HGNC Symbol;Acc:HGNC:15930]	13:54502134-54505099	95.4876	-1.41209	-2.66122	9.97253e-10	1.21038e-08	152.379	159.354	110.029	52.272	62.4695	36.4229
ENSBTAG00000008997			11:98517162-98541363	744.662	-0.729251	-1.65778	1.08532e-09	1.31401e-08	846.638	991.642	956.479	486.711	616.224	570.279
ENSBTAG00000017674	SCNN1D	sodium channel epithelial 1 delta subunit [Source:HGNC Symbol;Acc:HGNC:10601]	16:52595746-52599094	1303.97	2.62913	6.18653	1.08499e-09	1.31401e-08	131.192	192.953	402.474	2934.2	1660.21	2502.78
ENSBTAG00000024918	BIRC3	baculoviral IAP repeat-containing protein 3 [Source:RefSeq peptide;Acc:NP_001030370]	15:6639728-6654015	3294.08	1.79476	3.46957	1.08379e-09	1.31401e-08	1070.72	1166.35	1823.2	4093.48	5047.32	6563.41
ENSBTAG00000015562	PLBD1	phospholipase B domain containing 1 [Source:HGNC Symbol;Acc:HGNC:26215]	5:95706361-95796211	834.66	0.656039	1.57575	1.12983e-09	1.36678e-08	687.74	661.414	588.751	1069.83	976.218	1024
ENSBTAG00000010124	ATG4C	autophagy related 4C cysteine peptidase [Source:HGNC Symbol;Acc:HGNC:16040]	3:83298919-83395090	373.057	-0.887325	-1.84974	1.13618e-09	1.37333e-08	562.252	497.261	398.613	268.33	236.113	275.774
ENSBTAG00000012900	TMEM229B	transmembrane protein 229B [Source:HGNC Symbol;Acc:HGNC:20130]	10:79690916-79713922	195.328	-0.975265	-1.966	1.16486e-09	1.40684e-08	280.311	274.549	225.849	128.938	125.998	136.326
ENSBTAG00000004347	ADGRF5	adhesion G protein-coupled receptor F5 [Source:HGNC Symbol;Acc:HGNC:19030]	23:20052363-20128180	183.997	0.982935	1.97648	1.16844e-09	1.41e-08	113.265	115.196	138.984	239.29	231.878	265.367
ENSBTAG00000022204			X:57664213-57664899	624.88	-0.753158	-1.68548	1.22709e-09	1.47955e-08	855.601	837.088	665.964	473.933	478.58	438.116
ENSBTAG00000003857	SUSD6	sushi domain containing 6 [Source:HGNC Symbol;Acc:HGNC:19956]	10:81751604-81800132	272.757	0.918222	1.88978	1.24563e-09	1.50069e-08	158.083	183.353	221.023	356.611	330.347	387.124
XLOC_009655				100.132	1.29922	2.46095	1.30376e-09	1.56942e-08	56.2252	47.0382	65.6313	151.008	116.468	164.424
ENSBTAG00000001036	HIBADH	3-hydroxyisobutyrate dehydrogenase [Source:HGNC Symbol;Acc:HGNC:4907]	4:68926598-69034386	529.644	-0.789482	-1.72845	1.31388e-09	1.58031e-08	728.483	735.332	554.97	384.49	384.346	390.246
ENSBTAG00000017191			13:44229670-44230470	601.338	-0.867696	-1.82475	1.34659e-09	1.61834e-08	881.677	837.088	620.602	400.752	485.991	381.92
ENSBTAG00000000829			19:24933750-24951464	124.028	-1.19515	-2.28968	1.41355e-09	1.69741e-08	196.381	185.273	140.914	67.3728	73.0575	81.1711
ENSBTAG00000017363	SSAT-1	Diamine acetyltransferase 1 [Source:UniProtKB/Swiss-Prot;Acc:Q3T0Q0]	X:126467442-126470489	16545.1	-0.739211	-1.66926	1.4196e-09	1.70329e-08	21263.7	21868	19103.5	12750.9	12976.7	11307.8
ENSBTAG00000011683	NUMB	protein numb homolog [Source:RefSeq peptide;Acc:NP_001095421]	10:85126907-85183835	955.032	0.66079	1.58095	1.43046e-09	1.71492e-08	682.036	708.453	824.252	1129.08	1162.57	1223.81
ENSBTAG00000013992	ACYP1	acylphosphatase 1 [Source:HGNC Symbol;Acc:HGNC:179]	10:86702097-86708378	168.063	1.0197	2.0275	1.46149e-09	1.75069e-08	126.303	110.396	91.6908	227.674	221.29	231.025
ENSBTAG00000011245	PLXNC1	plexin C1 [Source:HGNC Symbol;Acc:HGNC:9106]	5:24072282-24224562	612.056	-1.86224	-3.63571	1.47581e-09	1.76549e-08	948.495	1063.64	943.932	135.907	284.818	295.546
ENSBTAG00000011580	DAG1	dystroglycan 1 [Source:HGNC Symbol;Acc:HGNC:2666]	22:51187154-51200326	426.336	-0.779816	-1.71691	1.47625e-09	1.76549e-08	523.954	580.778	517.329	268.33	336.7	330.928
ENSBTAG00000000218	MAP2K5	dual specificity mitogen-activated protein kinase kinase 5 [Source:RefSeq peptide;Acc:NP_001193699]	10:14354690-14626128	146.414	-1.06352	-2.09003	1.47792e-09	1.76605e-08	210.233	189.113	198.824	85.9584	106.939	87.415
ENSBTAG00000011307	DNM1	dynamin 1 [Source:HGNC Symbol;Acc:HGNC:2972]	11:98834514-98877986	129.237	-1.3521	-2.55283	1.49175e-09	1.78112e-08	125.488	195.832	243.222	65.0496	68.8223	77.0085
ENSBTAG00000004305	RGS16	regulator of G-protein signaling 16 [Source:HGNC Symbol;Acc:HGNC:9997]	16:65128481-65134057	542.809	0.869814	1.82743	1.50034e-09	1.78993e-08	321.054	346.547	476.792	775.949	686.105	650.409
XLOC_011165				98.8953	-1.35137	-2.55154	1.5027e-09	1.79129e-08	108.376	150.714	172.765	52.272	59.293	49.9514
ENSBTAG00000011961			6:90673205-90674173	3532.05	-0.879697	-1.83999	1.52075e-09	1.81133e-08	5262.35	4404.31	4118.36	2325.52	3050.42	2031.36
ENSBTAG00000004430	SGPP1	sphingosine-1-phosphate phosphatase 1 [Source:HGNC Symbol;Acc:HGNC:17720]	10:76248673-76281374	542.291	-0.752598	-1.68482	1.53873e-09	1.83e-08	784.709	634.535	627.358	394.944	392.816	419.384
ENSBTAG00000010304	CHKA	choline kinase alpha [Source:HGNC Symbol;Acc:HGNC:1937]	29:46225620-46257618	428.479	0.81025	1.75352	1.53892e-09	1.83e-08	295.794	326.387	305.958	644.688	489.168	508.88
ENSBTAG00000018694	ACSS3	acyl-CoA synthetase short-chain family member 3 [Source:HGNC Symbol;Acc:HGNC:24723]	5:10731241-10905490	959.735	-0.781397	-1.71879	1.54463e-09	1.83531e-08	1413.78	1174.03	1061.68	804.989	667.047	636.881
ENSBTAG00000006957	SLC2A8	solute carrier family 2 member 8 [Source:HGNC Symbol;Acc:HGNC:13812]	11:98161639-98170664	591.823	-2.5425	-5.82599	1.54877e-09	1.83875e-08	1292.37	1171.15	723.874	54.5952	174.703	134.245
ENSBTAG00000016508	CTDSP2	CTD small phosphatase 2 [Source:HGNC Symbol;Acc:HGNC:17077]	5:55959928-55980357	1548.55	-0.695492	-1.61944	1.59284e-09	1.88954e-08	1892.92	1772.09	2092.48	1021.05	1249.39	1263.36
ENSBTAG00000025413	RNF5	ring finger protein 5 [Source:HGNC Symbol;Acc:HGNC:10068]	23:27012067-27014380	340.956	-0.838746	-1.7885	1.6007e-09	1.89732e-08	496.249	415.664	404.404	234.643	269.995	224.782
ENSBTAG00000037539			3:42743611-42766060	18.6794	-2.55467	-5.87535	1.6167e-09	1.91474e-08	30.9646	34.5587	35.7111	3.4848	4.23522	3.12197
ENSBTAG00000037735	C5AR2	complement component 5a receptor 2 [Source:HGNC Symbol;Acc:HGNC:4527]	18:54777175-54781917	1049.09	-0.775082	-1.71129	1.62216e-09	1.91967e-08	1343.7	1127	1514.35	664.435	837.514	807.548
XLOC_039262				33.445	2.06365	4.18042	1.62884e-09	1.92602e-08	5.70401	10.5596	17.373	67.3728	46.5874	53.0734
ENSBTAG00000006135	MAP1LC3A	microtubule associated protein 1 light chain 3 alpha [Source:HGNC Symbol;Acc:HGNC:6838]	13:64497254-64498905	512.336	-0.767053	-1.70179	1.68807e-09	1.99427e-08	705.667	629.736	605.159	417.015	391.758	324.684
ENSBTAG00000010428	USP15	Ubiquitin carboxyl-terminal hydrolase 15 [Source:UniProtKB/Swiss-Prot;Acc:Q2HJE4]	5:51380096-51510100	1384.34	0.645389	1.56416	1.68928e-09	1.99427e-08	1196.21	988.762	1044.31	1708.71	1606.21	1761.83
ENSBTAG00000015258			19:24983919-24996301	98.4614	1.32726	2.50926	1.70157e-09	2.00717e-08	46.4469	47.9981	69.4919	114.998	160.938	150.895
ENSBTAG00000019369	TSPAN4	tetraspanin 4 [Source:HGNC Symbol;Acc:HGNC:11859]	29:50560713-50570675	656.172	-0.695404	-1.61934	1.70956e-09	2.01497e-08	858.861	781.41	799.157	449.539	553.755	494.311
ENSBTAG00000004659	COQ10B	coenzyme Q10B [Source:HGNC Symbol;Acc:HGNC:25819]	2:86410860-86427846	560.745	0.668704	1.58964	1.75037e-09	2.06143e-08	432.69	453.102	409.23	710.899	696.693	661.857
ENSBTAG00000020598	PPP2R2C	protein phosphatase 2 regulatory subunit Bgamma [Source:HGNC Symbol;Acc:HGNC:9306]	6:104598245-104657218	48.0557	-1.78617	-3.44897	1.76515e-09	2.07716e-08	73.3372	83.5168	72.3874	12.7776	30.7053	15.6098
ENSBTAG00000004223	SRR	serine racemase [Source:HGNC Symbol;Acc:HGNC:14398]	19:23859292-23877479	166.762	0.970909	1.96008	1.82572e-09	2.14672e-08	114.08	112.316	108.099	214.896	215.996	235.188
ENSBTAG00000010785	FAS	Fas cell surface death receptor [Source:HGNC Symbol;Acc:HGNC:11920]	26:10714132-10748014	121.524	1.21576	2.32263	1.88132e-09	2.21032e-08	63.5589	70.0773	81.0739	210.25	139.762	164.424
ENSBTAG00000014903	ABCA3	ATP binding cassette subfamily A member 3 [Source:HGNC Symbol;Acc:HGNC:33]	25:1796660-1828217	4396.2	0.739732	1.66987	1.90362e-09	2.23473e-08	2774.59	3485.63	3578.83	5167.96	5950.48	5419.73
ENSBTAG00000039691			18:63313174-63319123	94.3018	1.57266	2.97452	1.94074e-09	2.27649e-08	22.0012	46.0782	67.5616	153.331	122.821	154.017
ENSBTAG00000016676	PTER	phosphotriesterase related [Source:HGNC Symbol;Acc:HGNC:9590]	13:31202455-31278293	194.517	-0.976437	-1.9676	1.9501e-09	2.28565e-08	292.534	262.07	222.953	132.422	125.998	131.123
ENSBTAG00000001273	NLRP3	NLR family pyrin domain containing 3 [Source:HGNC Symbol;Acc:HGNC:16400]	7:42028059-42075814	888.538	0.80439	1.74641	1.95447e-09	2.28894e-08	638.034	621.096	671.755	976.906	1017.51	1405.93
XLOC_032047				97.2985	1.63119	3.09768	1.98155e-09	2.31881e-08	30.1498	37.4386	66.5964	204.442	96.3512	148.814
ENSBTAG00000011593	QKI	QKI, KH domain containing RNA binding [Source:HGNC Symbol;Acc:HGNC:21100]	9:100370037-100480357	934.616	-0.696263	-1.6203	2.03166e-09	2.37555e-08	1300.51	1009.88	1163.99	717.869	676.576	738.865
ENSBTAG00000018801	SNX3	sorting nexin 3 [Source:HGNC Symbol;Acc:HGNC:11174]	9:42370448-42417660	2943.87	-0.749627	-1.68136	2.03536e-09	2.37798e-08	4190.82	3787.05	3127.14	1996.79	2382.31	2179.13
ENSBTAG00000000495			7:70824035-70870844	625.42	-0.767129	-1.70188	2.05647e-09	2.39968e-08	836.859	861.087	672.721	407.722	490.226	483.905
ENSBTAG00000026986		titin [Source:HGNC Symbol;Acc:HGNC:12403]	2:18054943-18329808	26.5051	-2.37292	-5.1799	2.0572e-09	2.39968e-08	29.3349	54.7179	55.9796	1.1616	8.47043	9.3659
ENSBTAG00000021273	SEMA4B	semaphorin 4B [Source:HGNC Symbol;Acc:HGNC:10730]	21:22014670-22041311	256.809	-0.837727	-1.78723	2.09647e-09	2.44355e-08	315.35	343.667	332.982	174.24	181.056	193.562
ENSBTAG00000032163		Protein LTV1 homolog [Source:UniProtKB/Swiss-Prot;Acc:Q0VC06]	9:82354181-82370631	506.956	0.713553	1.63984	2.16334e-09	2.5195e-08	369.131	406.064	372.554	693.475	583.401	617.108
ENSBTAG00000007187	INF2	inverted formin, FH2 and WH2 domain containing [Source:HGNC Symbol;Acc:HGNC:23791]	21:70827525-70839732	1944.25	0.913783	1.88398	2.18029e-09	2.53722e-08	982.719	1384.27	1644.64	2719.31	2719.01	2215.55
ENSBTAG00000001806	IQCD	IQ motif containing D [Source:HGNC Symbol;Acc:HGNC:25168]	17:63474993-63497850	33.0198	-2.00052	-4.00143	2.23097e-09	2.59415e-08	57.0401	58.5577	48.2583	6.9696	13.7645	13.5285
ENSBTAG00000015077			2:69859799-69874876	310.453	0.847007	1.79876	2.29741e-09	2.66717e-08	245.272	215.032	199.789	447.216	357.876	397.53
ENSBTAG00000017804	BNIP3	BCL2/adenovirus E1B 19 kDa protein-interacting protein 3 [Source:RefSeq peptide;Acc:NP_001069834]	26:51353458-51357472	3062.93	0.810886	1.75429	2.29667e-09	2.66717e-08	2051.81	1868.09	2714.05	4278.17	3692.05	3773.42
ENSBTAG00000006955	CPNE1	copine 1 [Source:HGNC Symbol;Acc:HGNC:2314]	13:65507240-65543149	522.681	-0.707013	-1.63242	2.30802e-09	2.67738e-08	637.219	608.616	703.606	391.459	371.64	423.547
ENSBTAG00000010511	KAT8	lysine acetyltransferase 8 [Source:HGNC Symbol;Acc:HGNC:17933]	25:27475331-27485029	440.294	-0.747874	-1.67932	2.39015e-09	2.77046e-08	512.546	568.298	579.1	364.743	301.759	315.319
ENSBTAG00000011437			1:146207250-146216697	232.396	1.00287	2.00398	2.39396e-09	2.77269e-08	140.97	134.395	183.382	374.035	282.701	278.896
ENSBTAG00000010846	CNNM3	cyclin and CBS domain divalent metal cation transport mediator 3 [Source:HGNC Symbol;Acc:HGNC:104]	11:2730998-2762524	123.917	-1.19945	-2.29652	2.42661e-09	2.80829e-08	141.785	184.313	196.894	78.9888	60.3518	81.1711
ENSBTAG00000019412	C16orf62	chromosome 16 open reading frame 62 [Source:HGNC Symbol;Acc:HGNC:24641]	25:17269948-17407207	817.927	-0.73905	-1.66908	2.43878e-09	2.82015e-08	1093.54	1107.8	875.405	570.346	681.87	578.604
ENSBTAG00000025405	BATF	basic leucine zipper ATF-like transcription factor [Source:HGNC Symbol;Acc:HGNC:958]	10:87110563-87132202	782.365	0.767665	1.70251	2.44742e-09	2.82791e-08	694.259	544.299	488.374	993.168	1030.22	943.874
ENSBTAG00000015297			6:24052979-24096194	447.585	0.788227	1.72695	2.47766e-09	2.8606e-08	352.834	304.308	322.365	480.903	621.518	603.58
ENSBTAG00000005773	PGM2	Bos taurus phosphoglucomutase 2 (PGM2), mRNA. [Source:RefSeq mRNA;Acc:NM_001304966]	6:58779368-58816666	802.944	0.804001	1.74594	2.52214e-09	2.90968e-08	651.072	470.382	622.532	960.644	940.218	1172.82
XLOC_027481				99.585	-1.29995	-2.46221	2.52998e-09	2.91643e-08	134.452	119.035	176.625	48.7872	59.293	59.3173
ENSBTAG00000011103	SLC8B1	solute carrier family 8 member B1 [Source:HGNC Symbol;Acc:HGNC:26175]	17:63561392-63591370	1931.66	-0.908149	-1.87664	2.56273e-09	2.95186e-08	2042.85	2694.62	2858.82	1082.61	1660.21	1250.87
ENSBTAG00000001829	SLC17A9	solute carrier family 17 member 9 [Source:HGNC Symbol;Acc:HGNC:16192]	13:54916961-54931310	1095.75	0.722185	1.64968	2.58736e-09	2.9779e-08	730.928	785.25	956.479	1252.21	1355.27	1494.38
ENSBTAG00000019150	PLD3	phospholipase D family member 3 [Source:HGNC Symbol;Acc:HGNC:17158]	18:49995631-50005033	23120.9	-0.872818	-1.83124	2.6398e-09	3.03588e-08	31152	34618.2	24321.2	15277.4	17684.1	15672.3
ENSBTAG00000011479	INPP5K	inositol polyphosphate-5-phosphatase K [Source:HGNC Symbol;Acc:HGNC:33882]	19:23193610-23212514	461.276	-0.713638	-1.63993	2.65462e-09	3.05052e-08	559.808	542.379	621.567	331.056	364.229	348.619
ENSBTAG00000020420	AP1S2	adaptor related protein complex 1 sigma 2 subunit [Source:HGNC Symbol;Acc:HGNC:560]	X:134965647-134991291	540.028	-0.870655	-1.82849	2.67118e-09	3.06716e-08	858.861	689.253	554.005	397.267	354.699	386.083
ENSBTAG00000021487	CIART	circadian associated repressor of transcription [Source:HGNC Symbol;Acc:HGNC:25200]	3:20400969-20404292	131.942	1.19603	2.29109	2.72313e-09	3.12436e-08	56.2252	92.1564	87.8301	200.957	159.879	194.603
ENSBTAG00000012406	ZBP1	Z-DNA binding protein 1 [Source:HGNC Symbol;Acc:HGNC:16176]	13:59099339-59109190	832.481	0.689695	1.61294	2.75046e-09	3.15326e-08	548.4	700.773	657.278	973.421	1055.63	1059.39
ENSBTAG00000017451	TSPAN17	tetraspanin 17 [Source:HGNC Symbol;Acc:HGNC:13594]	7:39472617-39481385	1868.05	-0.769373	-1.70453	2.77917e-09	3.18369e-08	2609.99	2526.62	1947.7	1270.79	1560.68	1292.49
ENSBTAG00000000421	EEA1	early endosome antigen 1 [Source:HGNC Symbol;Acc:HGNC:3185]	5:22806703-22884689	534.06	0.993382	1.99085	2.84581e-09	3.25748e-08	391.132	264.95	402.474	780.595	538.931	826.28
ENSBTAG00000019177	BIN1	bridging integrator 1 [Source:HGNC Symbol;Acc:HGNC:1052]	2:5350654-5407851	169.293	-1.04798	-2.06763	2.85847e-09	3.26943e-08	255.051	218.872	215.232	96.4128	133.409	96.7809
XLOC_024133				694.307	-0.658974	-1.57896	2.88372e-09	3.29575e-08	875.158	899.485	780.819	518.074	524.108	568.198
ENSBTAG00000045828	PTBP1	polypyrimidine tract binding protein 1 [Source:HGNC Symbol;Acc:HGNC:9583]	7:45016275-45026949	4465.21	0.618854	1.53565	2.91757e-09	3.33184e-08	3293.66	3644.02	3602.96	5352.65	5720.72	5177.26
ENSBTAG00000007152	OS9	OS9, endoplasmic reticulum lectin [Source:HGNC Symbol;Acc:HGNC:16994]	5:56070693-56104924	5988.49	-0.741799	-1.67226	2.9728e-09	3.39228e-08	7319.06	8479.35	6746.51	4001.71	4838.74	4545.58
XLOC_028486				90.1265	1.58899	3.00838	3.05232e-09	3.48031e-08	27.7052	30.7188	69.4919	116.16	127.057	169.627
ENSBTAG00000031134			17:72629359-72630106	974.658	0.672961	1.59434	3.08395e-09	3.51364e-08	783.079	811.169	652.452	1117.46	1259.98	1223.81
ENSBTAG00000016413	DUSP26	dual specificity phosphatase 26 [Source:HGNC Symbol;Acc:HGNC:28161]	27:28963365-28969954	63.8966	-1.52478	-2.87743	3.10109e-09	3.53044e-08	94.5236	89.2765	105.203	41.8176	30.7053	21.8538
ENSBTAG00000017826	SCLY	selenocysteine lyase [Source:HGNC Symbol;Acc:HGNC:18161]	3:118043316-118073266	246.48	0.879888	1.84023	3.12881e-09	3.55923e-08	152.379	165.114	199.789	329.895	304.936	326.766
ENSBTAG00000007705	COLEC12	collectin subfamily member 12 [Source:HGNC Symbol;Acc:HGNC:16016]	24:35630929-35816269	15.4486	-2.72464	-6.60996	3.16788e-09	3.60089e-08	27.7052	27.8389	30.8853	0	1.0588	5.20328
ENSBTAG00000021392	DCAF11	DDB1 and CUL4 associated factor 11 [Source:HGNC Symbol;Acc:HGNC:20258]	10:20855458-20863354	1593.01	-0.616409	-1.53305	3.17352e-09	3.60451e-08	1962.18	2031.28	1801	1151.15	1299.15	1313.31
ENSBTAG00000014917	GTPBP4	GTP binding protein 4 [Source:HGNC Symbol;Acc:HGNC:21535]	13:46689063-46703756	629.075	0.737709	1.66753	3.18142e-09	3.61069e-08	418.837	480.941	509.608	863.069	687.164	814.833
ENSBTAG00000020605	SMTNL2	smoothelin like 2 [Source:HGNC Symbol;Acc:HGNC:24764]	19:25702553-25724157	90.0371	-1.32298	-2.50182	3.19644e-09	3.62494e-08	110.821	129.595	150.566	44.1408	60.3518	44.7482
ENSBTAG00000009777	NUP35	nucleoporin 35 [Source:HGNC Symbol;Acc:HGNC:29797]	2:13455252-13487222	446.116	0.71508	1.64157	3.25648e-09	3.68733e-08	343.055	362.866	303.062	574.992	548.461	544.263
ENSBTAG00000011138	CCDC58	coiled-coil domain containing 58 [Source:HGNC Symbol;Acc:HGNC:31136]	1:67398385-67457625	251.382	0.863841	1.81988	3.25405e-09	3.68733e-08	185.788	175.673	168.904	368.227	296.465	313.237
ENSBTAG00000012975	VDAC2	voltage dependent anion channel 2 [Source:HGNC Symbol;Acc:HGNC:12672]	28:31154552-31168822	4029.42	0.71213	1.63822	3.28402e-09	3.71565e-08	3512.04	2923.09	2691.85	5112.2	5229.43	4707.92
ENSBTAG00000004334	NCSTN	nicastrin [Source:HGNC Symbol;Acc:HGNC:17091]	3:9453300-9468330	1687.84	-0.668975	-1.58994	3.30173e-09	3.73281e-08	2046.92	2268.39	1914.89	1146.5	1391.27	1359.1
ENSBTAG00000047766	G0S2	G0/G1 switch 2 [Source:HGNC Symbol;Acc:HGNC:30229]	16:75539496-75540404	351.763	2.98923	7.94051	3.31555e-09	3.74555e-08	15.4823	10.5596	60.8054	861.907	572.813	589.011
ENSBTAG00000047717	FAM222B	family with sequence similarity 222 member B [Source:HGNC Symbol;Acc:HGNC:25563]	19:20734088-20786818	154.737	-1.00065	-2.0009	3.35671e-09	3.78914e-08	213.493	190.073	219.093	101.059	103.763	100.944
XLOC_035304				11.4357	2.91642	7.54971	3.42899e-09	3.86775e-08	0.814858	0.959963	0.965166	30.2016	16.9409	18.7318
ENSBTAG00000011209	SYT11	synaptotagmin 11 [Source:HGNC Symbol;Acc:HGNC:19239]	3:14926783-14946170	287.386	0.810575	1.75391	3.51986e-09	3.96721e-08	202.085	216.952	203.65	360.096	337.759	403.774
ENSBTAG00000018415	TTLL4	tubulin tyrosine ligase like 4 [Source:HGNC Symbol;Acc:HGNC:28976]	2:107412038-107428757	281.604	-0.836583	-1.78582	3.58368e-09	4.03604e-08	330.018	351.346	406.335	190.502	203.29	208.131
ENSBTAG00000003793	NGLY1	N-glycanase 1 [Source:HGNC Symbol;Acc:HGNC:17646]	27:39876196-39934374	540.545	-0.692563	-1.61615	3.72055e-09	4.18698e-08	631.515	681.574	695.885	371.712	418.228	444.36
ENSBTAG00000002187	SERINC3	serine incorporator 3 [Source:HGNC Symbol;Acc:HGNC:11699]	13:73637279-73653752	1762.04	-0.669922	-1.59099	3.74913e-09	4.21591e-08	2319.9	2305.83	1879.18	1284.73	1328.8	1453.8
ENSBTAG00000008492	ZMYM3	zinc finger MYM-type containing 3 [Source:HGNC Symbol;Acc:HGNC:13054]	X:84689654-84704026	333.861	-0.947655	-1.92873	3.76346e-09	4.22878e-08	334.907	459.822	531.806	236.966	211.761	227.903
ENSBTAG00000008003	SMG7	protein SMG7 [Source:RefSeq peptide;Acc:NP_001180134]	16:66032151-66079837	1255.23	0.72472	1.65258	3.88353e-09	4.36037e-08	818.933	885.086	1124.42	1648.31	1475.97	1578.67
ENSBTAG00000011562	STK32C	serine/threonine kinase 32C [Source:HGNC Symbol;Acc:HGNC:21332]	26:51537509-51609090	67.7053	-1.47476	-2.77937	4.03772e-09	4.53002e-08	91.2641	114.236	98.4469	25.5552	44.4698	32.2603
ENSBTAG00000006368	N4BP3	NEDD4 binding protein 3 [Source:HGNC Symbol;Acc:HGNC:29852]	7:40573898-40576306	51.4429	1.60321	3.03819	4.0911e-09	4.5864e-08	23.6309	27.8389	20.2685	95.2512	68.8223	72.8459
ENSBTAG00000016451	HSPA14	heat shock protein family A (Hsp70) member 14 [Source:HGNC Symbol;Acc:HGNC:29526]	13:29778732-29803330	730.072	0.641784	1.56026	4.15602e-09	4.65563e-08	578.549	514.54	612.88	895.594	872.455	906.411
ENSBTAG00000016268	XRCC1	X-ray repair cross complementing 1 [Source:HGNC Symbol;Acc:HGNC:12828]	18:52081208-52100015	170.167	-0.988191	-1.9837	4.32733e-09	4.84384e-08	218.382	221.751	243.222	94.0896	123.88	119.675
ENSBTAG00000015651			26:51082253-51105116	101.53	-1.31061	-2.48047	4.33533e-09	4.84909e-08	116.525	153.594	169.869	44.1408	70.9399	54.1141
ENSBTAG00000000095	CD274	CD274 molecule [Source:HGNC Symbol;Acc:HGNC:17635]	8:39497223-39514616	761.237	0.797877	1.73854	4.34197e-09	4.85283e-08	564.697	522.22	571.378	966.452	776.104	1166.57
ENSBTAG00000019783	SPSB2	splA/ryanodine receptor domain and SOCS box containing 2 [Source:HGNC Symbol;Acc:HGNC:29522]	5:103939886-103942299	300.775	-0.969655	-1.95837	4.35038e-09	4.85853e-08	456.321	450.223	294.376	196.31	212.82	194.603
ENSBTAG00000006619	MATK	megakaryocyte-associated tyrosine-protein kinase [Source:RefSeq peptide;Acc:NP_001030183]	7:21421266-21429075	666.684	-0.962053	-1.94808	4.40294e-09	4.9135e-08	925.679	843.807	888.918	313.632	601.401	426.669
ENSBTAG00000013556	UNC13D	unc-13 homolog D [Source:HGNC Symbol;Acc:HGNC:23147]	19:56402887-56418246	1360.98	0.622769	1.53983	4.41226e-09	4.92015e-08	990.868	1091.48	1125.38	1616.95	1799.97	1541.21
ENSBTAG00000000359	EIF3J	eukaryotic translation initiation factor 3 subunit J [Source:RefSeq peptide;Acc:NP_001069611]	10:103984741-104002866	587.943	0.672659	1.59401	4.59193e-09	5.11662e-08	484.026	441.583	429.499	679.536	709.399	783.613
ENSBTAG00000010772	TPGS1	tubulin polyglutamylase complex subunit 1 [Source:HGNC Symbol;Acc:HGNC:25058]	7:44780281-44783986	103.152	-1.37863	-2.60021	4.69028e-09	5.22225e-08	184.973	152.634	114.855	69.696	59.293	37.4636
ENSBTAG00000016519	MBOAT1	membrane bound O-acyltransferase domain containing 1 [Source:HGNC Symbol;Acc:HGNC:21579]	23:37498572-37608778	528.53	0.877188	1.83679	4.69474e-09	5.22326e-08	350.389	344.627	415.021	530.851	698.811	831.483
ENSBTAG00000021176	CRISPLD2	Cysteine-rich secretory protein LCCL domain-containing 2 [Source:UniProtKB/Swiss-Prot;Acc:A6QLZ7]	18:10985132-11050904	40.005	1.71658	3.28657	4.77921e-09	5.31321e-08	17.9269	17.2793	16.4078	60.4032	61.4107	66.6019
ENSBTAG00000017064	ING4	inhibitor of growth family member 4 [Source:HGNC Symbol;Acc:HGNC:19423]	5:104145507-104152702	449.289	-0.714242	-1.64062	4.83343e-09	5.36942e-08	509.286	605.737	564.622	326.41	348.347	341.335
ENSBTAG00000006995	SPTBN1	spectrin beta, non-erythrocytic 1 [Source:HGNC Symbol;Acc:HGNC:11275]	11:37030009-37241384	620.967	0.874071	1.83283	4.85049e-09	5.38431e-08	372.39	392.625	540.493	943.219	690.34	786.735
ENSBTAG00000000995	FAM46A	family with sequence similarity 46 member A [Source:HGNC Symbol;Acc:HGNC:18345]	9:21763778-21766208	179.955	-1.16099	-2.23612	4.92437e-09	5.46218e-08	202.085	210.232	340.704	112.675	101.645	112.391
ENSBTAG00000013251			7:20843768-20861798	374.162	-0.728821	-1.65728	4.93942e-09	5.47474e-08	453.061	478.062	472.931	270.653	302.818	267.448
ENSBTAG00000019593	KNOP1	lysine rich nucleolar protein 1 [Source:HGNC Symbol;Acc:HGNC:34404]	25:17411489-17424291	152.053	0.988273	1.98381	5.007e-09	5.54546e-08	102.672	97.9162	101.342	223.027	195.879	191.481
ENSBTAG00000021675	PJA2	praja ring finger ubiquitin ligase 2 [Source:HGNC Symbol;Acc:HGNC:17481]	7:111045732-111095494	1016.74	-0.684842	-1.60753	5.05371e-09	5.59298e-08	1433.34	1181.71	1153.37	770.141	721.046	840.849
ENSBTAG00000000555	ACO1	aconitase 1 [Source:HGNC Symbol;Acc:HGNC:117]	8:11480118-11543046	7757.94	-0.697455	-1.62164	5.2806e-09	5.83968e-08	9756.3	10272.6	8830.3	5323.61	6362.36	6002.5
ENSBTAG00000005577	RNASEH2C	ribonuclease H2 subunit C [Source:HGNC Symbol;Acc:HGNC:24116]	29:44552309-44553484	162.197	-1.08911	-2.12743	5.40367e-09	5.97128e-08	264.829	208.312	193.998	81.312	118.586	106.147
ENSBTAG00000018366	SLC15A3	solute carrier family 15 member 3 [Source:HGNC Symbol;Acc:HGNC:18068]	29:37856702-37871618	2876.03	-0.855042	-1.80881	5.4495e-09	6.0174e-08	4194.08	3998.25	2964.99	1708.71	2406.66	1983.49
ENSBTAG00000021196	C12orf45	chromosome 12 open reading frame 45 [Source:HGNC Symbol;Acc:HGNC:28628]	5:68866724-68876104	151.029	0.988676	1.98436	5.54878e-09	6.12242e-08	110.006	96.9563	92.6559	206.765	192.702	207.09
ENSBTAG00000007424	LIF	leukemia inhibitory factor [Source:HGNC Symbol;Acc:HGNC:6596]	17:71413855-71418166	10.981	2.87564	7.33928	5.56397e-09	6.13457e-08	0	1.91993	0.965166	22.0704	20.1173	20.8131
ENSBTAG00000015888	PDE7B	phosphodiesterase 7B [Source:HGNC Symbol;Acc:HGNC:8792]	9:75034593-75191797	29.7527	-2.02316	-4.06473	5.60134e-09	6.17113e-08	51.3361	45.1183	52.119	5.808	11.6468	12.4879
ENSBTAG00000003667	TLN2	talin 2 [Source:HGNC Symbol;Acc:HGNC:15447]	10:47303876-47796327	41.7229	1.82397	3.54055	5.61742e-09	6.18422e-08	18.7417	15.3594	15.4427	82.4736	42.3522	75.9678
ENSBTAG00000010106	CCND3	cyclin D3 [Source:HGNC Symbol;Acc:HGNC:1585]	23:15707556-15714372	678.782	0.729362	1.65791	5.70705e-09	6.27818e-08	541.881	495.341	488.374	732.97	986.806	827.321
ENSBTAG00000019390	CA12	carbonic anhydrase 12 [Source:HGNC Symbol;Acc:HGNC:1371]	10:46749740-46768704	1021.61	2.38461	5.22203	5.77889e-09	6.35246e-08	184.158	183.353	361.937	2608.95	1105.39	1685.86
ENSBTAG00000047706	ING2	inhibitor of growth family member 2 [Source:HGNC Symbol;Acc:HGNC:6063]	27:13339706-13346831	203.336	-0.98732	-1.9825	5.87651e-09	6.45493e-08	310.461	277.429	227.779	119.645	156.703	128.001
ENSBTAG00000022890			24:2558226-2590450	319.046	-0.910825	-1.88012	5.96013e-09	6.54188e-08	462.84	435.823	357.111	183.533	267.877	207.09
ENSBTAG00000002470	CCDC78	coiled-coil domain containing 78 [Source:HGNC Symbol;Acc:HGNC:14153]	25:620322-623768	33.625	-2.01335	-4.0372	6.0544e-09	6.6404e-08	51.3361	63.3576	53.0841	3.4848	17.9997	12.4879
ENSBTAG00000030435	PNRC2	proline rich nuclear receptor coactivator 2 [Source:HGNC Symbol;Acc:HGNC:23158]	2:129536933-129540976	4130.02	-0.658303	-1.57823	6.09817e-09	6.68341e-08	5424.51	5309.55	4463.89	3346.57	3216.65	3018.94
ENSBTAG00000015878	RHNO1	RAD9-HUS1-RAD1 interacting nuclear orphan 1 [Source:HGNC Symbol;Acc:HGNC:28206]	5:107374654-107377720	151.986	-1.06032	-2.08539	6.13872e-09	6.72284e-08	205.344	242.871	172.765	89.4432	98.4688	103.025
ENSBTAG00000009948	TRIM25	tripartite motif containing 25 [Source:HGNC Symbol;Acc:HGNC:12932]	19:7939851-7959817	793.007	0.659641	1.57969	6.15764e-09	6.73853e-08	587.513	573.098	678.512	969.936	901.042	1047.94
ENSBTAG00000004154	SKIL	ski-like protein [Source:RefSeq peptide;Acc:NP_001192876]	1:97824479-97843625	211.34	1.11773	2.17005	6.2358e-09	6.81898e-08	115.71	100.796	176.625	338.026	237.172	299.709
ENSBTAG00000000737	DMXL2	Dmx like 2 [Source:HGNC Symbol;Acc:HGNC:2938]	10:58902923-58996135	430.166	1.89688	3.72407	6.38997e-09	6.98237e-08	127.933	129.595	227.779	865.392	499.756	730.54
ENSBTAG00000016822	PPIB	Peptidyl-prolyl cis-trans isomerase B [Source:UniProtKB/Swiss-Prot;Acc:P80311]	10:45874978-45880918	3044.09	-0.846158	-1.79771	6.43262e-09	7.02375e-08	4568.91	4164.32	3048.96	1910.83	2482.9	2088.59
ENSBTAG00000007754		NADH dehydrogenase [ubiquinone] 1 alpha subcomplex subunit 3 [Source:UniProtKB/Swiss-Prot;Acc:Q02371]	18:63462789-63466137	349.106	-0.87193	-1.83011	6.67425e-09	7.27676e-08	524.769	455.022	380.275	221.866	283.76	228.944
ENSBTAG00000009888	DRAM2	DNA damage regulated autophagy modulator 2 [Source:HGNC Symbol;Acc:HGNC:28769]	3:32376402-32404442	945.759	-0.731366	-1.66021	6.67172e-09	7.27676e-08	1355.11	1117.4	1078.09	663.274	644.812	815.874
ENSBTAG00000007780	CAMK1	calcium/calmodulin dependent protein kinase I [Source:HGNC Symbol;Acc:HGNC:1459]	22:16991344-17001919	107.938	-1.16676	-2.24507	6.73615e-09	7.3388e-08	132.822	160.314	159.252	63.888	74.1163	57.236
ENSBTAG00000014068		Voltage-dependent anion-selective channel protein 3 [Source:UniProtKB/Swiss-Prot;Acc:Q9MZ13]	27:36921292-36933273	2428.08	0.77114	1.70662	6.84843e-09	7.4556e-08	2123.52	1812.41	1416.86	3224.6	3036.65	2954.42
ENSBTAG00000004402	SLMO2	PRELI domain containing protein 3B [Source:RefSeq peptide;Acc:NP_001030553]	13:57855967-57864630	681.814	0.632471	1.55022	6.87188e-09	7.47559e-08	572.845	507.82	518.294	835.191	789.868	866.866
ENSBTAG00000000799	ICA1	islet cell autoantigen 1 [Source:HGNC Symbol;Acc:HGNC:5343]	4:17177736-17341262	103.374	-1.25427	-2.38546	7.00161e-09	7.60097e-08	151.564	175.673	114.855	51.1104	65.6459	61.3987
ENSBTAG00000002962			22:49203337-49208665	1339.77	-0.587493	-1.50263	7.00266e-09	7.60097e-08	1540.9	1699.13	1593.49	1105.84	1106.45	992.785
ENSBTAG00000012096	BCKDHB	branched chain keto acid dehydrogenase E1 subunit beta [Source:HGNC Symbol;Acc:HGNC:987]	9:20073014-20335161	40.7223	-1.75936	-3.38548	6.99521e-09	7.60097e-08	68.4481	72.9572	52.119	15.1008	19.0585	16.6505
ENSBTAG00000046775	MAN1B1	mannosidase alpha class 1B member 1 [Source:HGNC Symbol;Acc:HGNC:6823]	11:106125018-106152298	599.613	-0.762535	-1.69647	7.05248e-09	7.64939e-08	739.891	762.211	769.237	350.803	511.402	464.132
ENSBTAG00000018015	IL27	interleukin-27 subunit alpha precursor [Source:RefSeq peptide;Acc:NP_001158125]	25:26319022-26324595	607.935	0.788422	1.72718	7.18455e-09	7.78689e-08	390.317	408.944	531.806	709.738	730.575	876.232
ENSBTAG00000001589	TM9SF2	transmembrane 9 superfamily member 2 precursor [Source:RefSeq peptide;Acc:NP_001192252]	12:80317273-80373389	2087.57	-0.671738	-1.59299	7.25424e-09	7.85662e-08	2747.7	2670.62	2293.23	1433.41	1603.03	1777.44
ENSBTAG00000013065	HFE	hemochromatosis [Source:HGNC Symbol;Acc:HGNC:4886]	23:31614238-31621350	77.6692	-1.46395	-2.75864	7.33658e-09	7.9341e-08	106.746	143.994	97.4818	24.3936	45.5286	47.8701
ENSBTAG00000026375	RMI2	RecQ mediated genome instability 2 [Source:HGNC Symbol;Acc:HGNC:28349]	25:10052224-10057594	173.16	-1.02195	-2.03066	7.38004e-09	7.97523e-08	253.421	257.27	190.138	98.736	123.88	115.513
ENSBTAG00000016559	NUDT22	nudix hydrolase 22 [Source:HGNC Symbol;Acc:HGNC:28189]	29:43146856-43149460	163.45	-1.1157	-2.167	7.73655e-09	8.35434e-08	272.163	229.431	174.695	95.2512	120.704	88.4557
ENSBTAG00000008471	MX2	MX dynamin like GTPase 2 [Source:HGNC Symbol;Acc:HGNC:7533]	1:143119272-143155057	1572.27	0.693893	1.61764	7.9426e-09	8.57054e-08	1304.59	1228.75	1055.89	2122.24	1682.44	2039.68
ENSBTAG00000038190	SMAP1	small ArfGAP 1 [Source:HGNC Symbol;Acc:HGNC:19651]	9:10012309-10201631	299.244	-0.912835	-1.88274	7.98503e-09	8.61e-08	422.097	389.745	365.798	227.674	237.172	152.976
ENSBTAG00000002563	WDR45	WD repeat domain 45 [Source:HGNC Symbol;Acc:HGNC:28912]	X:92234971-92240178	214.277	-0.88548	-1.84738	8.0435e-09	8.66668e-08	287.645	287.989	262.525	132.422	168.35	146.732
ENSBTAG00000010060	SLC43A3	solute carrier family 43 member 3 [Source:HGNC Symbol;Acc:HGNC:17466]	15:81978440-81996848	2210.61	-0.585185	-1.50023	8.07714e-09	8.69654e-08	2546.43	2893.33	2530.66	1780.73	1776.67	1735.81
ENSBTAG00000000477	TLR5	toll like receptor 5 [Source:HGNC Symbol;Acc:HGNC:11851]	16:27303741-27306317	19.0447	-2.45335	-5.47688	8.11777e-09	8.73389e-08	30.9646	25.919	45.3628	4.6464	5.29402	2.08131
ENSBTAG00000016477	C19orf35	chromosome 19 open reading frame 35 [Source:HGNC Symbol;Acc:HGNC:24793]	7:22569683-22574912	29.2253	-2.11223	-4.3236	8.16242e-09	8.7755e-08	54.5955	34.5587	58.8751	10.4544	12.7057	4.16262
ENSBTAG00000003746	SCP2	sterol carrier protein 2 [Source:HGNC Symbol;Acc:HGNC:10606]	3:93846489-93968364	2323.58	-0.735299	-1.66474	8.17645e-09	8.78416e-08	3471.3	2852.05	2409.05	1759.82	1730.09	1719.16
ENSBTAG00000013238	CDK12	cyclin-dependent kinase 12 [Source:RefSeq peptide;Acc:NP_001192630]	19:40528317-40566472	555.985	0.810615	1.75396	8.25939e-09	8.86677e-08	330.018	405.104	470.036	656.304	658.576	815.874
ENSBTAG00000003942	PIP4K2C	phosphatidylinositol-5-phosphate 4-kinase type 2 gamma [Source:HGNC Symbol;Acc:HGNC:23786]	5:56190025-56197400	400.732	0.802735	1.74441	8.48558e-09	9.10293e-08	233.864	318.708	319.47	515.751	478.58	538.019
ENSBTAG00000032137	PNPLA6	neuropathy target esterase [Source:RefSeq peptide;Acc:NP_001070015]	7:17624452-17647840	285.915	-0.986	-1.98069	8.49671e-09	9.10822e-08	316.165	406.064	425.638	156.816	167.291	243.513
ENSBTAG00000000405		Vitamin K epoxide reductase complex subunit 1 [Source:UniProtKB/Swiss-Prot;Acc:Q6B4J2]	25:27457370-27459608	295.834	-1.03141	-2.04403	8.53781e-09	9.14561e-08	485.656	409.904	304.027	180.048	238.231	157.139
ENSBTAG00000014357	SDC2	syndecan 2 [Source:HGNC Symbol;Acc:HGNC:10659]	14:69930853-70050653	20.9298	-2.34101	-5.06656	8.64612e-09	9.25488e-08	39.1132	44.1583	27.0246	5.808	6.35283	3.12197
ENSBTAG00000000152			11:44509064-44570848	2242.73	0.591266	1.50657	9.03162e-09	9.66047e-08	1705.5	1769.21	1882.07	2749.51	2493.48	2856.6
ENSBTAG00000000283	CSF1	colony stimulating factor 1 [Source:HGNC Symbol;Acc:HGNC:2432]	3:33607139-33621030	473.796	-0.970432	-1.95943	9.30227e-09	9.94273e-08	512.546	602.857	778.889	256.714	287.995	403.774
ENSBTAG00000020944	PIEZO1	piezo type mechanosensitive ion channel component 1 [Source:HGNC Symbol;Acc:HGNC:28993]	18:13984761-14002517	913.376	0.784073	1.72199	9.51074e-09	1.01582e-07	508.472	706.533	788.541	1169.73	1144.57	1162.41
ENSBTAG00000019512	G6PD	glucose-6-phosphate 1-dehydrogenase [Source:RefSeq peptide;Acc:NP_001231064]	X:40484795-40500923	2111.1	-0.653703	-1.5732	9.57362e-09	1.02179e-07	2913.93	2592.86	2251.73	1680.84	1650.68	1576.59
ENSBTAG00000019915		gelsolin [Source:HGNC Symbol;Acc:HGNC:4620]	8:112578066-112639758	16130	-0.833987	-1.7826	9.71823e-09	1.03647e-07	22338.5	21196.9	18704.9	9931.68	13813.2	10794.7
ENSBTAG00000019892	HAS2	hyaluronan synthase 2 [Source:HGNC Symbol;Acc:HGNC:4819]	14:19703611-19733798	24.1925	-2.19037	-4.56424	9.81324e-09	1.04584e-07	36.6686	35.5186	52.119	9.2928	6.35283	5.20328
ENSBTAG00000017592	GPAT3	glycerol-3-phosphate acyltransferase 3 [Source:HGNC Symbol;Acc:HGNC:28157]	6:100070895-100141603	73.1705	1.48501	2.79919	9.91013e-09	1.0554e-07	29.3349	31.6788	49.2235	126.614	77.2927	124.879
ENSBTAG00000004881	MTHFD2	methylenetetrahydrofolate dehydrogenase (NADP+ dependent) 2, methenyltetrahydrofolate cyclohydrolase [Source:HGNC Symbol;Acc:HGNC:7434]	11:10409033-10430853	389.957	0.699662	1.62412	1.02457e-08	1.09035e-07	317.795	285.109	284.724	471.61	497.638	482.864
ENSBTAG00000019857	OTUD4	OTU domain-containing protein 4 [Source:RefSeq peptide;Acc:NP_001230240]	17:13286959-13327626	492.446	0.867812	1.82489	1.03102e-08	1.09562e-07	277.867	335.987	424.673	713.223	542.108	660.816
XLOC_034123				58.3874	-1.48251	-2.79435	1.03071e-08	1.09562e-07	92.079	93.1164	77.2133	29.04	34.9405	23.9351
ENSBTAG00000013544	LGALS8	galectin 8 [Source:HGNC Symbol;Acc:HGNC:6569]	28:9210587-9239723	600.645	0.704007	1.62902	1.03851e-08	1.10279e-07	462.025	407.024	496.095	773.626	659.635	805.467
ENSBTAG00000012297	FAM65C	family with sequence similarity 65 member C [Source:HGNC Symbol;Acc:HGNC:16168]	13:79329173-79355665	81.4912	2.98979	7.94357	1.10032e-08	1.16758e-07	0	5.75978	7.72133	199.795	115.41	160.261
ENSBTAG00000013303	ACSS2	acyl-CoA synthetase short-chain family member 2 [Source:HGNC Symbol;Acc:HGNC:15814]	13:64794728-64841518	401.874	-0.793402	-1.73316	1.10643e-08	1.17321e-07	521.509	554.859	458.454	246.259	336.7	293.465
XLOC_023937				112.129	-1.16787	-2.2468	1.10728e-08	1.17327e-07	160.527	157.434	151.531	81.312	73.0575	48.9108
ENSBTAG00000033412	B3GLCT	beta 3-glucosyltransferase [Source:HGNC Symbol;Acc:HGNC:20207]	12:29661280-29726355	74.1196	-1.42085	-2.67743	1.11713e-08	1.18285e-07	123.858	120.955	83.9694	36.0096	48.705	31.2197
ENSBTAG00000005462	FXR2	fragile X mental retardation syndrome-related protein 2 [Source:RefSeq peptide;Acc:NP_001193218]	19:27932717-27940208	450.089	-0.72018	-1.64739	1.1245e-08	1.1898e-07	517.435	605.737	562.692	304.339	338.817	371.514
ENSBTAG00000005969	EIF2S2	eukaryotic translation initiation factor 2 subunit beta [Source:HGNC Symbol;Acc:HGNC:3266]	13:64050711-64069300	1524.61	0.657588	1.57744	1.13081e-08	1.19561e-07	1341.26	1190.35	1004.74	1878.31	1891.02	1841.96
ENSBTAG00000018761	SLC35F6	solute carrier family 35 member F6 [Source:HGNC Symbol;Acc:HGNC:26055]	11:72793630-72809693	2230.31	-0.648327	-1.56735	1.14783e-08	1.21273e-07	2779.48	2880.85	2525.84	1546.09	1945.02	1704.59
ENSBTAG00000002539	TRIOBP	TRIO and F-actin binding protein [Source:HGNC Symbol;Acc:HGNC:17009]	5:110040663-110092020	275.893	0.884454	1.84607	1.15787e-08	1.22159e-07	159.712	198.712	219.093	376.359	308.112	393.368
XLOC_023019				11.0587	2.83965	7.15847	1.16425e-08	1.22744e-07	0	1.91993	0.965166	17.424	14.8233	31.2197
ENSBTAG00000037937			15:46854183-46858574	76.0641	1.33961	2.53084	1.16718e-08	1.22964e-07	44.8172	30.7188	49.2235	96.4128	122.821	112.391
ENSBTAG00000000501	KLHL13	kelch like family member 13 [Source:HGNC Symbol;Acc:HGNC:22931]	X:1975398-2038024	139.285	-1.25347	-2.38415	1.19648e-08	1.2587e-07	244.457	206.392	143.81	103.382	78.3515	59.3173
ENSBTAG00000007206	STRIP2	striatin interacting protein 2 [Source:HGNC Symbol;Acc:HGNC:22209]	4:94153704-94200845	44.7146	-1.67834	-3.2006	1.19619e-08	1.2587e-07	62.7441	69.1173	77.2133	26.7168	13.7645	18.7318
ENSBTAG00000005534	ENO3	enolase 3 [Source:HGNC Symbol;Acc:HGNC:3354]	19:27073498-27078655	153.098	1.13361	2.19408	1.19996e-08	1.26056e-07	92.079	104.636	84.9346	281.107	177.879	177.952
ENSBTAG00000012070	INTS2	integrator complex subunit 2 [Source:HGNC Symbol;Acc:HGNC:29241]	19:11401822-11455023	247.914	0.866179	1.82283	1.19977e-08	1.26056e-07	174.38	160.314	188.207	312.47	281.642	370.473
ENSBTAG00000009435	SMG5	SMG5, nonsense mediated mRNA decay factor [Source:HGNC Symbol;Acc:HGNC:24644]	3:14569447-14597121	1227.86	0.592174	1.50752	1.23483e-08	1.29627e-07	889.825	1055	987.365	1474.07	1531.03	1429.86
ENSBTAG00000018898	ARID4A	AT-rich interaction domain 4A [Source:HGNC Symbol;Acc:HGNC:9885]	10:70838970-70899184	570.048	-0.740023	-1.6702	1.27065e-08	1.33291e-07	702.408	689.253	754.76	364.743	401.287	507.84
ENSBTAG00000014907	IL11RA		8:77361667-77368154	60.0926	-1.50716	-2.8425	1.27629e-08	1.33788e-07	112.45	74.8771	83.9694	33.6864	24.3525	31.2197
ENSBTAG00000011338			10:2161055-2193663	46.5239	-1.66566	-3.17258	1.29734e-08	1.35897e-07	88.0047	72.9572	55.9796	24.3936	20.1173	17.6911
ENSBTAG00000002411	CTNND1	catenin delta 1 [Source:HGNC Symbol;Acc:HGNC:2515]	15:82283934-82329276	1451.02	0.6312	1.54885	1.30281e-08	1.36372e-07	1056.87	1071.32	1278.84	1633.21	1862.44	1803.46
ENSBTAG00000014610	GPAA1	glycosylphosphatidylinositol anchor attachment 1 [Source:HGNC Symbol;Acc:HGNC:4446]	14:1942672-1945910	992.329	-0.693251	-1.61692	1.30397e-08	1.36397e-07	1314.37	1291.15	1081.95	706.253	868.22	692.036
ENSBTAG00000010341	PWWP2A	PWWP domain containing 2A [Source:HGNC Symbol;Acc:HGNC:29406]	7:73779312-73797972	202.595	1.05035	2.07103	1.30657e-08	1.36572e-07	96.9681	119.995	173.73	295.046	250.937	278.896
ENSBTAG00000016760	LRRFIP2	LRR binding FLII interacting protein 2 [Source:HGNC Symbol;Acc:HGNC:6703]	22:10379811-10490263	452.915	0.68036	1.60254	1.31171e-08	1.37011e-07	369.946	331.187	338.773	541.306	600.342	535.937
ENSBTAG00000020382	RIN2	ras and Rab interactor 2 [Source:RefSeq peptide;Acc:NP_001095674]	13:39808123-39871299	916.356	-0.662493	-1.58282	1.33514e-08	1.39359e-07	1043.02	1090.52	1244.1	628.426	776.104	715.971
ENSBTAG00000039782	ZNF12	zinc finger protein 12 [Source:HGNC Symbol;Acc:HGNC:12902]	25:39051002-39055715	157.074	1.26206	2.39838	1.35859e-08	1.41706e-07	61.1144	82.5568	126.437	281.107	178.938	212.294
ENSBTAG00000018291	C2orf68	chromosome 2 open reading frame 68 [Source:HGNC Symbol;Acc:HGNC:34353]	11:49230913-49236832	346.073	-0.751467	-1.6835	1.36307e-08	1.42072e-07	437.579	479.981	388.962	256.714	251.995	261.204
ENSBTAG00000002755	ANKRD12	ankyrin repeat domain 12 [Source:HGNC Symbol;Acc:HGNC:29135]	24:41913310-41975447	1666.21	0.826223	1.77304	1.37201e-08	1.42903e-07	1033.24	1103.96	1443.89	2363.86	1700.44	2351.88
ENSBTAG00000005709	ABHD3	abhydrolase domain containing 3 [Source:HGNC Symbol;Acc:HGNC:18718]	24:34929110-34977410	208.989	-0.999908	-1.99987	1.42912e-08	1.48746e-07	303.942	308.148	229.709	105.706	149.291	157.139
ENSBTAG00000011677	HIST1H1C	histone cluster 1 H1 family member c [Source:HGNC Symbol;Acc:HGNC:4716]	23:31636947-31637588	42.4408	-1.95261	-3.87075	1.45354e-08	1.51181e-07	70.8927	50.878	87.8301	8.1312	28.5877	8.32524
ENSBTAG00000010909	SLC30A1	solute carrier family 30 member 1 [Source:HGNC Symbol;Acc:HGNC:11012]	16:73764976-73768065	134.194	-1.10303	-2.14805	1.46187e-08	1.5194e-07	213.493	152.634	187.242	95.2512	86.822	69.7239
ENSBTAG00000013357	PUM3	pumilio RNA binding family member 3 [Source:HGNC Symbol;Acc:HGNC:29676]	8:41938246-41979545	320.976	0.782791	1.72046	1.4698e-08	1.52655e-07	243.643	248.63	211.371	404.237	365.287	452.685
ENSBTAG00000023452	B9D2	B9 protein domain 2 [Source:HGNC Symbol;Acc:HGNC:28636]	18:50787088-50794673	181.96	-1.00165	-2.00229	1.52704e-08	1.58377e-07	285.2	239.991	207.511	106.867	141.88	110.309
ENSBTAG00000010232	NDUFS5	NADH:ubiquinone oxidoreductase subunit S5 [Source:HGNC Symbol;Acc:HGNC:7712]	3:107558702-107564198	737.372	-0.785369	-1.72353	1.54713e-08	1.60346e-07	1112.28	960.923	735.456	519.235	577.048	519.287
ENSBTAG00000039719	PHGDH	phosphoglycerate dehydrogenase [Source:HGNC Symbol;Acc:HGNC:8923]	3:23672339-23703529	368.75	-0.746344	-1.67754	1.55583e-08	1.61135e-07	475.877	503.021	411.161	281.107	254.113	287.221
ENSBTAG00000020704	RAMP3	receptor activity modifying protein 3 [Source:HGNC Symbol;Acc:HGNC:9845]	4:77171037-77193849	7.89143	2.99274	7.95982	1.57199e-08	1.62694e-07	0	0	0	23.232	10.588	13.5285
ENSBTAG00000025124	ZNF300	zinc finger protein 300 [Source:HGNC Symbol;Acc:HGNC:13091]	7:64233853-64237033	20.4103	2.19581	4.58148	1.57343e-08	1.62728e-07	5.70401	5.75978	5.791	34.848	37.0582	33.301
ENSBTAG00000016906	CYP27B1	cytochrome P450 family 27 subfamily B member 1 [Source:HGNC Symbol;Acc:HGNC:2606]	5:56024278-56029202	457.309	2.75815	6.76527	1.60408e-08	1.65781e-07	35.0389	24.959	110.994	980.391	562.225	1030.25
ENSBTAG00000030784	APPL2	adaptor protein, phosphotyrosine interacting with PH domain and leucine zipper 2 [Source:HGNC Symbol;Acc:HGNC:18242]	5:69039881-69091742	1338.86	-0.623681	-1.5408	1.66775e-08	1.72241e-07	1515.64	1689.53	1676.49	919.987	1111.74	1119.74
ENSBTAG00000017457	STK10	serine/threonine kinase 10 [Source:HGNC Symbol;Acc:HGNC:11388]	20:3759206-3880974	1455.28	0.614658	1.53119	1.68418e-08	1.73815e-07	1062.58	1187.47	1191.01	1839.97	1570.21	1880.46
ENSBTAG00000030650	TST	thiosulfate sulfurtransferase [Source:HGNC Symbol;Acc:HGNC:12388]	5:75810521-75817101	184.844	-1.06345	-2.08993	1.70451e-08	1.75789e-07	294.979	263.99	196.894	99.8976	146.115	107.187
ENSBTAG00000015403	TPP1	tripeptidyl-peptidase 1 precursor [Source:RefSeq peptide;Acc:NP_001069186]	15:47065387-47070711	2093.79	-0.632499	-1.55025	1.76559e-08	1.81833e-07	2583.92	2392.23	2675.44	1532.15	1518.33	1860.69
ENSBTAG00000019387	NIFK	nucleolar protein interacting with the FHA domain of MKI67 [Source:HGNC Symbol;Acc:HGNC:17838]	2:73804850-73815299	853.095	0.652107	1.57146	1.7675e-08	1.81903e-07	742.336	669.094	571.378	1084.93	1014.33	1036.49
ENSBTAG00000003516	TM2D2	TM2 domain containing 2 [Source:HGNC Symbol;Acc:HGNC:24127]	27:33798032-33804113	251.547	-0.859684	-1.81464	1.77049e-08	1.82083e-07	364.242	336.947	276.037	162.624	182.114	187.318
XLOC_005873				35.9353	-1.93361	-3.82011	1.77388e-08	1.82304e-07	75.7818	64.3175	36.6763	11.616	9.52924	17.6911
ENSBTAG00000010943			23:50234185-50323825	65.9477	-1.54032	-2.90858	1.77664e-08	1.8246e-07	92.079	102.716	106.168	13.9392	38.117	42.6669
ENSBTAG00000011602	RASAL3	RAS protein activator like 3 [Source:HGNC Symbol;Acc:HGNC:26129]	7:8710306-8722572	338.738	0.801574	1.743	1.79148e-08	1.83855e-07	216.752	235.191	284.724	482.064	419.287	394.408
XLOC_035803				50.6969	-1.56001	-2.94855	1.80677e-08	1.85294e-07	79.8561	69.1173	83.0043	18.5856	31.7641	21.8538
ENSBTAG00000000812			19:57604425-57621461	268.325	1.01917	2.02676	1.84128e-08	1.88702e-07	149.119	143.034	232.605	435.6	316.582	333.01
ENSBTAG00000012128	AASS	alpha-aminoadipic semialdehyde synthase, mitochondrial precursor [Source:RefSeq peptide;Acc:NP_001103267]	4:87301470-87373279	201.243	-0.871925	-1.8301	1.85205e-08	1.89674e-07	281.941	262.07	240.326	131.261	149.291	142.57
ENSBTAG00000002707	IPO4	importin 4 [Source:HGNC Symbol;Acc:HGNC:19426]	10:20801455-20810605	501.999	0.67432	1.59584	1.86045e-08	1.90401e-07	345.5	382.065	429.499	613.325	613.048	628.556
ENSBTAG00000012804	REEP5	receptor accessory protein 5 [Source:HGNC Symbol;Acc:HGNC:30077]	10:1043713-1094330	3685.63	-0.77684	-1.71337	1.96606e-08	2.01069e-07	5408.21	4616.46	3986.13	2239.57	2875.71	2987.72
ENSBTAG00000004499	RGS3	regulator of G-protein signaling 3 [Source:HGNC Symbol;Acc:HGNC:9999]	8:104422822-104543026	41.0589	-1.75872	-3.38399	1.98259e-08	2.02619e-07	80.671	47.9981	66.5964	17.424	21.1761	12.4879
ENSBTAG00000020433	NLRP1	NLR family pyrin domain containing 1 [Source:HGNC Symbol;Acc:HGNC:14374]	19:26638785-26668466	1388.78	-0.748977	-1.6806	1.99596e-08	2.03843e-07	1399.11	1801.85	2039.4	1124.43	1034.45	933.468
ENSBTAG00000012878	BMS1	ribosome biogenesis protein BMS1 homolog [Source:RefSeq peptide;Acc:NP_001193076]	28:13294667-13325141	650.577	0.641691	1.56016	2.00104e-08	2.0422e-07	473.433	562.538	484.513	815.443	746.457	821.077
ENSBTAG00000013957	GALNT3	polypeptide N-acetylgalactosaminyltransferase 3 [Source:HGNC Symbol;Acc:HGNC:4125]	2:30642215-30666124	61.0421	-1.40324	-2.64494	2.01078e-08	2.05072e-07	92.079	95.9963	82.0391	27.8784	35.9993	32.2603
ENSBTAG00000013919	BOLA-DRB3		23:25458594-25476944	1353.12	-0.744892	-1.67585	2.01853e-08	2.0572e-07	1826.91	1859.45	1413.97	859.584	1000.57	1158.25
ENSBTAG00000016357	VNN2	vanin 2 [Source:HGNC Symbol;Acc:HGNC:12706]	9:71884621-71913826	23.6937	-2.17076	-4.50259	2.03253e-08	2.07002e-07	44.0023	45.1183	32.8156	3.4848	5.29402	11.4472
ENSBTAG00000002728	ARID1B	AT-rich interaction domain 1B [Source:HGNC Symbol;Acc:HGNC:18040]	9:94882344-95271883	371.356	-0.699845	-1.62433	2.03993e-08	2.07612e-07	457.136	455.022	470.036	302.016	283.76	260.164
ENSBTAG00000039556	WIPI1	WD repeat domain, phosphoinositide interacting 1 [Source:HGNC Symbol;Acc:HGNC:25471]	19:62424507-62457703	296.179	-0.916706	-1.8878	2.10274e-08	2.13856e-07	420.467	401.264	346.495	157.978	258.348	192.521
XLOC_034285				35.4919	-1.84919	-3.60299	2.12544e-08	2.16015e-07	53.7806	58.5577	59.8403	8.1312	22.2349	10.4066
ENSBTAG00000014653	SPNS1	sphingolipid transporter 1 (putative) [Source:HGNC Symbol;Acc:HGNC:30621]	25:26126253-26134744	1695.11	0.658599	1.57855	2.13139e-08	2.16471e-07	1305.4	1431.3	1194.88	1803.97	2297.61	2137.51
ENSBTAG00000016506	ST3GAL4	ST3 beta-galactoside alpha-2,3-sialyltransferase 4 [Source:HGNC Symbol;Acc:HGNC:10864]	29:30073042-30112563	736.915	-0.983208	-1.97686	2.17615e-08	2.20864e-07	1140.8	1126.04	688.163	390.298	616.224	459.97
ENSBTAG00000001449	SRA1	steroid receptor RNA activator 1 [Source:HGNC Symbol;Acc:HGNC:11281]	7:53408163-53414128	666.92	0.630329	1.54792	2.18261e-08	2.21366e-07	564.697	498.221	501.886	870.039	757.045	809.63
ENSBTAG00000017325	ATG13	autophagy related 13 [Source:HGNC Symbol;Acc:HGNC:29091]	15:77451812-77493570	284.064	-0.774615	-1.71073	2.22812e-08	2.25826e-07	337.351	380.145	361.937	207.926	226.584	190.44
ENSBTAG00000017219	DDX51	DEAD-box helicase 51 [Source:HGNC Symbol;Acc:HGNC:20082]	17:46015020-46021726	146.318	1.04921	2.0694	2.2301e-08	2.2587e-07	86.375	74.8771	120.646	192.826	208.584	194.603
ENSBTAG00000005824	SPOP	speckle type BTB/POZ protein [Source:HGNC Symbol;Acc:HGNC:11254]	19:37570928-37653473	612.108	-0.623	-1.54007	2.2931e-08	2.32092e-07	806.71	720.932	702.641	480.903	479.638	481.823
ENSBTAG00000008283	FLI1	Friend leukemia integration 1 transcription factor [Source:RefSeq peptide;Acc:NP_001039763]	29:32664912-32725664	408.518	-0.76262	-1.69657	2.29508e-08	2.32132e-07	579.364	441.583	526.015	279.946	292.23	331.969
ENSBTAG00000010645	BoLA DR-ALPHA	major histocompatibility complex, class II, DR alpha [Source:HGNC Symbol;Acc:HGNC:4947]	23:25587526-25592227	8384.63	-0.870382	-1.82815	2.30457e-08	2.32931e-07	11535.9	12205	8928.75	4641.76	6353.88	6642.5
ENSBTAG00000011278	XYLB	xylulokinase [Source:HGNC Symbol;Acc:HGNC:12839]	22:11813891-11849423	143.458	-1.00835	-2.01162	2.33318e-08	2.35661e-07	185.788	207.352	186.277	77.8272	94.2336	109.269
ENSBTAG00000009543	ESYT1	extended synaptotagmin 1 [Source:HGNC Symbol;Acc:HGNC:29534]	5:57504094-57518152	1109.71	-0.737376	-1.66714	2.36186e-08	2.38393e-07	1299.7	1510.02	1365.71	650.496	956.1	876.232
ENSBTAG00000020106	AP2M1	adaptor related protein complex 2 mu 1 subunit [Source:HGNC Symbol;Acc:HGNC:564]	1:83583028-83591912	8919.14	-0.782819	-1.72049	2.38738e-08	2.40804e-07	12777	11669.3	9514.6	5676.74	7227.4	6649.79
ENSBTAG00000021204	TES	testin LIM domain protein [Source:HGNC Symbol;Acc:HGNC:14620]	4:52477241-52532254	106.713	1.20626	2.30739	2.42601e-08	2.44533e-07	51.3361	71.9972	65.6313	187.018	119.645	144.651
ENSBTAG00000005295	SLC35E1	solute carrier family 35 member E1 [Source:HGNC Symbol;Acc:HGNC:20803]	7:6385007-6401220	468.322	0.926633	1.90083	2.47853e-08	2.49655e-07	287.645	243.831	427.568	647.011	536.814	667.06
ENSBTAG00000009915	AP2A2	AP-2 complex subunit alpha-2 [Source:RefSeq peptide;Acc:NP_001069170]	29:50406823-50444533	2883.38	-0.667056	-1.58783	2.54813e-08	2.56489e-07	3349.88	3512.5	3777.66	1873.66	2461.72	2324.82
ENSBTAG00000043581	TXNRD2	thioredoxin reductase 2, mitochondrial precursor [Source:RefSeq peptide;Acc:NP_777051]	17:74887191-74913312	265.473	-0.884662	-1.84633	2.56547e-08	2.58058e-07	353.648	387.825	296.306	199.795	205.408	149.854
ENSBTAG00000004913		E3 ubiquitin-protein ligase RNF167 [Source:RefSeq peptide;Acc:NP_001069873]	19:27085162-27087524	317.314	-0.750739	-1.68265	2.59061e-08	2.60409e-07	375.65	439.663	383.171	218.381	242.466	244.554
ENSBTAG00000022004	FLNB	filamin B [Source:HGNC Symbol;Acc:HGNC:3755]	22:43674720-43815706	398.265	1.87991	3.68051	2.62581e-08	2.63586e-07	102.672	132.475	214.267	821.251	498.697	620.23
ENSBTAG00000023054	SLC25A16		28:25013024-25040775	219.965	0.898151	1.86368	2.67956e-08	2.68798e-07	178.454	123.835	153.461	289.238	263.642	311.156
ENSBTAG00000017196	PDIA3	protein disulfide isomerase family A member 3 [Source:HGNC Symbol;Acc:HGNC:4606]	21:55924230-55946434	7399.28	-0.716863	-1.6436	2.76191e-08	2.76869e-07	10080.6	9328.92	8268.58	4806.7	6043.66	5867.21
ENSBTAG00000006241			7:13954085-13969420	15454.1	-0.797205	-1.73773	2.80195e-08	2.80501e-07	19424.6	22564.9	17082.5	9679.62	12459	11513.8
ENSBTAG00000019492	FANCE	Fanconi anemia complementation group E [Source:HGNC Symbol;Acc:HGNC:3586]	23:9381446-9390572	159.907	0.945453	1.92579	2.80503e-08	2.80618e-07	106.746	119.995	97.4818	216.058	229.761	189.399
ENSBTAG00000011263		Eukaryotic translation initiation factor 6 [Source:UniProtKB/Swiss-Prot;Acc:Q9TU47]	13:65206238-65212123	652.961	0.643968	1.56262	2.84642e-08	2.84565e-07	559.808	469.422	494.165	732.97	819.515	841.89
ENSBTAG00000006320	DBT	dihydrolipoamide branched chain transacylase E2 [Source:HGNC Symbol;Acc:HGNC:2698]	3:43189905-43230271	173.82	-0.923747	-1.89704	2.86604e-08	2.86331e-07	247.717	239.991	198.824	113.837	125.998	116.553
ENSBTAG00000002980	GPT2	glutamic--pyruvic transaminase 2 [Source:HGNC Symbol;Acc:HGNC:18062]	18:15370927-15405215	111.944	-1.29942	-2.4613	2.87683e-08	2.87213e-07	148.304	150.714	184.347	92.928	39.1758	56.1954
ENSBTAG00000012981		Beta-hexosaminidase subunit alpha [Source:UniProtKB/Swiss-Prot;Acc:Q0V8R6]	10:19092344-19126422	3371.6	-0.823302	-1.76945	2.87887e-08	2.87222e-07	4883.45	4914.05	3179.26	2253.5	2614.19	2385.18
ENSBTAG00000010843	PGRMC2	progesterone receptor membrane component 2 [Source:HGNC Symbol;Acc:HGNC:16089]	17:29872406-29890867	811.085	-0.695274	-1.61919	2.90743e-08	2.89875e-07	1114.73	1024.28	877.336	532.013	646.929	671.223
ENSBTAG00000024492			16:52660395-52665705	682.215	2.31969	4.99224	2.92188e-08	2.91117e-07	91.2641	130.555	278.933	1553.06	959.277	1080.2
ENSBTAG00000016549	LRRC16A	capping protein regulator and myosin 1 linker 1 [Source:HGNC Symbol;Acc:HGNC:21581]	23:32029122-32339087	127.35	-1.15274	-2.22336	2.92954e-08	2.91683e-07	181.713	216.952	133.193	89.4432	74.1163	68.6832
ENSBTAG00000023632			18:34918530-34922481	50.7362	-1.66546	-3.17216	2.97444e-08	2.95952e-07	99.4127	72.9572	64.6661	22.0704	32.8229	12.4879
ENSBTAG00000018453	ANKRD37	ankyrin repeat domain 37 [Source:HGNC Symbol;Acc:HGNC:29593]	27:14706021-14708632	260.625	0.808962	1.75195	2.98616e-08	2.96717e-07	183.343	166.074	215.232	328.733	314.465	355.904
XLOC_024250				163.482	1.08088	2.11532	2.98441e-08	2.96717e-07	74.1521	109.436	126.437	260.198	220.231	190.44
ENSBTAG00000009315	CDON	cell adhesion associated, oncogene regulated [Source:HGNC Symbol;Acc:HGNC:17104]	29:29694499-29757830	158.613	-0.984547	-1.97869	2.99546e-08	2.9744e-07	206.974	180.473	249.013	102.221	101.645	111.35
ENSBTAG00000008142	IFIH1	interferon induced with helicase C domain 1 [Source:HGNC Symbol;Acc:HGNC:18873]	2:34217173-34272473	546.218	0.60917	1.52538	3.01317e-08	2.98996e-07	426.986	416.624	450.732	667.92	647.988	667.06
ENSBTAG00000000211			X:143827184-143930209	42.8808	-1.62388	-3.08204	3.01802e-08	2.99122e-07	65.1887	76.797	56.9448	17.424	20.1173	20.8131
ENSBTAG00000003642	PRDX1	peroxiredoxin 1 [Source:HGNC Symbol;Acc:HGNC:9352]	3:101152892-101166725	28872	0.840486	1.79065	3.01852e-08	2.99122e-07	24150.8	21286.2	16164.6	37796.2	39207.5	34626.8
ENSBTAG00000031941	PEPD	peptidase D [Source:HGNC Symbol;Acc:HGNC:8840]	18:44018758-44137173	2977.46	-0.79318	-1.73289	3.04055e-08	3.01103e-07	4054.73	4114.4	3200.49	1730.78	2562.31	2202.03
ENSBTAG00000016552	NME3	NME/NM23 nucleoside diphosphate kinase 3 [Source:HGNC Symbol;Acc:HGNC:7851]	25:1348415-1349600	125.661	-1.20323	-2.30255	3.04852e-08	3.01689e-07	215.937	167.994	146.705	92.928	79.4103	50.9921
ENSBTAG00000011409	CD72	CD72 molecule [Source:HGNC Symbol;Acc:HGNC:1696]	8:60212308-60219700	225.539	0.85709	1.81138	3.1734e-08	3.13835e-07	160.527	178.553	138.019	320.602	293.289	262.245
ENSBTAG00000015286	GOLGA1	golgin A1 [Source:HGNC Symbol;Acc:HGNC:4424]	11:95869270-95911957	279.538	-0.779747	-1.71683	3.18768e-08	3.15035e-07	315.35	379.185	369.659	195.149	215.996	201.887
ENSBTAG00000012348	LRRC71	leucine rich repeat containing 71 [Source:HGNC Symbol;Acc:HGNC:26556]	3:13973123-13985544	405.31	-1.90503	-3.74515	3.35837e-08	3.31681e-07	398.466	804.449	782.75	106.867	186.35	152.976
ENSBTAG00000014057	SLC35A1	solute carrier family 35 member A1 [Source:HGNC Symbol;Acc:HGNC:11021]	9:63302749-63334395	287.22	-0.846534	-1.79818	3.37547e-08	3.33146e-07	409.059	339.827	363.868	161.462	215.996	233.107
XLOC_006938				7.22799	2.92652	7.60276	3.45234e-08	3.40504e-07	0	0	0	13.9392	16.9409	12.4879
ENSBTAG00000004511	VAV2	vav guanine nucleotide exchange factor 2 [Source:HGNC Symbol;Acc:HGNC:12658]	11:104646646-104689322	92.8959	1.27985	2.42814	3.4678e-08	3.41799e-07	44.0023	43.1983	70.4571	162.624	111.174	125.919
ENSBTAG00000008223	NLRC4	Bos taurus NLR family, CARD domain containing 4 (NLRC4), mRNA. [Source:RefSeq mRNA;Acc:NM_001192323]	11:14834022-14887359	693.827	0.715549	1.64211	3.48424e-08	3.4319e-07	515.805	469.422	583.925	726	901.042	966.769
ENSBTAG00000020000	RAP1GAP2	RAP1 GTPase activating protein 2 [Source:HGNC Symbol;Acc:HGNC:29176]	19:24395974-24452796	47.277	1.61985	3.07343	3.51176e-08	3.45668e-07	20.3715	16.3194	27.9898	75.504	52.9402	90.537
ENSBTAG00000008541	MGST1	microsomal glutathione S-transferase 1 [Source:HGNC Symbol;Acc:HGNC:7061]	5:93926791-93950162	130.139	-1.30365	-2.46853	3.55141e-08	3.49337e-07	204.529	215.992	141.879	109.19	59.293	49.9514
ENSBTAG00000003115	KBTBD2	kelch repeat and BTB domain containing 2 [Source:HGNC Symbol;Acc:HGNC:21751]	4:64321838-64324408	632.668	0.626279	1.54358	3.5695e-08	3.50881e-07	470.988	516.46	500.921	789.888	695.634	822.118
ENSBTAG00000000279	RAB26	Ras-related protein Rab-26 [Source:UniProtKB/Swiss-Prot;Acc:Q29RR0]	25:1680110-1686192	102.629	-1.19811	-2.29439	3.61393e-08	3.55011e-07	117.34	167.034	149.601	54.5952	75.1751	52.0328
ENSBTAG00000011095	FAR2	fatty acyl-CoA reductase 2 [Source:HGNC Symbol;Acc:HGNC:25531]	5:80665382-80721457	40.7188	1.71593	3.28509	3.62198e-08	3.55564e-07	14.6674	20.1592	17.373	46.464	58.2342	87.415
ENSBTAG00000007728	PES1	pescadillo homolog [Source:RefSeq peptide;Acc:NP_001179229]	17:71681088-71700449	633.471	0.604843	1.52081	3.63358e-08	3.56465e-07	502.768	502.061	498.991	745.747	829.044	722.215
ENSBTAG00000014588	RSL1D1	Ribosomal L1 domain-containing protein 1 [Source:UniProtKB/Swiss-Prot;Acc:A4FV97]	25:10596931-10609096	745.951	0.655674	1.57535	3.69707e-08	3.62451e-07	591.587	646.055	494.165	890.947	884.102	968.85
ENSBTAG00000001887		signal transducing adaptor molecule 2 [Source:HGNC Symbol;Acc:HGNC:11358]	2:44146496-44166620	209.547	0.825535	1.77219	3.7107e-08	3.63545e-07	157.268	138.235	154.427	276.461	251.995	278.896
ENSBTAG00000014603	VAMP1	vesicle-associated membrane protein 1 [Source:RefSeq peptide;Acc:NP_001069098]	5:104285969-104292908	158.138	-1.20634	-2.30751	3.75657e-08	3.67793e-07	152.379	249.59	268.316	67.3728	116.468	94.6996
ENSBTAG00000012543	EDA	ectodysplasin A [Source:HGNC Symbol;Acc:HGNC:3157]	X:85708003-86099973	14.7654	-2.5206	-5.73822	3.77628e-08	3.69476e-07	25.2606	35.5186	20.2685	2.3232	1.0588	4.16262
ENSBTAG00000014668	NAGK	N-acetylglucosamine kinase [Source:HGNC Symbol;Acc:HGNC:17174]	11:13405927-13415101	717.857	-0.624031	-1.54118	3.78359e-08	3.69945e-07	812.414	915.805	889.883	518.074	620.459	550.507
ENSBTAG00000007981	GRK5	G protein-coupled receptor kinase 5 [Source:HGNC Symbol;Acc:HGNC:4544]	26:39702550-39930993	148.213	0.9916	1.98839	3.80642e-08	3.7193e-07	95.3384	88.3166	110.029	205.603	167.291	222.7
ENSBTAG00000009104	SERP1	stress associated endoplasmic reticulum protein 1 [Source:HGNC Symbol;Acc:HGNC:10759]	1:118537063-118539344	530.894	-0.681907	-1.60426	3.85778e-08	3.76698e-07	749.67	593.257	623.497	393.783	420.345	404.815
ENSBTAG00000012545	CASC4	cancer susceptibility 4 [Source:HGNC Symbol;Acc:HGNC:24892]	10:103802803-103891475	682.042	-0.600474	-1.51621	3.87535e-08	3.77911e-07	868.639	820.768	780.819	505.296	552.696	564.035
ENSBTAG00000030258	CDC42EP1	CDC42 effector protein 1 [Source:HGNC Symbol;Acc:HGNC:17014]	5:109925709-109933537	190.409	-0.926803	-1.90106	3.87431e-08	3.77911e-07	229.79	269.75	252.873	159.139	114.351	116.553
ENSBTAG00000008656	KBTBD6	kelch repeat and BTB domain-containing protein 6 [Source:RefSeq peptide;Acc:NP_001192469]	12:11363648-11365765	12.1586	2.65267	6.2883	3.90289e-08	3.80344e-07	0	0.959963	3.86066	31.3632	20.1173	16.6505
XLOC_022357				26.9765	1.95553	3.87857	3.91789e-08	3.81553e-07	8.14858	12.4795	7.72133	55.7568	43.411	34.3416
ENSBTAG00000008034	LMAN2	lectin, mannose binding 2 [Source:HGNC Symbol;Acc:HGNC:16986]	7:40185729-40206355	1421.14	-0.631309	-1.54897	4.07791e-08	3.96873e-07	1897.8	1787.45	1506.62	1014.08	1166.8	1154.09
ENSBTAG00000045548	CRKL	CRK like proto-oncogene, adaptor protein [Source:HGNC Symbol;Acc:HGNC:2363]	17:74286482-74297800	388.151	0.751693	1.68377	4.1089e-08	3.99624e-07	277.052	280.309	305.958	479.741	566.46	419.384
ENSBTAG00000044071	HRH2	histamine receptor H2 [Source:HGNC Symbol;Acc:HGNC:5183]	10:5409681-5410760	100.133	1.37117	2.58681	4.1313e-08	4.01537e-07	44.8172	53.7579	62.7358	87.12	157.762	194.603
ENSBTAG00000021700	MADD	MAP kinase activating death domain [Source:HGNC Symbol;Acc:HGNC:6766]	15:78346046-78382745	285.233	0.911055	1.88042	4.2082e-08	4.08471e-07	154.823	177.593	256.734	364.743	358.935	398.571
ENSBTAG00000025778	EMC9	ER membrane protein complex subunit 9 [Source:HGNC Symbol;Acc:HGNC:20273]	10:20844420-20846694	100.696	-1.15819	-2.23178	4.33869e-08	4.20858e-07	148.304	142.075	131.263	51.1104	78.3515	53.0734
ENSBTAG00000001839	OCIAD2	OCIA domain containing 2 [Source:HGNC Symbol;Acc:HGNC:28685]	6:69175254-69187082	914.766	-0.757472	-1.69053	4.35087e-08	4.21762e-07	1376.3	1179.79	903.395	628.426	726.34	674.345
ENSBTAG00000004294	EVI5L	ecotropic viral integration site 5 like [Source:HGNC Symbol;Acc:HGNC:30464]	7:17832596-17865095	433.802	-0.664641	-1.58517	4.35609e-08	4.21989e-07	506.027	545.259	549.179	304.339	348.347	349.66
ENSBTAG00000001498	CYTH2		18:55592324-55601291	283.642	-0.741247	-1.67162	4.36217e-08	4.22299e-07	360.167	350.386	357.111	229.997	206.467	197.724
ENSBTAG00000021527	IGF1R	insulin like growth factor 1 receptor [Source:HGNC Symbol;Acc:HGNC:5465]	21:8208822-8268093	439.044	-0.871491	-1.82955	4.41105e-08	4.2675e-07	504.397	541.419	666.93	234.643	305.994	380.88
ENSBTAG00000008353	CDKN1A	cyclin dependent kinase inhibitor 1A [Source:HGNC Symbol;Acc:HGNC:1784]	23:10560499-10568780	1028.88	0.631583	1.54926	4.4294e-08	4.28243e-07	784.709	772.77	857.067	1225.49	1109.63	1423.62
ENSBTAG00000004310			21:58424917-58441795	733.893	-0.660808	-1.58097	4.50926e-08	4.35677e-07	968.052	850.527	885.057	496.003	649.047	554.669
ENSBTAG00000006792	EHD4	EH domain containing 4 [Source:HGNC Symbol;Acc:HGNC:3245]	10:37412316-37496211	753.53	-0.621426	-1.53839	4.52244e-08	4.36664e-07	934.642	824.608	986.4	548.275	625.753	601.499
ENSBTAG00000022396			29:26668047-26671801	28498.9	2.52514	5.75629	4.53433e-08	4.37524e-07	4218.52	3990.57	7180.83	88817.1	24491.2	42295.3
ENSBTAG00000018238	ABTB1	ankyrin repeat and BTB domain containing 1 [Source:HGNC Symbol;Acc:HGNC:18275]	22:60502719-60507367	1101.64	-0.829085	-1.77656	4.53932e-08	4.37718e-07	1136.73	1486.98	1623.41	878.17	883.043	601.499
ENSBTAG00000015978	ANXA1	annexin A1 [Source:RefSeq peptide;Acc:NP_786978]	8:49624473-49642916	9089.25	-0.849039	-1.8013	4.5888e-08	4.42199e-07	13755.6	11987.1	9482.75	5393.31	7473.04	6443.74
ENSBTAG00000014069	PDK4	pyruvate dehydrogenase kinase 4 [Source:HGNC Symbol;Acc:HGNC:8812]	4:12754202-12767677	230.517	-0.98191	-1.97508	4.68904e-08	4.51266e-07	295.794	299.508	328.156	207.926	114.351	137.366
ENSBTAG00000012512	GPR137	G protein-coupled receptor 137 [Source:HGNC Symbol;Acc:HGNC:24300]	29:43203589-43206666	193.862	-0.841367	-1.79175	4.75388e-08	4.57206e-07	255.866	248.63	245.152	139.392	147.174	126.96
ENSBTAG00000037605			23:25426330-25430097	3269.13	-0.93099	-1.90658	4.77161e-08	4.58612e-07	4480.09	4998.53	3463.02	1543.77	2548.54	2580.82
ENSBTAG00000044126	SNTB1	syntrophin beta 1 [Source:HGNC Symbol;Acc:HGNC:11168]	14:84253919-84504093	79.2676	1.27421	2.41866	4.77719e-08	4.58848e-07	35.0389	39.3585	60.8054	112.675	111.174	116.553
ENSBTAG00000000483		hyaluronidase-1 precursor [Source:RefSeq peptide;Acc:NP_001017941]	22:50600489-50601799	248.313	0.874387	1.83323	4.81816e-08	4.6248e-07	134.452	191.993	195.929	299.693	347.288	320.522
ENSBTAG00000017602	TMEM45B	transmembrane protein 45B [Source:HGNC Symbol;Acc:HGNC:25194]	29:36619711-36645779	7.30862	2.89954	7.46189	4.91665e-08	4.71626e-07	0	0	0	18.5856	16.9409	8.32524
ENSBTAG00000011954	SEC11C	SEC11 homolog C, signal peptidase complex subunit [Source:HGNC Symbol;Acc:HGNC:23400]	24:58659025-58670236	546.019	-0.703374	-1.62831	4.9705e-08	4.7648e-07	739.891	698.853	596.472	367.066	466.933	406.896
ENSBTAG00000005476	METTL21A	methyltransferase like 21A [Source:HGNC Symbol;Acc:HGNC:30476]	2:96340578-96349542	166.777	0.917156	1.88839	4.97614e-08	4.7671e-07	124.673	113.276	104.238	245.098	195.879	217.497
ENSBTAG00000020777	ERCC3	ERCC excision repair 3, TFIIH core complex helicase subunit [Source:HGNC Symbol;Acc:HGNC:3435]	2:5181037-5211357	558.672	0.601709	1.51751	5.04802e-08	4.83281e-07	419.652	441.583	467.14	684.183	676.576	662.897
ENSBTAG00000006938	PPM1F	protein phosphatase, Mg2+/Mn2+ dependent 1F [Source:HGNC Symbol;Acc:HGNC:19388]	17:73955266-73967283	208.753	0.94615	1.92672	5.0775e-08	4.85786e-07	149.934	122.875	149.601	317.117	300.7	212.294
ENSBTAG00000006244	WDR83OS	WD repeat domain 83 opposite strand [Source:HGNC Symbol;Acc:HGNC:30203]	7:13940092-13953200	1034.9	-0.680205	-1.60237	5.09188e-08	4.86845e-07	1492.82	1257.55	1081.95	734.131	834.338	808.589
ENSBTAG00000018735	C20orf27	chromosome 20 open reading frame 27 [Source:HGNC Symbol;Acc:HGNC:15873]	13:51888452-51901483	754.571	-0.752193	-1.68435	5.1583e-08	4.92874e-07	1058.5	941.724	850.311	444.893	659.635	572.36
ENSBTAG00000005496	RP2	retinitis pigmentosa 2 (X-linked recessive) [Source:HGNC Symbol;Acc:HGNC:10274]	X:90487298-90537534	470.201	-0.714644	-1.64108	5.20366e-08	4.96885e-07	680.407	526.06	551.11	329.895	368.464	365.27
ENSBTAG00000008310	TMEM9B	TMEM9 domain family member B [Source:HGNC Symbol;Acc:HGNC:1168]	15:44215628-44234314	2178.55	-0.682815	-1.60527	5.38047e-08	5.13435e-07	3029.64	2794.45	2249.8	1556.54	1846.55	1594.28
ENSBTAG00000020758	MAP3K12	mitogen-activated protein kinase kinase kinase 12 [Source:RefSeq peptide;Acc:NP_001192220]	5:26695587-26701690	216.37	-0.985482	-1.97997	5.42852e-08	5.17348e-07	207.789	322.548	338.773	140.554	138.703	149.854
ENSBTAG00000016240	RNF157	RING finger protein 157 [Source:RefSeq peptide;Acc:NP_001192547]	19:56112050-56167541	544.16	-0.720561	-1.64782	5.43734e-08	5.17852e-07	680.407	640.295	718.083	334.541	412.934	478.701
ENSBTAG00000015265	TIGD2	tigger transposable element derived 2 [Source:HGNC Symbol;Acc:HGNC:18333]	6:37117550-37119127	177.502	-0.975215	-1.96593	5.47296e-08	5.20906e-07	280.311	242.871	187.242	106.867	123.88	123.838
ENSBTAG00000019741	C3AR1	complement C3a receptor 1 [Source:HGNC Symbol;Acc:HGNC:1319]	5:102025881-102035208	2574.69	-2.3481	-5.09152	5.49799e-08	5.22611e-07	5022.79	5047.48	3595.24	236.966	868.22	677.466
ENSBTAG00000018372	STARD7	StAR related lipid transfer domain containing 7 [Source:HGNC Symbol;Acc:HGNC:18063]	11:2286338-2305243	1121.79	0.591894	1.50722	5.54543e-08	5.2678e-07	881.677	970.522	825.217	1442.71	1375.39	1235.26
ENSBTAG00000017085	AGA	aspartylglucosaminidase [Source:HGNC Symbol;Acc:HGNC:318]	27:7670610-7681826	461.058	-0.701252	-1.62591	5.56035e-08	5.27856e-07	585.883	626.856	504.782	334.541	387.522	326.766
ENSBTAG00000014964	GALK1	galactokinase [Source:RefSeq peptide;Acc:NP_001092851]	19:56465683-56472219	604.971	-0.698998	-1.62338	5.57974e-08	5.29355e-07	789.598	802.529	660.173	419.338	531.52	426.669
ENSBTAG00000007592	RARG	retinoic acid receptor gamma [Source:HGNC Symbol;Acc:HGNC:9866]	5:26935718-26956343	130.334	-1.0445	-2.06265	5.60055e-08	5.30985e-07	168.676	181.433	181.451	61.5648	91.0572	97.8216
ENSBTAG00000038131			1:83736248-83764147	66.9609	-1.44148	-2.71598	5.69764e-08	5.39842e-07	70.8927	124.795	103.273	42.9792	29.6465	30.179
ENSBTAG00000013860	GADD45A	growth arrest and DNA damage inducible alpha [Source:HGNC Symbol;Acc:HGNC:4095]	3:77972153-77975265	685.471	-1.61514	-3.06342	5.79029e-08	5.48267e-07	1253.25	1212.43	709.397	390.298	307.053	240.391
ENSBTAG00000006189	ACTG1	Actin, cytoplasmic 2 Actin, cytoplasmic 2, N-terminally processed [Source:UniProtKB/Swiss-Prot;Acc:P63258]	19:51868429-51871276	30575.1	0.715322	1.64185	5.79749e-08	5.48595e-07	24575.3	21245.9	23292.3	33398.3	41810.1	39128.6
ENSBTAG00000013112	C5orf15	chromosome 5 open reading frame 15 [Source:HGNC Symbol;Acc:HGNC:20656]	7:47231929-47244897	1750.72	-0.732403	-1.6614	5.81036e-08	5.49459e-07	2532.58	2343.27	1700.62	1398.57	1244.1	1285.21
XLOC_011955				88.3666	1.53964	2.90721	5.82235e-08	5.50238e-07	43.1875	32.6387	51.1538	190.502	146.115	66.6019
ENSBTAG00000000204	C9orf91	transmembrane protein 268 [Source:HGNC Symbol;Acc:HGNC:24513]	8:105510825-105535712	694.279	0.626246	1.54354	5.85761e-08	5.52953e-07	516.62	599.977	516.364	890.947	766.574	875.191
XLOC_014160				251.714	0.855351	1.8092	5.8586e-08	5.52953e-07	189.047	142.075	201.72	324.087	293.289	360.067
ENSBTAG00000013569	CD38	CD38 molecule [Source:HGNC Symbol;Acc:HGNC:1667]	6:115802869-115858942	177.529	2.19676	4.58449	5.87878e-08	5.545e-07	40.7429	28.7989	77.2133	362.419	199.055	356.945
ENSBTAG00000030170	HN1	hematological and neurological expressed 1 [Source:HGNC Symbol;Acc:HGNC:14569]	19:56938745-56953081	1527.99	-0.846047	-1.79757	6.0278e-08	5.67827e-07	2395.68	2026.48	1495.04	980.391	1315.03	955.321
ENSBTAG00000047545	RGAG4	retrotransposon gag domain containing 4 [Source:HGNC Symbol;Acc:HGNC:29430]	X:83676302-83678026	342.94	-0.729856	-1.65847	6.12284e-08	5.7641e-07	379.724	447.343	461.349	236.966	271.054	261.204
ENSBTAG00000021694	SPAST	spastin [Source:HGNC Symbol;Acc:HGNC:11233]	11:14714304-14769808	380.522	-0.728438	-1.65684	6.1452e-08	5.78145e-07	483.211	442.543	502.851	247.421	327.171	279.936
ENSBTAG00000015160	PLD4	phospholipase D family member 4 [Source:HGNC Symbol;Acc:HGNC:23792]	21:70999273-71004734	202.575	-0.881282	-1.84201	6.15991e-08	5.79157e-07	248.532	259.19	284.724	117.322	166.232	139.448
ENSBTAG00000014958	PRKAR2B	protein kinase cAMP-dependent type II regulatory subunit beta [Source:HGNC Symbol;Acc:HGNC:9392]	4:48434955-48535433	441.12	0.80704	1.74962	6.17473e-08	5.79808e-07	344.685	241.911	368.693	600.547	501.873	589.011
ENSBTAG00000020481	GXYLT2	glucoside xylosyltransferase 2 [Source:HGNC Symbol;Acc:HGNC:33383]	22:28846978-28904207	253.467	-0.925262	-1.89903	6.17187e-08	5.79808e-07	355.278	263.99	382.206	197.472	138.703	183.155
ENSBTAG00000010604	PNO1	partner of NOB1 homolog [Source:HGNC Symbol;Acc:HGNC:32790]	11:66566347-66575632	283.566	0.784474	1.72246	6.40839e-08	6.00981e-07	238.753	203.512	177.591	385.651	346.229	349.66
ENSBTAG00000048230	C6orf132	chromosome 6 open reading frame 132 [Source:HGNC Symbol;Acc:HGNC:21288]	23:15841664-15847756	18.1673	2.25739	4.78126	6.42711e-08	6.02352e-07	3.25943	7.6797	2.8955	40.656	23.2937	31.2197
ENSBTAG00000007734	MEMO1	mediator of cell motility 1 [Source:HGNC Symbol;Acc:HGNC:14014]	11:14564175-14627388	656.449	0.638829	1.55706	6.49946e-08	6.08745e-07	578.549	467.502	488.374	745.747	833.279	825.24
ENSBTAG00000012012	CYB5A	cytochrome b5 type A [Source:HGNC Symbol;Acc:HGNC:2570]	24:4413368-4445873	378.006	-0.775565	-1.71186	6.62097e-08	6.1973e-07	541.881	502.061	392.823	250.906	284.818	295.546
ENSBTAG00000007106			1:146859201-146867963	292.656	-0.751268	-1.68327	6.70139e-08	6.26546e-07	378.094	378.225	348.425	228.835	233.996	188.359
ENSBTAG00000011698	TYK2	tyrosine kinase 2 [Source:HGNC Symbol;Acc:HGNC:12440]	7:16103271-16132860	4618.66	0.676046	1.59775	6.70232e-08	6.26546e-07	2992.16	3559.54	4074.93	5830.07	5375.55	5879.7
ENSBTAG00000007755			5:111073487-111088530	296.601	0.737066	1.66678	6.71432e-08	6.27268e-07	227.345	204.472	231.64	399.591	337.759	378.798
ENSBTAG00000000133	CD68	CD68 molecule [Source:HGNC Symbol;Acc:HGNC:1693]	19:27921927-27923997	39323.3	-0.760228	-1.69376	6.72794e-08	6.2814e-07	54360	53961.4	40537.9	27870.3	29084.3	30125.9
ENSBTAG00000016211	GCDH	glutaryl-CoA dehydrogenase [Source:HGNC Symbol;Acc:HGNC:4189]	7:13771153-13777950	268.003	-0.787998	-1.72668	6.79266e-08	6.3378e-07	369.946	313.908	337.808	198.634	217.055	170.667
ENSBTAG00000000778			23:17867543-17873174	5125.45	0.606929	1.52301	6.94383e-08	6.47063e-07	4291.86	4078.88	3783.45	6225.02	5650.84	6722.63
ENSBTAG00000016269	ME2	malic enzyme 2 [Source:HGNC Symbol;Acc:HGNC:6984]	24:50870262-50928290	824.534	-0.589747	-1.50498	6.98318e-08	6.50317e-07	1064.2	1007	905.326	674.89	677.635	618.149
ENSBTAG00000013341	GYG2	glycogenin 2 [Source:HGNC Symbol;Acc:HGNC:4700]	X:140120347-140138151	130.865	0.981485	1.9745	7.00523e-08	6.51957e-07	101.042	78.717	80.1088	168.432	178.938	177.952
ENSBTAG00000020739	NXT2	nuclear transport factor 2 like export factor 2 [Source:HGNC Symbol;Acc:HGNC:18151]	X:62392938-62399511	306.607	0.760511	1.69409	7.21763e-08	6.71299e-07	258.31	190.073	229.709	377.52	388.581	395.449
ENSBTAG00000017124	GPSM2	G-protein signaling modulator 2 [Source:HGNC Symbol;Acc:HGNC:29501]	3:34545729-34580297	161.534	-0.912023	-1.88168	7.40682e-08	6.88459e-07	214.308	212.152	210.406	92.928	124.939	114.472
ENSBTAG00000000802	LYVE1	lymphatic vessel endothelial hyaluronan receptor 1 [Source:HGNC Symbol;Acc:HGNC:14687]	15:42678184-42692464	18.391	-2.2454	-4.74169	7.46975e-08	6.9387e-07	30.1498	32.6387	33.7808	1.1616	7.41163	5.20328
ENSBTAG00000014782	STAB1	stabilin 1 [Source:HGNC Symbol;Acc:HGNC:18628]	22:48884238-48909562	5520.62	-1.88016	-3.68116	7.51155e-08	6.97311e-07	5317.77	9638.03	12017.3	1575.13	2716.89	1858.61
ENSBTAG00000001492	FYB	FYN binding protein [Source:HGNC Symbol;Acc:HGNC:4036]	20:35248388-35347535	1394.5	-0.618548	-1.53533	7.56967e-08	7.02263e-07	1806.54	1497.54	1773.01	979.229	1118.1	1192.59
ENSBTAG00000009924	MR1	major histocompatibility complex, class I-related [Source:HGNC Symbol;Acc:HGNC:4975]	16:63641808-63659861	379.089	-0.700905	-1.62552	7.66629e-08	7.10778e-07	528.028	459.822	423.708	285.754	283.76	293.465
ENSBTAG00000014889	DCBLD2	discoidin, CUB and LCCL domain-containing protein 2 [Source:RefSeq peptide;Acc:NP_001192840]	1:42743866-42802957	175.663	1.01431	2.01993	7.98367e-08	7.39736e-07	112.45	110.396	120.646	289.238	169.409	251.839
ENSBTAG00000012289		aflatoxin B1 aldehyde reductase member 2 [Source:RefSeq peptide;Acc:NP_001095419]	2:133953059-133956669	838.027	-0.755214	-1.68788	8.10698e-08	7.50688e-07	1214.95	1099.16	854.172	525.043	709.399	625.434
ENSBTAG00000005299	EDNRB	endothelin receptor type B [Source:HGNC Symbol;Acc:HGNC:3180]	12:53310604-53407024	1081.77	-2.039	-4.10961	8.11291e-08	7.50763e-07	2139	1884.41	1423.62	173.078	395.993	474.539
ENSBTAG00000000256	TLE1	transducin like enhancer of split 1 [Source:HGNC Symbol;Acc:HGNC:11837]	8:57935462-58010785	48.1733	1.54857	2.92528	8.12237e-08	7.51166e-07	16.2972	33.5987	19.3033	68.5344	84.7043	66.6019
ENSBTAG00000000759	NENF	neudesin neurotrophic factor [Source:HGNC Symbol;Acc:HGNC:30384]	16:73013321-73019895	727.367	-0.792092	-1.73158	8.16814e-08	7.54923e-07	1130.21	946.523	699.745	522.72	570.696	494.311
ENSBTAG00000018198			22:49229610-49233939	68.8111	1.26984	2.41135	8.2393e-08	7.61021e-07	39.9281	38.3985	38.6066	105.706	109.057	81.1711
ENSBTAG00000009872	SPHK2	sphingosine kinase 2 [Source:HGNC Symbol;Acc:HGNC:18859]	18:55714370-55721629	447.962	-0.681157	-1.60342	8.27857e-08	7.64167e-07	510.101	587.497	562.692	319.44	387.522	320.522
ENSBTAG00000039329	RAET1G	retinoic acid early transcript 1G precursor [Source:RefSeq peptide;Acc:NP_991354]	9:88232044-88402262	7.77	2.79722	6.951	8.28772e-08	7.64531e-07	0	0	0.965166	16.2624	14.8233	14.5692
ENSBTAG00000013536	P2RY11	purinergic receptor P2Y11 [Source:HGNC Symbol;Acc:HGNC:8540]	7:15894542-15896884	32.3076	-1.7456	-3.35335	8.53872e-08	7.86698e-07	52.9658	53.7579	47.2931	10.4544	13.7645	15.6098
ENSBTAG00000008428	UPP1	uridine phosphorylase 1 [Source:HGNC Symbol;Acc:HGNC:12576]	4:7528100-7556112	422.143	1.7815	3.43783	8.68392e-08	7.99574e-07	130.377	128.635	249.978	650.496	529.402	843.971
ENSBTAG00000012176	QPCTL	glutaminyl-peptide cyclotransferase like [Source:HGNC Symbol;Acc:HGNC:25952]	18:53684730-53690649	307.143	-0.904075	-1.87134	9.24723e-08	8.50907e-07	482.396	394.545	331.052	164.947	215.996	253.92
XLOC_017297				247.653	2.38852	5.2362	9.36333e-08	8.61051e-07	36.6686	29.7588	91.6908	601.709	286.936	439.156
ENSBTAG00000011625		acyl-protein thioesterase 2 [Source:RefSeq peptide;Acc:NP_001073831]	2:129712519-129713577	570.65	-0.758052	-1.69121	9.40875e-08	8.64146e-07	814.043	773.73	571.378	368.227	455.286	441.238
ENSBTAG00000020996	CLDND1	claudin domain containing 1 [Source:HGNC Symbol;Acc:HGNC:1322]	1:42451745-42459005	835.546	0.642896	1.56146	9.4067e-08	8.64146e-07	671.443	662.374	615.776	1174.38	879.866	1009.44
ENSBTAG00000003820	GRAMD1A	Bos taurus GRAM domain containing 1A (GRAMD1A), mRNA. [Source:RefSeq mRNA;Acc:NM_001305021]	18:45932691-45957028	771.926	0.768774	1.70382	9.45709e-08	8.68043e-07	456.321	538.539	708.432	1096.55	920.101	911.614
ENSBTAG00000017135	CTSS	cathepsin S [Source:HGNC Symbol;Acc:HGNC:2545]	3:20024302-20047228	93541.5	-0.822414	-1.76836	9.47686e-08	8.69314e-07	135739	131437	92891.4	62043.4	68129.8	71008.1
ENSBTAG00000009554	EHBP1L1	EH domain binding protein 1 like 1 [Source:HGNC Symbol;Acc:HGNC:30682]	29:44424071-44439541	6097.26	0.760823	1.69446	9.48837e-08	8.69827e-07	3569.08	4435.99	5492.76	7875.65	7582.1	7628
XLOC_010904				20.2984	2.10683	4.30743	9.5928e-08	8.78852e-07	7.33372	7.6797	2.8955	42.9792	31.7641	29.1383
XLOC_004533				8.12433	2.85116	7.2158	9.66772e-08	8.85163e-07	0	0	0	27.8784	3.17641	17.6911
ENSBTAG00000013249			10:25704582-25709754	17.4823	-2.25252	-4.76514	9.76898e-08	8.93877e-07	29.3349	37.4386	25.0943	4.6464	3.17641	5.20328
ENSBTAG00000043974			25:26968647-26970732	280.17	-0.773595	-1.70952	9.91607e-08	9.06771e-07	335.722	394.545	334.913	180.048	228.702	207.09
ENSBTAG00000013910	POLR3GL	DNA-directed RNA polymerase III subunit RPC7-like [Source:UniProtKB/Swiss-Prot;Acc:Q1RMR0]	3:21502103-21516918	231.574	-0.797917	-1.73859	1.02055e-07	9.32655e-07	311.276	305.268	269.281	152.17	165.173	186.277
ENSBTAG00000012191	WWC2	WW and C2 domain containing 2 [Source:HGNC Symbol;Acc:HGNC:24148]	27:13139716-13204496	277.708	0.746079	1.67723	1.02471e-07	9.34714e-07	214.308	188.153	216.197	354.288	316.582	376.717
ENSBTAG00000018970	XPO5	exportin 5 [Source:HGNC Symbol;Acc:HGNC:17675]	23:17044379-17085618	243.236	0.835895	1.78496	1.02414e-07	9.34714e-07	155.638	164.154	200.754	283.43	293.289	362.148
ENSBTAG00000005850	DLK2	delta like non-canonical Notch ligand 2 [Source:HGNC Symbol;Acc:HGNC:21113]	23:16981806-16986060	35.8744	-1.64816	-3.13434	1.02936e-07	9.37793e-07	57.8549	56.6378	53.0841	15.1008	17.9997	14.5692
ENSBTAG00000012620	FAM134A	family with sequence similarity 134 member A [Source:HGNC Symbol;Acc:HGNC:28450]	2:107850115-107855315	2243.15	-0.625992	-1.54327	1.03132e-07	9.38413e-07	2992.97	2908.69	2281.65	1722.65	1768.2	1784.72
ENSBTAG00000013931	FAM96B	family with sequence similarity 96 member B [Source:HGNC Symbol;Acc:HGNC:24261]	18:34754940-34756799	588.45	0.6308	1.54842	1.03109e-07	9.38413e-07	522.324	430.063	427.568	686.506	730.575	733.662
ENSBTAG00000000581	DOCK10	dedicator of cytokinesis 10 [Source:HGNC Symbol;Acc:HGNC:23479]	2:113649874-113891180	1455.67	0.736458	1.66608	1.03287e-07	9.39242e-07	896.344	1018.52	1344.48	1951.49	1611.5	1911.68
ENSBTAG00000009611	PHF21A	PHD finger protein 21A [Source:RefSeq peptide;Acc:NP_001193126]	15:76836655-76878732	182.683	-0.965129	-1.95224	1.04262e-07	9.47523e-07	206.974	217.912	304.992	131.261	107.998	126.96
ENSBTAG00000000330	ALDH16A1	aldehyde dehydrogenase 16 family member A1 [Source:HGNC Symbol;Acc:HGNC:28114]	18:56364610-56378365	418.292	-0.72709	-1.6553	1.04976e-07	9.5283e-07	558.993	542.379	468.105	284.592	368.464	287.221
ENSBTAG00000010658	PFKL	phosphofructokinase, liver type [Source:HGNC Symbol;Acc:HGNC:8876]	1:145770058-145797205	3385.31	0.585349	1.5004	1.04942e-07	9.5283e-07	2506.5	2551.58	3045.1	4188.73	3983.22	4036.7
XLOC_037708				50.259	1.58564	3.0014	1.05281e-07	9.55011e-07	16.2972	19.1993	34.746	83.6352	55.0578	92.6183
ENSBTAG00000016804	LYST	lysosomal trafficking regulator [Source:HGNC Symbol;Acc:HGNC:1968]	28:8423715-8567655	722.818	-0.71494	-1.64142	1.05673e-07	9.57969e-07	780.634	874.526	1049.14	482.064	521.991	628.556
ENSBTAG00000020898	CHST12	carbohydrate sulfotransferase 12 [Source:HGNC Symbol;Acc:HGNC:17423]	25:41372194-41390545	268.475	-0.829834	-1.77748	1.05847e-07	9.5896e-07	377.279	359.026	299.201	170.755	229.761	174.83
ENSBTAG00000020892	IL2RA	interleukin 2 receptor subunit alpha [Source:HGNC Symbol;Acc:HGNC:6008]	13:17540961-17586321	52.3546	1.41801	2.67216	1.10691e-07	1.00223e-06	29.3349	27.8389	24.1291	65.0496	74.1163	93.659
ENSBTAG00000019805	RHBDF1	rhomboid 5 homolog 1 [Source:HGNC Symbol;Acc:HGNC:20561]	25:115788-134128	49.5283	1.42205	2.67966	1.11074e-07	1.00507e-06	21.1863	27.8389	27.9898	74.3424	67.7635	78.0491
ENSBTAG00000001408	CNRIP1	cannabinoid receptor interacting protein 1 [Source:HGNC Symbol;Acc:HGNC:24546]	11:66679943-66704192	53.8031	-1.50542	-2.83908	1.12294e-07	1.01549e-06	105.117	80.6369	57.91	25.5552	30.7053	22.8944
ENSBTAG00000001844	MOGS	mannosyl-oligosaccharide glucosidase [Source:HGNC Symbol;Acc:HGNC:24862]	11:10149024-10151887	300.442	-0.71062	-1.63651	1.18643e-07	1.07224e-06	374.835	386.865	360.972	204.442	240.349	235.188
ENSBTAG00000045877	TSC22D3	TSC22 domain family member 3 [Source:HGNC Symbol;Acc:HGNC:3051]	X:59707292-59772737	249.828	0.783486	1.72129	1.20279e-07	1.08635e-06	184.973	199.672	162.148	351.965	289.054	311.156
ENSBTAG00000033041	YIPF4	Yip1 domain family member 4 [Source:HGNC Symbol;Acc:HGNC:28145]	11:14919596-14937163	663.387	-0.644049	-1.56271	1.2092e-07	1.09148e-06	904.493	827.488	699.745	540.144	489.168	519.287
ENSBTAG00000047896			17:74924020-74924274	60.7881	-1.31213	-2.48308	1.21241e-07	1.0937e-06	94.5236	88.3166	81.0739	33.6864	30.7053	36.4229
ENSBTAG00000000936	SLC39A2	solute carrier family 39 member 2 [Source:HGNC Symbol;Acc:HGNC:17127]	10:26150711-26153125	43.3775	1.55743	2.94329	1.22014e-07	1.1e-06	22.0012	23.0391	16.4078	48.7872	70.9399	79.0898
ENSBTAG00000020914	CPNE8	copine 8 [Source:HGNC Symbol;Acc:HGNC:23498]	5:42421554-42698411	18.0991	2.23575	4.71006	1.2272e-07	1.10569e-06	3.25943	2.87989	7.72133	37.1712	19.0585	38.5042
ENSBTAG00000021767	UBE2N	ubiquitin conjugating enzyme E2 N [Source:HGNC Symbol;Acc:HGNC:12492]	5:23370705-23411877	1283.36	0.592688	1.50805	1.25666e-07	1.13154e-06	1170.95	957.083	932.35	1562.35	1591.38	1486.06
ENSBTAG00000003334	ADAP2	arf-GAP with dual PH domain-containing protein 2 [Source:RefSeq peptide;Acc:NP_001179727]	19:18353810-18388312	1151.46	-0.660871	-1.58104	1.2665e-07	1.13969e-06	1245.1	1323.79	1674.56	806.151	942.336	916.817
ENSBTAG00000018269	MPV17	MPV17, mitochondrial inner membrane protein [Source:HGNC Symbol;Acc:HGNC:7224]	11:72315287-72324567	648.992	-0.638458	-1.55666	1.2688e-07	1.14107e-06	808.339	808.289	759.586	477.418	587.636	452.685
ENSBTAG00000018718	DDI2	DNA damage inducible 1 homolog 2 [Source:HGNC Symbol;Acc:HGNC:24578]	16:53135568-53168210	125.173	0.978557	1.97049	1.27363e-07	1.14471e-06	86.375	73.9171	88.7953	178.886	148.233	174.83
ENSBTAG00000047200			22:50608457-50609166	187.443	0.878983	1.83908	1.28796e-07	1.15688e-06	116.525	119.995	156.357	227.674	267.877	236.229
ENSBTAG00000017475		GNAS complex locus isoform GNASL [Source:RefSeq peptide;Acc:NP_851364]	13:58010287-58049012	8652.16	-0.65584	-1.57553	1.2914e-07	1.15926e-06	11560.4	10950.3	9321.57	6305.17	7247.52	6528.03
ENSBTAG00000016097	CACNA1F	calcium voltage-gated channel subunit alpha1 F [Source:HGNC Symbol;Acc:HGNC:1393]	X:92323866-92346483	110.989	-1.11548	-2.16667	1.30573e-07	1.17069e-06	178.454	156.474	125.472	52.272	77.2927	75.9678
ENSBTAG00000002526	BDH2	3-hydroxybutyrate dehydrogenase 2 [Source:HGNC Symbol;Acc:HGNC:32389]	6:23047057-23077431	580.669	-0.913387	-1.88346	1.30703e-07	1.17114e-06	986.793	780.45	521.19	394.944	446.815	353.823
ENSBTAG00000004544	TXNDC9	thioredoxin domain containing 9 [Source:HGNC Symbol;Acc:HGNC:24110]	11:4414189-4424370	463.881	0.712411	1.63854	1.3239e-07	1.18481e-06	387.873	377.265	283.759	587.77	535.755	610.865
ENSBTAG00000011934	PCK2	phosphoenolpyruvate carboxykinase 2, mitochondrial [Source:HGNC Symbol;Acc:HGNC:8725]	10:20870284-20878569	277.683	-0.958993	-1.94395	1.33009e-07	1.18963e-06	385.428	381.105	341.669	128.938	255.172	173.789
ENSBTAG00000012755	KLC4	kinesin light chain 4 [Source:HGNC Symbol;Acc:HGNC:21624]	23:16662350-16676410	266.371	-0.724608	-1.65245	1.34933e-07	1.2061e-06	318.61	336.947	343.599	191.664	211.761	195.643
ENSBTAG00000008248			X:117442266-117604200	119.172	-1.23422	-2.35255	1.3518e-07	1.20757e-06	171.12	147.834	190.138	36.0096	78.3515	91.5777
ENSBTAG00000025274	TUBB4B	tubulin beta 4B class IVb [Source:HGNC Symbol;Acc:HGNC:20771]	11:105860110-105862549	1315.3	0.655142	1.57477	1.38417e-07	1.23499e-06	1024.28	1077.08	952.619	1363.72	1903.73	1570.35
ENSBTAG00000009708	SMYD4	SET and MYND domain-containing protein 4 [Source:RefSeq peptide;Acc:NP_001192662]	19:23438649-23475406	215.409	-0.786546	-1.72494	1.40009e-07	1.24844e-06	274.607	293.749	252.873	162.624	154.585	154.017
ENSBTAG00000015538	LEMD2	LEM domain containing 2 [Source:HGNC Symbol;Acc:HGNC:21244]	23:7842000-7858371	757.729	-0.731546	-1.66042	1.40274e-07	1.25004e-06	970.496	1020.44	856.102	492.519	708.34	498.474
ENSBTAG00000020283	DUSP5	dual specificity phosphatase 5 [Source:HGNC Symbol;Acc:HGNC:3071]	26:31326729-31338433	209.72	0.891432	1.85502	1.41143e-07	1.25702e-06	122.229	133.435	181.451	242.774	293.289	285.14
ENSBTAG00000012511	BAD	BCL2 associated agonist of cell death [Source:HGNC Symbol;Acc:HGNC:936]	29:43190201-43201983	299.029	-0.877157	-1.83675	1.42415e-07	1.26758e-06	488.915	366.706	311.749	193.987	237.172	195.643
ENSBTAG00000030674	AK4	adenylate kinase 4 [Source:HGNC Symbol;Acc:HGNC:363]	3:80491324-80582219	699.48	1.64369	3.12463	1.44288e-07	1.28347e-06	242.828	229.431	459.419	1213.87	922.219	1129.11
ENSBTAG00000001666	NIP7	NIP7, nucleolar pre-rRNA processing protein [Source:HGNC Symbol;Acc:HGNC:24328]	18:36607628-36610400	101.809	1.07889	2.11241	1.45892e-07	1.29538e-06	70.8927	51.838	69.4919	131.261	130.233	157.139
ENSBTAG00000012594	MRPS6	Bos taurus mitochondrial ribosomal protein S6 (MRPS6), mRNA. [Source:RefSeq mRNA;Acc:NM_001040584]	1:669920-733729	710.44	-0.598678	-1.51433	1.45844e-07	1.29538e-06	942.791	798.689	830.043	563.376	527.285	600.458
ENSBTAG00000033702	STARD8	StAR related lipid transfer domain containing 8 [Source:HGNC Symbol;Acc:HGNC:19161]	X:87050780-87083091	404.742	0.79675	1.73718	1.46217e-07	1.29749e-06	239.568	264.95	377.38	518.074	503.991	524.49
ENSBTAG00000006894	NOS2	nitric oxide synthase, inducible [Source:RefSeq peptide;Acc:NP_001070267]	19:19758764-19956549	2443.64	2.6746	6.38461	1.48027e-07	1.31275e-06	112.45	133.435	566.552	4396.66	3489.82	5962.95
XLOC_005880				29.7691	-1.84483	-3.5921	1.49572e-07	1.32566e-06	34.224	47.0382	63.7009	11.616	10.588	11.4472
ENSBTAG00000015228	CD74	CD74 molecule [Source:HGNC Symbol;Acc:HGNC:1697]	7:63748885-63756646	15890.9	-0.8304	-1.77818	1.49829e-07	1.32713e-06	22368.7	21899.6	17039	8954.78	12759.7	12323.4
ENSBTAG00000009691	SH2B2	SH2B adaptor protein 2 [Source:HGNC Symbol;Acc:HGNC:17381]	25:35192687-35204610	92.4603	1.35036	2.54976	1.50201e-07	1.32963e-06	30.9646	39.3585	80.1088	123.13	134.468	146.732
ENSBTAG00000008723	CCBE1	collagen and calcium binding EGF domains 1 [Source:HGNC Symbol;Acc:HGNC:29426]	24:58886144-58924772	45.8665	1.61229	3.05736	1.51924e-07	1.34407e-06	14.6674	14.3994	33.7808	56.9184	82.5867	72.8459
ENSBTAG00000019782	TPI1	triosephosphate isomerase 1 [Source:HGNC Symbol;Acc:HGNC:12009]	5:103942403-103945759	10213.5	0.611369	1.52771	1.54071e-07	1.36224e-06	8402.82	7282.28	8484.77	12187.5	12009	12914.5
ENSBTAG00000047225	BCL2L14	BCL2 like 14 [Source:HGNC Symbol;Acc:HGNC:16657]	5:98196414-98220668	36.7307	1.78521	3.44669	1.54367e-07	1.36404e-06	13.8526	15.3594	14.4775	91.7664	37.0582	47.8701
ENSBTAG00000020852	SLC16A11	solute carrier family 16 member 11 [Source:HGNC Symbol;Acc:HGNC:23093]	19:27459410-27461845	88.3378	-1.26505	-2.40336	1.61547e-07	1.42663e-06	144.23	120.955	113.89	60.4032	61.4107	29.1383
ENSBTAG00000037383	AKAP13		21:16720161-16909145	1352.41	0.756943	1.68991	1.6166e-07	1.42677e-06	829.526	905.245	1264.37	1860.88	1474.91	1779.52
ENSBTAG00000022167	DERA	deoxyribose-phosphate aldolase [Source:HGNC Symbol;Acc:HGNC:24269]	5:94316293-94434347	863.981	-0.61493	-1.53148	1.62038e-07	1.42924e-06	1157.91	1072.28	912.082	636.557	677.635	727.418
ENSBTAG00000003526	SYNE3	spectrin repeat containing nuclear envelope family member 3 [Source:HGNC Symbol;Acc:HGNC:19861]	21:61855015-61963799	140.684	0.933042	1.9093	1.6812e-07	1.482e-06	90.4493	93.1164	103.273	188.179	161.997	207.09
ENSBTAG00000004639	HARBI1	harbinger transposase derived 1 [Source:HGNC Symbol;Acc:HGNC:26522]	15:77442438-77450257	89.6862	-1.09755	-2.13991	1.68419e-07	1.48285e-06	134.452	119.035	116.785	53.4336	57.1754	57.236
ENSBTAG00000005453	FGD4	FYVE, RhoGEF and PH domain containing 4 [Source:HGNC Symbol;Acc:HGNC:19125]	5:77608406-77682214	406.142	-0.68725	-1.61021	1.68368e-07	1.48285e-06	527.213	440.623	539.528	304.339	286.936	338.213
ENSBTAG00000016228	NMD3	NMD3 ribosome export adaptor [Source:HGNC Symbol;Acc:HGNC:24250]	1:106973280-107009693	627.706	0.587555	1.5027	1.68621e-07	1.48374e-06	529.658	481.901	488.374	811.959	699.87	754.475
ENSBTAG00000012745			7:15890245-15894250	234.777	0.769796	1.70503	1.69715e-07	1.49247e-06	177.639	188.153	151.531	283.43	313.406	294.505
ENSBTAG00000016470	NADSYN1	NAD synthetase 1 [Source:HGNC Symbol;Acc:HGNC:29832]	29:48955480-48983276	302.804	-0.852603	-1.80576	1.70778e-07	1.50093e-06	294.164	448.303	433.359	211.411	230.819	198.765
ENSBTAG00000010378	PEF1	penta-EF-hand domain containing 1 [Source:HGNC Symbol;Acc:HGNC:30009]	2:122620933-122638734	486.474	-0.828359	-1.77566	1.73811e-07	1.52575e-06	696.704	657.575	522.155	257.875	418.228	366.311
ENSBTAG00000021999	CPT1A	carnitine O-palmitoyltransferase 1, liver isoform [Source:RefSeq peptide;Acc:NP_001291918]	29:46822027-46862300	376.58	1.74921	3.36174	1.75206e-07	1.53708e-06	132.822	133.435	195.929	854.938	397.052	545.303
ENSBTAG00000013745	ITGA5	integrin subunit alpha 5 [Source:HGNC Symbol;Acc:HGNC:6141]	5:25778012-25799053	1902.96	0.617564	1.53428	1.81119e-07	1.58801e-06	1310.29	1435.14	1746.95	2187.29	2367.49	2370.61
ENSBTAG00000015894	WWOX	WW domain containing oxidoreductase [Source:HGNC Symbol;Acc:HGNC:12799]	18:5283909-6196774	68.676	-1.34667	-2.54324	1.82968e-07	1.60327e-06	108.376	109.436	83.0043	30.2016	52.9402	28.0977
ENSBTAG00000008649	ETV3	ETS variant 3 [Source:HGNC Symbol;Acc:HGNC:3492]	3:13743911-13753402	243.374	0.930593	1.90606	1.87959e-07	1.64602e-06	144.23	142.075	210.406	367.066	253.054	343.416
ENSBTAG00000020308	EIF4G2	eukaryotic translation initiation factor 4 gamma 2 [Source:HGNC Symbol;Acc:HGNC:3297]	15:42435880-42446235	11635.8	0.592094	1.50743	1.90109e-07	1.66343e-06	9859.79	8741.42	9164.25	13561.7	13839.6	14648.3
ENSBTAG00000044001	LPP	LIM domain containing preferred translocation partner in lipoma [Source:HGNC Symbol;Acc:HGNC:6679]	1:79041610-79725431	44.7096	1.51449	2.85698	1.90174e-07	1.66343e-06	24.4457	13.4395	27.0246	63.888	61.4107	78.0491
ENSBTAG00000018138	GK5	Bos taurus glycerol kinase 5 (putative) (GK5), mRNA. [Source:RefSeq mRNA;Acc:NM_001035473]	1:127736221-127814876	162.308	0.874584	1.83348	1.92085e-07	1.67914e-06	101.042	130.555	109.064	220.704	204.349	208.131
ENSBTAG00000039980			5:100762265-100779160	462.351	-2.6665	-6.34888	1.92724e-07	1.68373e-06	1022.65	963.803	639.905	9.2928	63.5283	74.9272
XLOC_027003				47.3832	1.62155	3.07706	1.93592e-07	1.69031e-06	10.5932	18.2393	35.7111	70.8576	65.6459	83.2524
XLOC_000512				407.947	0.87254	1.83088	1.95005e-07	1.70163e-06	270.533	254.39	332.017	376.359	603.518	610.865
ENSBTAG00000033077	NUFIP2	NUFIP2, FMR1 interacting protein 2 [Source:HGNC Symbol;Acc:HGNC:17634]	19:21160804-21183796	523.925	0.888787	1.85162	2.02412e-07	1.76522e-06	327.573	288.949	474.862	669.082	549.519	833.565
ENSBTAG00000010672	PCCA	propionyl-CoA carboxylase alpha chain, mitochondrial [Source:RefSeq peptide;Acc:NP_001076978]	12:80793559-81155392	111.841	-1.03753	-2.05272	2.07712e-07	1.80928e-06	146.674	155.514	152.496	89.4432	58.2342	68.6832
ENSBTAG00000014687	TP53I13	tumor protein p53 inducible protein 13 [Source:HGNC Symbol;Acc:HGNC:25102]	19:21385501-21389754	68.7379	-1.21451	-2.32062	2.08356e-07	1.81382e-06	99.4127	102.716	89.7604	41.8176	39.1758	39.5449
ENSBTAG00000010291	RBAK		25:39080280-39089918	223.966	0.928906	1.90383	2.08626e-07	1.8151e-06	137.711	127.675	192.068	318.278	235.055	333.01
ENSBTAG00000013275	MAD2L2	MAD2 mitotic arrest deficient-like 2 (yeast) [Source:HGNC Symbol;Acc:HGNC:6764]	16:42876001-42881565	225.584	0.746178	1.67734	2.11714e-07	1.83978e-06	170.305	172.793	159.252	293.885	273.172	284.099
ENSBTAG00000014496	CCR6	C-C motif chemokine receptor 6 [Source:HGNC Symbol;Acc:HGNC:1607]	9:103460841-103461953	72.9822	-1.20587	-2.30676	2.1168e-07	1.83978e-06	105.932	101.756	101.342	51.1104	43.411	34.3416
ENSBTAG00000018334	PLAGL2	PLAG1 like zinc finger 2 [Source:HGNC Symbol;Acc:HGNC:9047]	13:62226994-62236866	109.118	1.09629	2.13803	2.16129e-07	1.87704e-06	61.9292	63.3576	79.1436	157.978	114.351	177.952
ENSBTAG00000007777	OGG1	8-oxoguanine DNA glycosylase [Source:HGNC Symbol;Acc:HGNC:8125]	22:17001861-17007470	170.94	-0.938378	-1.91637	2.17676e-07	1.88936e-06	215.123	221.751	242.257	85.9584	143.997	116.553
ENSBTAG00000018274	FADD	FAS-associated death domain protein [Source:UniProtKB/Swiss-Prot;Acc:Q645M6]	29:48027926-48030331	421.839	0.782239	1.7198	2.20091e-07	1.90919e-06	356.093	285.109	281.828	581.962	604.577	421.465
ENSBTAG00000031886	HIST1H2BN	histone cluster 1 H2B family member n [Source:HGNC Symbol;Acc:HGNC:4749]	23:30737493-30741740	214.714	-0.848752	-1.80094	2.20285e-07	1.90974e-06	300.683	263.03	269.281	118.483	160.938	175.871
ENSBTAG00000032603			12:70024624-70171520	172.748	1.92679	3.80209	2.20706e-07	1.91226e-06	43.1875	47.0382	91.6908	378.682	200.114	275.774
ENSBTAG00000020831	CHD1L	chromodomain-helicase-DNA-binding protein 1-like [Source:RefSeq peptide;Acc:NP_001032909]	3:22486873-22551400	319.078	0.849504	1.80188	2.22842e-07	1.92964e-06	174.38	209.272	294.376	436.762	390.699	408.977
ENSBTAG00000047694			21:55966632-55968362	2770.61	-0.688853	-1.612	2.25118e-07	1.9459e-06	3975.69	3488.51	2824.08	1891.09	2348.43	2095.88
ENSBTAG00000010422	MDM2	MDM2 proto-oncogene [Source:HGNC Symbol;Acc:HGNC:6973]	5:45178135-45203567	653.686	0.678054	1.59998	2.25406e-07	1.94724e-06	463.654	467.502	571.378	816.605	689.282	913.695
ENSBTAG00000017976	ABL1	tyrosine-protein kinase ABL1 [Source:RefSeq peptide;Acc:NP_001193789]	11:101118800-101150880	578.254	0.649892	1.56905	2.26922e-07	1.95919e-06	385.428	456.942	503.817	755.04	718.928	649.369
ENSBTAG00000016716	RRS1	ribosome biogenesis regulator homolog [Source:HGNC Symbol;Acc:HGNC:17083]	14:32699360-32701121	276.301	0.750477	1.68235	2.272e-07	1.96044e-06	225.716	214.072	173.73	371.712	321.877	350.701
ENSBTAG00000044082	MARCH1	membrane associated ring-CH-type finger 1 [Source:HGNC Symbol;Acc:HGNC:26077]	6:1947847-2082068	180.777	0.955451	1.93919	2.27607e-07	1.9628e-06	145.86	90.2365	127.402	224.189	215.996	280.977
ENSBTAG00000010416	RIN3	Ras and Rab interactor 3 [Source:HGNC Symbol;Acc:HGNC:18751]	21:57859148-57953844	1660.83	-0.592699	-1.50807	2.29835e-07	1.98085e-06	2036.33	1918.01	2049.05	1204.58	1535.27	1221.73
ENSBTAG00000018105	ACVR2B	activin A receptor type 2B [Source:HGNC Symbol;Acc:HGNC:174]	22:11864297-11894086	95.6816	-1.09839	-2.14115	2.31953e-07	1.99792e-06	114.08	140.155	140.914	69.696	59.293	49.9514
ENSBTAG00000045510	EMC10	ER membrane protein complex subunit 10 [Source:HGNC Symbol;Acc:HGNC:27609]	18:57071805-57078304	2519.01	-0.657404	-1.57724	2.32522e-07	2.00165e-06	3420.78	3289.79	2561.55	1954.97	2130.31	1756.63
ENSBTAG00000002582	LYG2	lysozyme g2 [Source:HGNC Symbol;Acc:HGNC:29615]	11:4335801-4346724	7.32838	2.71077	6.54673	2.39792e-07	2.06182e-06	0	0	0.965166	10.4544	16.9409	15.6098
ENSBTAG00000045492			10:26429018-26445589	30.1924	-1.86788	-3.64997	2.39686e-07	2.06182e-06	48.0766	67.1974	32.8156	5.808	11.6468	15.6098
ENSBTAG00000006213			14:58850048-58851086	59.6992	-1.28982	-2.44497	2.41981e-07	2.07942e-06	84.7453	90.2365	83.0043	37.1712	34.9405	28.0977
ENSBTAG00000007812		NADH:ubiquinone oxidoreductase subunit A13 [Source:HGNC Symbol;Acc:HGNC:17194]	7:3721573-3729808	1072.05	-0.848381	-1.80048	2.44089e-07	2.09631e-06	1735.65	1468.74	951.654	672.567	852.337	751.353
ENSBTAG00000017218	ACER3	alkaline ceramidase 3 [Source:HGNC Symbol;Acc:HGNC:16066]	15:57028596-57186215	624.568	0.615347	1.53193	2.47315e-07	2.12154e-06	534.547	519.34	420.812	730.647	778.221	763.841
ENSBTAG00000016415	LTA4H	leukotriene A4 hydrolase [Source:HGNC Symbol;Acc:HGNC:6710]	5:60647973-60678518	136.591	-0.960272	-1.94568	2.48283e-07	2.1286e-06	206.974	187.193	150.566	96.4128	86.822	91.5777
ENSBTAG00000016108	BTBD2	BTB domain containing 2 [Source:HGNC Symbol;Acc:HGNC:15504]	7:45901193-45923944	445.839	-0.630234	-1.54782	2.51367e-07	2.15253e-06	575.29	557.738	495.13	360.096	361.052	325.725
XLOC_016139				214.561	0.859868	1.81487	2.51341e-07	2.15253e-06	125.488	139.195	189.173	264.845	269.995	298.668
ENSBTAG00000003791	LPAR3	lysophosphatidic acid receptor 3 [Source:RefSeq peptide;Acc:NP_001179670]	3:59403909-59459794	205.694	2.56932	5.9353	2.51875e-07	2.15561e-06	17.112	9.59963	57.91	349.642	343.053	456.848
ENSBTAG00000005251			15:48506850-48521081	128.46	0.960925	1.94656	2.55826e-07	2.18816e-06	86.375	77.757	93.6211	195.149	148.233	169.627
ENSBTAG00000018307	SEMA3F	semaphorin 3F [Source:HGNC Symbol;Acc:HGNC:10728]	22:50733157-50756457	46.7338	1.60068	3.03285	2.56265e-07	2.19063e-06	19.5566	10.5596	33.7808	89.4432	66.7047	60.358
ENSBTAG00000011190	FLNA	filamin-A [Source:RefSeq peptide;Acc:NP_001193443]	X:40310757-40332714	18954	0.78376	1.72161	2.62896e-07	2.24601e-06	11447.9	13346.4	16697.4	21162	25556.4	25513.7
ENSBTAG00000014250	ZC3HAV1L	zinc finger CCCH-type containing, antiviral 1 like [Source:HGNC Symbol;Acc:HGNC:22423]	4:103454361-103465193	20.7853	2.06124	4.17344	2.66331e-07	2.27271e-06	8.14858	1.91993	8.68649	44.1408	24.3525	37.4636
ENSBTAG00000018730	ZBTB17	zinc finger and BTB domain containing 17 [Source:HGNC Symbol;Acc:HGNC:12936]	16:52852315-52881022	325.435	0.704394	1.62946	2.70297e-07	2.30522e-06	224.086	240.951	274.107	447.216	383.287	382.961
ENSBTAG00000001229	SLC25A22	solute carrier family 25 member 22 [Source:HGNC Symbol;Acc:HGNC:19954]	29:50835593-50839686	105.485	1.10937	2.15751	2.72312e-07	2.32105e-06	46.4469	63.3576	86.8649	148.685	140.821	146.732
ENSBTAG00000038228		Protein FAM127 [Source:UniProtKB/Swiss-Prot;Acc:Q1JQ94]	X:18687103-18688288	332.655	-0.720944	-1.64826	2.815e-07	2.39798e-06	466.099	408.944	370.624	254.39	273.172	222.7
ENSBTAG00000020031	PKD2	polycystin 2, transient receptor potential cation channel [Source:HGNC Symbol;Acc:HGNC:9009]	6:38040871-38099549	201.034	-0.836224	-1.78537	2.86149e-07	2.43617e-06	242.013	251.51	283.759	141.715	120.704	166.505
ENSBTAG00000021658	GRASP	general receptor for phosphoinositides 1 associated scaffold protein [Source:HGNC Symbol;Acc:HGNC:18707]	5:28019961-28027764	41.912	1.45431	2.74025	2.87003e-07	2.44202e-06	22.816	20.1592	20.2685	58.08	64.5871	65.5613
ENSBTAG00000038439	H1F0	H1 histone family member 0 [Source:HGNC Symbol;Acc:HGNC:4714]	5:110122673-110124878	644.118	-0.750999	-1.68296	2.90782e-07	2.47274e-06	759.448	862.047	810.739	612.163	380.111	440.197
ENSBTAG00000004852	PLEKHO1	pleckstrin homology domain containing O1 [Source:HGNC Symbol;Acc:HGNC:24310]	3:20519726-20528784	2992.24	-0.644618	-1.56333	2.91797e-07	2.47994e-06	4124.81	3819.69	3030.62	2335.98	2487.13	2155.2
XLOC_013256				40.5759	1.50039	2.82919	2.93757e-07	2.49515e-06	15.4823	20.1592	24.1291	54.5952	63.5283	65.5613
ENSBTAG00000007002	IDUA	iduronidase, alpha-L- [Source:HGNC Symbol;Acc:HGNC:5391]	6:109088591-109102713	790.783	-0.698334	-1.62263	2.98676e-07	2.53546e-06	993.312	1020.44	930.42	601.709	727.399	471.417
ENSBTAG00000013955	TRAPPC9	trafficking protein particle complex 9 [Source:HGNC Symbol;Acc:HGNC:30832]	14:4229512-4616552	402.802	-0.705784	-1.63103	3.02574e-07	2.56707e-06	537.806	500.141	465.21	260.198	359.993	293.465
ENSBTAG00000007570	NDUFAF6	NADH:ubiquinone oxidoreductase complex assembly factor 6 [Source:HGNC Symbol;Acc:HGNC:28625]	14:71606359-71642582	164.31	0.871773	1.82991	3.04717e-07	2.58227e-06	104.302	121.915	118.715	245.098	204.349	191.481
ENSBTAG00000000622			21:23301663-23305104	6412.07	-0.808436	-1.75131	3.07877e-07	2.60604e-06	9773.41	8922.86	5902.95	4534.89	4947.79	4390.52
ENSBTAG00000000080	GRWD1	glutamate rich WD repeat containing 1 [Source:HGNC Symbol;Acc:HGNC:21270]	18:55573214-55579277	301.916	0.689311	1.61251	3.08391e-07	2.60889e-06	240.383	246.71	202.685	377.52	371.64	372.555
ENSBTAG00000045931	MAGT1	magnesium transporter 1 [Source:HGNC Symbol;Acc:HGNC:28880]	X:79554829-79602478	646.676	-0.698301	-1.62259	3.16292e-07	2.67419e-06	948.495	747.811	711.327	442.57	462.697	567.157
ENSBTAG00000045857	MCRIP2	MAPK regulated corepressor interacting protein 2 [Source:HGNC Symbol;Acc:HGNC:14142]	25:578685-583777	218.523	-1.00671	-2.00932	3.16817e-07	2.67708e-06	362.612	275.509	244.187	128.938	192.702	107.187
ENSBTAG00000019225	SLC39A14	solute carrier family 39 member 14 [Source:HGNC Symbol;Acc:HGNC:20858]	8:70186539-70237645	97.8733	1.31195	2.48277	3.24488e-07	2.74033e-06	54.5955	44.1583	62.7358	197.472	82.5867	145.692
ENSBTAG00000025782	TNFSF8	tumor necrosis factor superfamily member 8 [Source:HGNC Symbol;Acc:HGNC:11938]	8:105841516-105870631	789.227	0.598648	1.5143	3.31385e-07	2.79696e-06	610.329	582.697	685.268	897.917	887.278	1071.87
ENSBTAG00000002292	SMARCA1	probable global transcription activator SNF2L1 [Source:RefSeq peptide;Acc:NP_001178471]	X:13358799-13433781	79.4441	-1.17267	-2.25429	3.3165e-07	2.7976e-06	93.7087	108.476	132.228	49.9488	42.3522	49.9514
ENSBTAG00000010367	TTC13	tetratricopeptide repeat domain 13 [Source:HGNC Symbol;Acc:HGNC:26204]	28:3712934-3793783	133.196	-0.933951	-1.9105	3.34345e-07	2.81871e-06	180.084	181.433	166.974	74.3424	101.645	94.6996
ENSBTAG00000019711	LRMP	lymphoid restricted membrane protein [Source:HGNC Symbol;Acc:HGNC:6690]	5:85310640-85366003	435.847	-0.63363	-1.55146	3.3712e-07	2.84048e-06	541.066	522.22	529.876	371.712	352.582	297.627
ENSBTAG00000016037	BCKDHA	2-oxoisovalerate dehydrogenase subunit alpha, mitochondrial precursor [Source:RefSeq peptide;Acc:NP_776931]	18:50819358-50838361	433.998	-0.726845	-1.65502	3.40958e-07	2.87117e-06	632.33	555.819	440.116	307.824	352.582	315.319
ENSBTAG00000011324	EMILIN1	elastin microfibril interfacer 1 [Source:HGNC Symbol;Acc:HGNC:19880]	11:72539296-72547260	55.1729	-1.34325	-2.53723	3.41359e-07	2.87289e-06	69.263	88.3166	83.9694	34.848	30.7053	23.9351
ENSBTAG00000008839	AMER1	APC membrane recruitment protein 1 [Source:HGNC Symbol;Acc:HGNC:26837]	X:101529564-101532923	91.7181	1.15437	2.22587	3.41789e-07	2.87487e-06	48.8915	47.0382	70.4571	132.422	101.645	149.854
ENSBTAG00000038186		Glutaredoxin-1 [Source:UniProtKB/Swiss-Prot;Acc:P10575]	7:97531726-97541600	1781	-0.770182	-1.70548	3.43176e-07	2.88488e-06	2546.43	2497.82	1718.96	1108.17	1556.44	1258.15
ENSBTAG00000008314	SDHB	succinate dehydrogenase complex iron sulfur subunit B [Source:HGNC Symbol;Acc:HGNC:10681]	2:136125304-136154362	2678.45	-0.752948	-1.68523	3.44892e-07	2.89764e-06	3966.73	3602.74	2553.83	1846.94	2262.66	1837.8
ENSBTAG00000005638	CABYR	calcium binding tyrosine phosphorylation regulated [Source:HGNC Symbol;Acc:HGNC:15569]	24:32898259-32915397	25.7741	1.82753	3.54929	3.45862e-07	2.90336e-06	7.33372	6.71974	15.4427	46.464	37.0582	41.6262
ENSBTAG00000006353	TXNL4B	thioredoxin like 4B [Source:HGNC Symbol;Acc:HGNC:26041]	18:39163673-39171071	287.45	0.68155	1.60386	3.45968e-07	2.90336e-06	215.937	227.511	216.197	332.218	376.934	355.904
ENSBTAG00000000758	TMEM206	Transmembrane protein 206 [Source:UniProtKB/Swiss-Prot;Acc:Q2KHV2]	16:73040573-73075217	122.154	-0.984666	-1.97885	3.46196e-07	2.90362e-06	147.489	155.514	188.207	68.5344	85.7632	87.415
ENSBTAG00000013859	SCYL2	SCY1-like protein 2 [Source:RefSeq peptide;Acc:NP_001095999]	5:64560031-64613964	851.452	0.600263	1.51599	3.50059e-07	2.93267e-06	732.558	635.495	655.348	1090.74	889.396	1105.18
ENSBTAG00000010504	TBRG4	transforming growth factor beta regulator 4 [Source:HGNC Symbol;Acc:HGNC:17443]	4:77224764-77231980	494.179	0.58552	1.50058	3.5395e-07	2.96188e-06	388.687	423.344	370.624	578.477	601.401	602.539
ENSBTAG00000010763	DUSP16	dual specificity phosphatase 16 [Source:HGNC Symbol;Acc:HGNC:17909]	5:97754464-97806021	117.475	1.10815	2.15569	3.58459e-07	2.9962e-06	62.7441	56.6378	99.4121	133.584	164.115	188.359
ENSBTAG00000003880	EMILIN2	elastin microfibril interfacer 2 [Source:HGNC Symbol;Acc:HGNC:19881]	24:37496731-37556313	10774.1	0.65039	1.56959	3.64606e-07	3.04412e-06	8099.69	8662.71	8296.57	11201.3	14222.9	14161.2
ENSBTAG00000007829	CSAD	cysteine sulfinic acid decarboxylase [Source:HGNC Symbol;Acc:HGNC:18966]	5:26985263-27013078	219.972	-0.77457	-1.71068	3.68719e-07	3.07541e-06	269.718	311.028	255.769	155.654	173.644	154.017
ENSBTAG00000024107	INPP5B	inositol polyphosphate-5-phosphatase B [Source:HGNC Symbol;Acc:HGNC:6077]	3:108596223-108649755	340.639	-0.682035	-1.6044	3.68906e-07	3.07541e-06	396.021	404.144	462.314	285.754	257.289	238.31
ENSBTAG00000033313	SLC38A9	Bos taurus solute carrier family 38, member 9 (SLC38A9), mRNA. [Source:RefSeq mRNA;Acc:NM_001102163]	20:23461326-23565673	313.776	-0.709641	-1.6354	3.68982e-07	3.07541e-06	425.356	384.945	361.937	206.765	241.407	262.245
ENSBTAG00000001014	MAPK7	mitogen-activated protein kinase 7 [Source:HGNC Symbol;Acc:HGNC:6880]	19:34687988-34693036	360.541	0.664504	1.58502	3.71582e-07	3.09357e-06	246.902	281.269	305.958	434.439	469.05	425.628
ENSBTAG00000003956	SGCA	sarcoglycan alpha [Source:HGNC Symbol;Acc:HGNC:10805]	19:37113477-37122446	46.8997	-1.61105	-3.05474	3.75569e-07	3.12311e-06	69.263	95.0363	54.0493	10.4544	32.8229	19.7724
ENSBTAG00000005940	PRKAB1	protein kinase AMP-activated non-catalytic subunit beta 1 [Source:HGNC Symbol;Acc:HGNC:9378]	17:57999616-58009037	424.225	0.60432	1.52026	3.75768e-07	3.12311e-06	352.019	321.588	332.982	492.519	508.226	538.019
ENSBTAG00000021140	RMND5A	required for meiotic nuclear division 5 homolog A [Source:HGNC Symbol;Acc:HGNC:25850]	11:48010205-48066194	134.357	-0.997616	-1.9967	3.75491e-07	3.12311e-06	189.862	147.834	203.65	92.928	69.8811	101.984
ENSBTAG00000048286	E2F6	E2F transcription factor 6 [Source:HGNC Symbol;Acc:HGNC:3120]	11:86346274-86368606	246.796	0.739378	1.66946	3.76145e-07	3.12447e-06	170.305	179.513	201.72	340.349	296.465	292.424
ENSBTAG00000020767	SH2D1B	SH2 domain-containing protein 1B [Source:RefSeq peptide;Acc:NP_001180091]	3:7070264-7074707	46.4957	1.55416	2.93663	3.7721e-07	3.13155e-06	13.8526	20.1592	31.8505	89.4432	50.8226	72.8459
ENSBTAG00000002575		RNA polymerase II subunit A C-terminal domain phosphatase SSU72 [Source:RefSeq peptide;Acc:NP_001069817]	16:52310820-52325725	442.818	-0.624021	-1.54116	3.78909e-07	3.14387e-06	563.067	567.338	484.513	336.864	338.817	366.311
ENSBTAG00000014368	SLAMF6	SLAM family member 6 [Source:HGNC Symbol;Acc:HGNC:21392]	3:9272217-9293445	250.998	-0.911636	-1.88118	3.83772e-07	3.18242e-06	258.31	320.628	411.161	174.24	139.762	201.887
ENSBTAG00000020633	NOB1	NIN1/PSMD8 binding protein 1 homolog [Source:HGNC Symbol;Acc:HGNC:29540]	18:36939094-36955820	403.917	0.598093	1.51371	3.93861e-07	3.26424e-06	327.573	316.788	316.574	494.842	480.697	487.027
ENSBTAG00000004222	SAT2	spermidine/spermine N1-acetyltransferase family member 2 [Source:HGNC Symbol;Acc:HGNC:23160]	19:27953739-27955396	63.465	-1.43607	-2.70582	3.94857e-07	3.27066e-06	115.71	111.356	56.9448	24.3936	33.8817	38.5042
ENSBTAG00000008603	CXorf21	chromosome X open reading frame 21 [Source:HGNC Symbol;Acc:HGNC:25667]	X:118258769-118271528	855.525	-0.646375	-1.56523	3.95941e-07	3.27779e-06	1053.61	915.805	1170.75	644.688	584.46	763.841
ENSBTAG00000004177	TANC1	tetratricopeptide repeat, ankyrin repeat and coiled-coil containing 1 [Source:HGNC Symbol;Acc:HGNC:29364]	2:37239777-37490228	313.931	-0.732772	-1.66183	3.96183e-07	3.27794e-06	349.574	376.305	454.593	241.613	210.702	250.798
ENSBTAG00000002012	FAM96A	family with sequence similarity 96 member A [Source:HGNC Symbol;Acc:HGNC:26235]	10:45936706-45952110	1421.02	-0.687492	-1.61048	3.98911e-07	3.29865e-06	2113.74	1767.29	1393.7	1060.54	1169.98	1020.88
ENSBTAG00000014371	CHPF2	chondroitin sulfate glucuronyltransferase [Source:RefSeq peptide;Acc:NP_001193852]	4:114610856-114615162	345.948	-0.641811	-1.56029	3.99768e-07	3.30388e-06	399.281	429.103	440.116	260.198	280.583	266.408
ENSBTAG00000001657	PICALM	phosphatidylinositol-binding clathrin assembly protein [Source:RefSeq peptide;Acc:NP_001095447]	29:9613012-9665840	7133.66	0.641269	1.5597	4.00263e-07	3.30611e-06	5863.72	5014.85	5779.41	7895.4	8296.79	9951.79
ENSBTAG00000002624	PSTPIP2	proline-serine-threonine phosphatase interacting protein 2 [Source:HGNC Symbol;Acc:HGNC:9581]	24:46196113-46290465	1118.36	0.709531	1.63527	4.02453e-07	3.32233e-06	820.562	724.772	988.33	1116.3	1496.09	1564.1
XLOC_006747				48.9979	1.38008	2.60283	4.03766e-07	3.32934e-06	22.816	28.7989	26.0595	78.9888	58.2342	79.0898
XLOC_007294				37.6282	1.84662	3.59656	4.03575e-07	3.32934e-06	4.88915	10.5596	27.0246	83.6352	46.5874	53.0734
ENSBTAG00000011524	XRN1	5'-3' exoribonuclease 1 [Source:HGNC Symbol;Acc:HGNC:30654]	1:127591937-127699862	281.239	0.826966	1.77395	4.04335e-07	3.33038e-06	195.566	169.913	237.431	413.53	290.112	380.88
ENSBTAG00000001922	AKIP1	A-kinase interacting protein 1 [Source:HGNC Symbol;Acc:HGNC:1170]	15:44260212-44267703	239.518	-0.72819	-1.65656	4.0756e-07	3.35506e-06	325.128	285.109	288.585	183.533	175.762	178.993
ENSBTAG00000020301	BLM	Bloom syndrome RecQ like helicase [Source:HGNC Symbol;Acc:HGNC:1058]	21:22264540-22331807	206.43	-0.790874	-1.73012	4.10151e-07	3.3745e-06	246.087	291.829	250.943	134.746	161.997	152.976
ENSBTAG00000009806	INVS	inversin [Source:HGNC Symbol;Acc:HGNC:17870]	8:65597445-65734342	297.48	-0.747941	-1.67939	4.16854e-07	3.42773e-06	397.651	397.425	328.156	192.826	212.82	256.001
ENSBTAG00000020872	C5AR1	complement C5a receptor 1 [Source:HGNC Symbol;Acc:HGNC:1338]	18:54753334-54767002	4700.55	-0.782272	-1.71984	4.19067e-07	3.444e-06	5997.36	5729.06	6183.82	2503.25	4280.75	3509.09
ENSBTAG00000003690	NHLRC2	NHL repeat containing 2 [Source:HGNC Symbol;Acc:HGNC:24731]	26:34584585-34640028	227.258	0.74737	1.67873	4.21188e-07	3.45756e-06	161.342	157.434	187.242	296.208	266.819	294.505
ENSBTAG00000017616	ADSSL1	adenylosuccinate synthase like 1 [Source:HGNC Symbol;Acc:HGNC:20093]	21:70845971-70861972	39.6685	-1.6062	-3.0445	4.20965e-07	3.45756e-06	65.1887	64.3175	55.0145	9.2928	28.5877	15.6098
ENSBTAG00000004850	KPNA3	importin subunit alpha-4 [Source:RefSeq peptide;Acc:NP_001179702]	12:19339291-19385309	366.008	0.69123	1.61466	4.23436e-07	3.47407e-06	311.276	247.67	276.037	472.771	400.228	488.067
ENSBTAG00000000260	ZNRF2	zinc and ring finger 2 [Source:HGNC Symbol;Acc:HGNC:22316]	4:66362578-66453938	1001.78	-0.642871	-1.56143	4.3179e-07	3.53866e-06	1381.18	1298.83	992.19	808.474	803.632	726.377
ENSBTAG00000026320	VPS28	VPS28, ESCRT-I subunit [Source:HGNC Symbol;Acc:HGNC:18178]	14:1693641-1698490	975.781	-0.587496	-1.50264	4.33163e-07	3.54792e-06	1311.92	1202.83	1006.67	758.525	802.574	772.166
ENSBTAG00000007371	SCAMP1	secretory carrier membrane protein 1 [Source:HGNC Symbol;Acc:HGNC:10563]	10:9369310-9520700	296.441	-0.813667	-1.75767	4.34751e-07	3.55895e-06	475.062	308.148	355.181	207.926	208.584	223.741
ENSBTAG00000018994	TNFSF10	tumor necrosis factor superfamily member 10 [Source:HGNC Symbol;Acc:HGNC:11925]	1:95752049-95767928	87.5376	1.11474	2.16557	4.35377e-07	3.56208e-06	58.6698	60.4777	42.4673	137.069	102.704	123.838
XLOC_001848				30.4529	-1.68009	-3.20447	4.3636e-07	3.56814e-06	51.3361	52.798	39.5718	12.7776	12.7057	13.5285
ENSBTAG00000039190	SLC9A5	solute carrier family 9 member A5 [Source:HGNC Symbol;Acc:HGNC:11078]	18:34995067-35013345	121.244	1.26582	2.40464	4.43483e-07	3.62437e-06	40.7429	58.5577	107.133	212.573	146.115	162.342
ENSBTAG00000004457	ORAI1	ORAI calcium release-activated calcium modulator 1 [Source:HGNC Symbol;Acc:HGNC:25896]	17:55858843-55873788	348.157	-0.736875	-1.66656	4.44962e-07	3.63241e-06	480.766	466.542	362.902	234.643	293.289	250.798
XLOC_022995				22.6756	1.97529	3.93208	4.46762e-07	3.64508e-06	1.62972	9.59963	11.582	31.3632	41.2934	40.5856
ENSBTAG00000021072	DTNB	dystrobrevin beta [Source:HGNC Symbol;Acc:HGNC:3058]	11:73724474-73935363	349.683	-0.858813	-1.81355	4.47295e-07	3.6474e-06	554.104	451.183	354.216	217.219	303.877	217.497
ENSBTAG00000006548	MCCC1	methylcrotonoyl-CoA carboxylase 1 [Source:HGNC Symbol;Acc:HGNC:6936]	1:84574883-84633174	265.3	-0.770859	-1.70629	4.55597e-07	3.71304e-06	386.243	340.787	279.898	209.088	188.467	187.318
ENSBTAG00000017160	TBC1D7	TBC1 domain family member 7 [Source:HGNC Symbol;Acc:HGNC:21066]	23:43001022-43024073	98.5908	-1.06929	-2.0984	4.615e-07	3.75906e-06	140.156	146.874	117.75	55.7568	53.999	77.0085
ENSBTAG00000045948	CSF2RA	colony stimulating factor 2 receptor alpha subunit [Source:HGNC Symbol;Acc:HGNC:2435]	3:119457279-119466260	1245.48	0.672381	1.5937	4.62192e-07	3.76261e-06	847.453	876.446	1145.65	1332.36	1528.91	1742.06
ENSBTAG00000040060	ARTN	artemin [Source:HGNC Symbol;Acc:HGNC:727]	3:102712154-102713309	10.3644	-2.47093	-5.544	4.63919e-07	3.77458e-06	21.1863	18.2393	18.3382	2.3232	1.0588	1.04066
ENSBTAG00000002467	FAM173A	family with sequence similarity 173 member A [Source:HGNC Symbol;Acc:HGNC:14152]	25:618418-619923	148.957	-0.980438	-1.97306	4.70026e-07	3.82215e-06	229.79	188.153	179.521	96.4128	124.939	74.9272
ENSBTAG00000045907		tumor necrosis factor ligand superfamily member 13B [Source:RefSeq peptide;Acc:NP_001107978]	12:87654333-87671973	70.9914	1.38896	2.6189	4.80708e-07	3.90685e-06	45.6321	30.7188	34.746	135.907	118.586	60.358
ENSBTAG00000045744	NKRF	NFKB repressing factor [Source:HGNC Symbol;Acc:HGNC:19374]	X:3791621-3806381	133.418	0.877295	1.83693	4.8165e-07	3.91234e-06	96.1533	94.0764	88.7953	171.917	176.82	172.749
ENSBTAG00000007961	TADA3	transcriptional adaptor 3 [Source:HGNC Symbol;Acc:HGNC:19422]	22:16966879-16978442	896.487	-0.593706	-1.50912	4.94698e-07	4.01389e-06	945.236	1057.88	1239.27	708.576	739.045	688.914
ENSBTAG00000019067	TMC8	transmembrane channel like 8 [Source:HGNC Symbol;Acc:HGNC:20474]	19:54633144-54642106	197.569	0.800216	1.74136	4.98542e-07	4.04285e-06	127.118	141.115	161.183	267.168	226.584	262.245
ENSBTAG00000013414	BLVRA	biliverdin reductase A [Source:HGNC Symbol;Acc:HGNC:1062]	4:77966051-78017718	1087.36	-0.825907	-1.77265	5.00907e-07	4.05754e-06	1572.68	1581.06	1038.52	600.547	956.1	775.288
ENSBTAG00000030581	TBC1D5	TBC1 domain family member 5 [Source:RefSeq peptide;Acc:NP_001192418]	1:155833805-156185921	226.912	-0.731669	-1.66056	5.14171e-07	4.16039e-06	290.904	292.789	269.281	157.978	171.526	178.993
ENSBTAG00000046977			2:133149365-133157295	15.5079	-2.24072	-4.72632	5.27652e-07	4.26478e-06	17.9269	26.879	37.6415	1.1616	4.23522	5.20328
ENSBTAG00000038494			21:20357103-20358125	71.1663	1.21035	2.31393	5.30567e-07	4.28598e-06	52.9658	29.7588	41.5021	91.7664	106.939	104.066
ENSBTAG00000039738			3:31900284-31986507	13.4909	-2.28509	-4.87395	5.33167e-07	4.30225e-06	20.3715	30.7188	21.2336	2.3232	3.17641	3.12197
ENSBTAG00000016733	NOL9	nucleolar protein 9 [Source:HGNC Symbol;Acc:HGNC:26265]	16:47678491-47693841	222.544	0.98554	1.98005	5.39423e-07	4.35034e-06	101.042	131.515	209.441	285.754	290.112	317.4
ENSBTAG00000018808	SLC25A35	solute carrier family 25 member 35 [Source:HGNC Symbol;Acc:HGNC:31921]	19:28521109-28525043	33.1749	-1.71298	-3.27838	5.42836e-07	4.37546e-06	65.1887	58.5577	33.7808	17.424	9.52924	14.5692
ENSBTAG00000010023			13:29501668-29578090	250.285	0.75871	1.69198	5.45449e-07	4.39411e-06	183.343	176.633	193.998	343.834	261.525	342.376
ENSBTAG00000004268	TRAPPC5	trafficking protein particle complex 5 [Source:HGNC Symbol;Acc:HGNC:23067]	7:17750387-17752622	228.763	-1.03955	-2.05558	5.54128e-07	4.46158e-06	398.466	319.668	213.302	148.685	184.232	108.228
ENSBTAG00000014093	IDH2	isocitrate dehydrogenase (NADP(+)) 2, mitochondrial [Source:HGNC Symbol;Acc:HGNC:5383]	21:21903847-21920153	1384.84	-0.649995	-1.56916	5.55054e-07	4.46659e-06	1848.91	1811.45	1427.48	1007.11	1251.51	962.606
ENSBTAG00000004343	CCS	copper chaperone for superoxide dismutase [Source:HGNC Symbol;Acc:HGNC:1613]	29:45274394-45288010	442.615	-0.666707	-1.58745	5.56019e-07	4.47191e-06	625.811	504.94	501.886	375.197	336.7	311.156
ENSBTAG00000007484	ACADS	short-chain specific acyl-CoA dehydrogenase, mitochondrial precursor [Source:RefSeq peptide;Acc:NP_001029573]	17:65220605-65237484	425.407	-0.602512	-1.51836	5.56387e-07	4.47242e-06	543.51	518.38	479.687	349.642	327.171	334.05
ENSBTAG00000021856	R3HCC1L	R3H domain and coiled-coil containing 1 like [Source:HGNC Symbol;Acc:HGNC:23512]	26:19164410-19197680	360.269	0.624996	1.54221	5.61857e-07	4.51391e-06	290.904	291.829	264.455	418.176	439.404	456.848
ENSBTAG00000012723			10:21725594-21732994	301.059	-0.713424	-1.63969	5.711e-07	4.58566e-06	381.354	373.426	371.589	190.502	264.701	224.782
ENSBTAG00000032839	LRCH3	leucine rich repeats and calponin homology domain containing 3 [Source:HGNC Symbol;Acc:HGNC:28637]	1:70845570-70947214	209.788	0.899992	1.86606	5.8054e-07	4.65637e-06	133.637	117.115	183.382	306.662	224.467	293.465
ENSBTAG00000018321	PAOX	polyamine oxidase [Source:HGNC Symbol;Acc:HGNC:20837]	26:25828813-25855778	368.109	-0.678892	-1.60091	5.89286e-07	4.72394e-06	392.762	456.942	514.433	276.461	295.406	272.652
ENSBTAG00000006089	C17orf80	chromosome 17 open reading frame 80 [Source:HGNC Symbol;Acc:HGNC:29601]	19:58648989-58656230	301.675	0.715514	1.64207	5.93217e-07	4.7506e-06	193.936	246.71	241.291	394.944	395.993	337.172
ENSBTAG00000007105			1:146844058-146857364	210.268	0.810996	1.75442	5.93259e-07	4.7506e-06	131.192	164.154	159.252	297.37	226.584	283.058
ENSBTAG00000015126	TNIP2	TNFAIP3 interacting protein 2 [Source:HGNC Symbol;Acc:HGNC:19118]	6:108124536-108128174	361.189	0.663856	1.58431	6.00499e-07	4.80596e-06	280.311	263.03	291.48	440.247	498.697	393.368
ENSBTAG00000002121	CDK2AP2	cyclin dependent kinase 2 associated protein 2 [Source:HGNC Symbol;Acc:HGNC:30833]	29:46033674-46035477	342.07	-0.704442	-1.62951	6.10093e-07	4.88008e-06	444.098	413.744	418.882	207.926	278.466	289.302
ENSBTAG00000017425	GJB2	gap junction protein beta 2 [Source:HGNC Symbol;Acc:HGNC:4284]	12:36335916-36340957	59.6852	2.37827	5.19912	6.11874e-07	4.89166e-06	11.408	13.4395	8.68649	199.795	55.0578	69.7239
ENSBTAG00000026993		transmembrane BAX inhibitor motif containing 4 [Source:HGNC Symbol;Acc:HGNC:24257]	5:47877715-47894116	4476.39	0.602096	1.51792	6.12885e-07	4.89708e-06	3939.84	3695.86	2995.87	5627.95	5265.43	5333.36
ENSBTAG00000014694	JTB	jumping translocation breakpoint [Source:HGNC Symbol;Acc:HGNC:6201]	3:16519220-16521673	419.385	-0.672503	-1.59384	6.15639e-07	4.91641e-06	568.771	523.18	458.454	300.854	368.464	296.587
ENSBTAG00000038477	GGCX	gamma-glutamyl carboxylase [Source:HGNC Symbol;Acc:HGNC:4247]	11:49282691-49296194	763.676	-0.652721	-1.57213	6.19194e-07	4.94211e-06	804.265	955.163	1050.1	499.488	625.753	647.287
ENSBTAG00000046803	GAS1	growth arrest specific 1 [Source:HGNC Symbol;Acc:HGNC:4165]	8:81511017-81512051	21.1502	-1.97061	-3.91934	6.22323e-07	4.96439e-06	41.5578	38.3985	26.0595	9.2928	8.47043	3.12197
ENSBTAG00000019530	KDM8	lysine demethylase 8 [Source:HGNC Symbol;Acc:HGNC:25840]	25:25072848-25082574	142.618	1.03526	2.04948	6.30573e-07	5.02474e-06	66.0035	82.5568	127.402	207.926	200.114	171.708
ENSBTAG00000013294	DYRK3	dual specificity tyrosine phosphorylation regulated kinase 3 [Source:HGNC Symbol;Acc:HGNC:3094]	16:4274967-4284961	62.3959	-1.29958	-2.46158	6.33639e-07	5.04643e-06	110.006	89.2765	71.4223	29.04	43.411	31.2197
ENSBTAG00000015769	VSIG4	V-set and immunoglobulin domain containing 4 [Source:HGNC Symbol;Acc:HGNC:17032]	X:99894566-99933646	1384.85	-1.4601	-2.75127	6.35804e-07	5.06093e-06	2446.2	2275.11	1512.41	475.095	773.986	826.28
ENSBTAG00000038795	STARD3NL	STARD3 N-terminal like [Source:HGNC Symbol;Acc:HGNC:19169]	4:50267412-50328618	402.767	-0.654748	-1.57434	6.42869e-07	5.1144e-06	533.732	526.06	421.777	302.016	320.818	312.197
ENSBTAG00000001890	RUBCN	RUN and cysteine rich domain containing beclin 1 interacting protein [Source:HGNC Symbol;Acc:HGNC:28991]	1:70996327-71044754	206.109	-0.839213	-1.78907	6.46094e-07	5.13727e-06	242.828	229.431	325.261	155.654	146.115	137.366
XLOC_024996				45.0116	-1.41277	-2.66249	6.46586e-07	5.1384e-06	74.1521	62.3976	63.7009	26.7168	25.4113	17.6911
ENSBTAG00000000010	UBL7	ubiquitin like 7 [Source:HGNC Symbol;Acc:HGNC:28221]	21:34601365-34614703	287.188	-0.682696	-1.60514	6.58504e-07	5.23028e-06	374.835	368.626	321.4	207.926	227.643	222.7
ENSBTAG00000021263	CYP4V2	cytochrome P450 family 4 subfamily V member 2 [Source:HGNC Symbol;Acc:HGNC:23198]	27:15306993-15323391	2534.31	-0.640796	-1.55919	6.64906e-07	5.27828e-06	2764	3105.48	3419.58	1626.24	2181.14	2109.41
XLOC_016270				21.599	1.92225	3.79013	6.68266e-07	5.30208e-06	3.25943	10.5596	8.68649	44.1408	29.6465	33.301
ENSBTAG00000031829			X:91678173-91687290	496.13	0.588308	1.50348	6.76046e-07	5.36092e-06	366.686	389.745	429.499	626.103	561.166	603.58
ENSBTAG00000015361	CNTFR	ciliary neurotrophic factor receptor [Source:HGNC Symbol;Acc:HGNC:2170]	8:77260361-77298847	29.2858	2.61897	6.14312	6.81429e-07	5.39486e-06	0	2.87989	3.86066	97.5744	37.0582	34.3416
ENSBTAG00000019622			15:55237979-55238659	8.66916	-2.55691	-5.88447	6.91268e-07	5.46981e-06	22.0012	17.2793	10.6168	0	2.11761	0
ENSBTAG00000014560	HLX	H2.0 like homeobox [Source:HGNC Symbol;Acc:HGNC:4978]	16:25059261-25064940	365.75	-0.774871	-1.71104	6.93188e-07	5.48204e-06	518.25	422.384	449.767	272.976	326.112	205.009
ENSBTAG00000016542	LAMB3	laminin subunit beta 3 [Source:HGNC Symbol;Acc:HGNC:6490]	16:75567714-75610920	15.9854	2.18591	4.55015	6.96222e-07	5.50307e-06	2.44457	3.83985	5.791	42.9792	15.8821	24.9757
ENSBTAG00000000210	ARHGAP31	rho GTPase-activating protein 31 [Source:RefSeq peptide;Acc:NP_001192739]	1:64747665-64795985	646.276	0.711998	1.63807	6.99576e-07	5.52661e-06	453.061	403.184	606.124	755.04	751.751	908.492
ENSBTAG00000011027		prostaglandin reductase 1 [Source:HGNC Symbol;Acc:HGNC:18429]	8:102666740-102697281	551.701	-0.620401	-1.5373	7.02259e-07	5.54483e-06	765.967	655.655	587.786	441.408	413.992	445.4
ENSBTAG00000011339	TAF8	TATA-box binding protein associated factor 8 [Source:HGNC Symbol;Acc:HGNC:17300]	23:15803546-15823240	355.912	-0.638504	-1.55671	7.08299e-07	5.58951e-06	396.021	440.623	467.14	285.754	279.524	266.408
ENSBTAG00000001104	CMTM4	CKLF like MARVEL transmembrane domain containing 4 [Source:HGNC Symbol;Acc:HGNC:19175]	18:34476952-34556068	261.382	-0.823364	-1.76953	7.09063e-07	5.59253e-06	369.946	325.427	311.749	162.624	241.407	157.139
ENSBTAG00000007246	TMEM204	Transmembrane protein 204 [Source:UniProtKB/Swiss-Prot;Acc:Q0IIE5]	25:1194760-1207350	94.3315	1.21336	2.31876	7.10709e-07	5.60251e-06	52.9658	38.3985	73.3526	177.725	110.116	113.431
ENSBTAG00000034918	IFIT2	interferon induced protein with tetratricopeptide repeats 2 [Source:HGNC Symbol;Acc:HGNC:5409]	26:11069934-11071316	28.9298	-1.76399	-3.39637	7.11815e-07	5.60821e-06	48.0766	57.5978	33.7808	5.808	12.7057	15.6098
ENSBTAG00000002367	HCFC1R1	Host cell factor C1 regulator 1 [Source:UniProtKB/Swiss-Prot;Acc:Q2M2S6]	25:2442007-2443352	257.709	-0.813003	-1.75686	7.16864e-07	5.64497e-06	396.836	334.067	258.664	187.018	195.879	173.789
ENSBTAG00000045609			13:29782458-29784020	105.389	1.07456	2.10608	7.20029e-07	5.66685e-06	57.8549	51.838	89.7604	148.685	127.057	157.139
ENSBTAG00000020450			18:57809113-57810395	44.528	-1.55622	-2.94082	7.33257e-07	5.76478e-06	43.1875	81.5968	80.1088	24.3936	24.3525	13.5285
ENSBTAG00000006082	DNASE2	deoxyribonuclease 2, lysosomal [Source:HGNC Symbol;Acc:HGNC:2960]	7:13790587-13792998	3152.82	-0.62488	-1.54208	7.55107e-07	5.93021e-06	4158.22	4215.2	3129.07	2371.99	2638.54	2403.91
ENSBTAG00000038048	MRC1	mannose receptor C-type 1 [Source:HGNC Symbol;Acc:HGNC:7228]	13:32544524-32644278	4881.85	-0.957045	-1.94133	7.60749e-07	5.97133e-06	5547.56	7187.24	6747.47	1935.23	3824.4	4049.19
ENSBTAG00000011815	SMG9	SMG9, nonsense mediated mRNA decay factor [Source:HGNC Symbol;Acc:HGNC:25763]	18:52272972-52293313	351.558	0.732397	1.6614	7.65048e-07	6e-06	210.233	268.79	309.818	429.792	480.697	410.018
ENSBTAG00000038156	DYNLT3	dynein light chain Tctex-type 3 [Source:HGNC Symbol;Acc:HGNC:11694]	X:111023274-111034498	1752.97	-0.618997	-1.53581	7.65218e-07	6e-06	2463.32	2147.44	1773.01	1439.22	1430.44	1264.4
ENSBTAG00000026919	PXDC1	PX domain containing 1 [Source:HGNC Symbol;Acc:HGNC:21361]	23:50077253-50095625	348.387	-0.777859	-1.71458	7.74376e-07	6.06856e-06	484.026	445.423	396.683	219.542	326.112	218.538
ENSBTAG00000015267	SGSH	N-sulfoglucosamine sulfohydrolase [Source:HGNC Symbol;Acc:HGNC:10818]	19:53041244-53048384	2517.81	-0.585549	-1.50061	7.81849e-07	6.12386e-06	2992.16	3457.79	2633.94	1921.29	2150.43	1951.23
ENSBTAG00000012995	CCDC109B	mitochondrial calcium uniporter dominant negative beta subunit [Source:HGNC Symbol;Acc:HGNC:26076]	6:16870832-16966187	828.214	-0.640835	-1.55923	7.86627e-07	6.15472e-06	1160.36	1048.28	826.182	613.325	699.87	621.271
ENSBTAG00000017512		Microtubule-associated protein tau [Source:UniProtKB/Swiss-Prot;Acc:P29172]	19:46524375-46644713	15.3837	-2.15196	-4.44432	7.87407e-07	6.15754e-06	29.3349	31.6788	19.3033	4.6464	3.17641	4.16262
ENSBTAG00000016352	STX10	syntaxin 10 [Source:HGNC Symbol;Acc:HGNC:11428]	7:13548241-13551708	134.964	-0.892598	-1.85652	8.19591e-07	6.3922e-06	185.788	180.473	163.113	97.5744	102.704	80.1304
ENSBTAG00000013678	OSGIN2	oxidative stress induced growth inhibitor family member 2 [Source:HGNC Symbol;Acc:HGNC:1355]	14:76149588-76178108	603.314	0.626098	1.54338	8.22395e-07	6.41066e-06	522.324	493.421	401.509	724.839	671.282	806.508
ENSBTAG00000012099	TMEM87B	transmembrane protein 87B [Source:HGNC Symbol;Acc:HGNC:25913]	11:267051-313364	472.261	0.609309	1.52553	8.28305e-07	6.45331e-06	376.465	328.307	413.091	604.032	561.166	550.507
ENSBTAG00000016709	NT5C3A	5'-nucleotidase, cytosolic IIIA [Source:HGNC Symbol;Acc:HGNC:17820]	4:64185799-64205027	155.179	0.870045	1.82772	8.33873e-07	6.49325e-06	109.191	94.0764	122.576	184.694	188.467	232.066
ENSBTAG00000008650	CAMK1D	calcium/calmodulin dependent protein kinase ID [Source:HGNC Symbol;Acc:HGNC:19341]	13:11729423-11787953	104.058	0.990711	1.98716	8.34492e-07	6.49444e-06	74.1521	62.3976	68.5268	159.139	119.645	140.488
ENSBTAG00000016908	METTL1	methyltransferase like 1 [Source:HGNC Symbol;Acc:HGNC:7030]	5:56019430-56023032	342.633	0.650366	1.56957	8.34911e-07	6.49444e-06	281.126	268.79	246.117	453.024	377.993	428.75
ENSBTAG00000006393	FECH	ferrochelatase [Source:HGNC Symbol;Acc:HGNC:3647]	24:57298434-57333273	380.045	-0.703035	-1.62793	8.36604e-07	6.50416e-06	471.803	529.9	415.986	253.229	336.7	272.652
ENSBTAG00000017450	KLHL24	kelch-like protein 24 [Source:RefSeq peptide;Acc:NP_001193125]	1:84062791-84095207	128.621	-1.11131	-2.16042	8.38207e-07	6.51318e-06	194.751	146.874	191.103	117.322	56.1166	65.5613
ENSBTAG00000019365	BACE1	Beta-secretase 1 [Source:UniProtKB/Swiss-Prot;Acc:Q2HJ40]	15:28400714-28422342	213.597	-0.729302	-1.65784	8.40568e-07	6.52807e-06	267.274	283.189	251.908	157.978	163.056	158.18
ENSBTAG00000019770	APOA4	apolipoprotein A4 [Source:HGNC Symbol;Acc:HGNC:602]	15:27906599-27909370	10.114	-2.43359	-5.40234	8.44426e-07	6.55111e-06	22.816	17.2793	16.4078	0	1.0588	3.12197
ENSBTAG00000019927	CYB5R1	NADH-cytochrome b5 reductase 1 [Source:RefSeq peptide;Acc:NP_001029690]	16:55553510-55558337	866.346	-0.642171	-1.56068	8.52056e-07	6.60681e-06	1153.02	1168.27	854.172	722.515	686.105	613.987
ENSBTAG00000017086	GRB10	growth factor receptor bound protein 10 [Source:HGNC Symbol;Acc:HGNC:4564]	4:5104899-5244348	121.421	0.891797	1.85549	8.55262e-07	6.62467e-06	79.0413	86.3967	86.8649	160.301	156.703	159.22
ENSBTAG00000010180	URB2	URB2 ribosome biogenesis 2 homolog (S. cerevisiae) [Source:HGNC Symbol;Acc:HGNC:28967]	28:596927-623066	154.318	0.872757	1.83116	8.6165e-07	6.66734e-06	98.5979	115.196	110.029	197.472	170.467	234.147
ENSBTAG00000030540	ZDHHC12	zinc finger DHHC-type containing 12 [Source:HGNC Symbol;Acc:HGNC:19159]	11:99246414-99249550	267.703	-0.809314	-1.75238	8.61678e-07	6.66734e-06	396.021	353.266	277.968	185.856	227.643	165.464
ENSBTAG00000008789			7:21575113-21577011	343.651	-0.692544	-1.61613	8.64075e-07	6.68236e-06	477.507	384.945	415.021	248.582	298.583	237.269
ENSBTAG00000018232	STOML3	stomatin-like protein 3 [Source:RefSeq peptide;Acc:NP_001074378]	12:23294963-23308189	7.63474	2.55663	5.88331	8.78056e-07	6.78691e-06	1.62972	0	0	12.7776	10.588	20.8131
ENSBTAG00000016805	SGMS2	sphingomyelin synthase 2 [Source:HGNC Symbol;Acc:HGNC:28395]	6:18547613-18568780	66.6431	1.19827	2.29464	8.78956e-07	6.79029e-06	36.6686	42.2384	38.6066	101.059	73.0575	108.228
ENSBTAG00000017656	ST3GAL3		3:102718271-102744545	82.0444	-1.13389	-2.1945	9.06486e-07	6.99561e-06	116.525	131.515	94.5863	38.3328	58.2342	53.0734
ENSBTAG00000021442	CRTAP	cartilage associated protein [Source:HGNC Symbol;Acc:HGNC:2379]	22:7532626-7565025	293.305	-0.840822	-1.79107	9.07674e-07	7.0011e-06	457.136	376.305	301.132	229.997	231.878	163.383
ENSBTAG00000001193	UNC93B1	protein unc-93 homolog B1 [Source:RefSeq peptide;Acc:NP_001180076]	29:46162697-46172747	4276.3	-0.604495	-1.52045	9.13666e-07	7.04362e-06	5370.73	5522.67	4618.32	3379.1	3801.11	2965.87
ENSBTAG00000023073	FAM89A	family with sequence similarity 89 member A [Source:HGNC Symbol;Acc:HGNC:25057]	28:3656713-3676337	32.398	-1.64442	-3.12621	9.16295e-07	7.06019e-06	65.1887	42.2384	44.3976	17.424	9.52924	15.6098
ENSBTAG00000003819	STK36	serine/threonine-protein kinase 36 [Source:RefSeq peptide;Acc:NP_001192565]	2:107356024-107382298	89.7731	-1.10476	-2.15063	9.17279e-07	7.06406e-06	105.117	112.316	154.427	63.888	52.9402	49.9514
ENSBTAG00000024633	PIK3C2B	phosphatidylinositol-4-phosphate 3-kinase catalytic subunit type 2 beta [Source:HGNC Symbol;Acc:HGNC:8972]	16:1981479-2030002	154.608	0.888622	1.85141	9.25493e-07	7.12358e-06	101.857	92.1564	127.402	234.643	186.35	185.237
ENSBTAG00000017776	CHD2	chromodomain-helicase-DNA-binding protein 2 [Source:RefSeq peptide;Acc:NP_001095651]	21:14390575-14483806	1073.42	0.610519	1.52681	9.27257e-07	7.13342e-06	701.593	865.887	973.852	1330.03	1199.63	1369.5
ENSBTAG00000007181	KIFC3	kinesin family member C3 [Source:HGNC Symbol;Acc:HGNC:6326]	18:25804882-25834760	289.297	0.711325	1.63731	9.42077e-07	7.24364e-06	202.9	215.992	235.5	418.176	321.877	341.335
ENSBTAG00000031553	MFSD7	major facilitator superfamily domain containing 7 [Source:HGNC Symbol;Acc:HGNC:26177]	6:108855977-108863733	192.534	-0.829665	-1.77727	9.42984e-07	7.24681e-06	202.9	273.589	267.351	127.776	152.468	131.123
ENSBTAG00000007863	GLS	glutaminase [Source:HGNC Symbol;Acc:HGNC:4331]	2:79798261-79852401	762.981	0.597958	1.51357	9.63767e-07	7.39492e-06	613.588	530.859	670.79	942.058	817.397	1003.19
ENSBTAG00000021872	RASGRP1	RAS guanyl-releasing protein 1 [Source:RefSeq peptide;Acc:NP_001137550]	10:34202006-34280992	29.7916	1.63529	3.1065	9.66713e-07	7.41365e-06	11.408	10.5596	17.373	42.9792	40.2346	56.1954
ENSBTAG00000013698	TTC25	tetratricopeptide repeat domain 25 [Source:HGNC Symbol;Acc:HGNC:25280]	19:42749145-42771008	17.2259	2.03028	4.08485	9.74989e-07	7.47322e-06	3.25943	9.59963	2.8955	26.7168	30.7053	30.179
ENSBTAG00000010496	STAG3	cohesin subunit SA-3 [Source:RefSeq peptide;Acc:NP_001179340]	25:36741209-36770974	21.5206	1.87393	3.66529	9.96195e-07	7.63178e-06	4.88915	6.71974	11.582	41.8176	37.0582	27.057
ENSBTAG00000047319			21:69533538-69534140	67.2985	-1.29006	-2.44539	9.99996e-07	7.65691e-06	114.08	100.796	76.2481	45.3024	44.4698	22.8944
ENSBTAG00000014042	TLR10	toll like receptor 10 [Source:HGNC Symbol;Acc:HGNC:15634]	6:59670233-59677223	71.5874	-1.19652	-2.29186	1.00062e-06	7.65772e-06	78.2264	107.516	117.75	45.3024	34.9405	45.7888
ENSBTAG00000007393	RND2	Rho family GTPase 2 [Source:HGNC Symbol;Acc:HGNC:18315]	19:43696266-43700032	50.439	-1.36759	-2.58039	1.00358e-06	7.67637e-06	83.9304	84.4767	54.0493	25.5552	29.6465	24.9757
ENSBTAG00000006812	FAM181B	family with sequence similarity 181 member B [Source:HGNC Symbol;Acc:HGNC:28512]	29:13003058-13004907	65.9877	-2.42649	-5.37584	1.01539e-06	7.76262e-06	169.491	118.075	77.2133	5.808	21.1761	4.16262
ENSBTAG00000011344			22:48556152-48607236	348.186	-0.625878	-1.54315	1.01805e-06	7.77893e-06	400.91	458.862	411.161	278.784	262.583	276.814
ENSBTAG00000017298	AAMDC	adipogenesis associated Mth938 domain containing [Source:HGNC Symbol;Acc:HGNC:30205]	29:18250502-18284062	137.828	-0.962554	-1.94876	1.05639e-06	8.05928e-06	216.752	196.792	137.054	89.4432	98.4688	88.4557
ENSBTAG00000013173	SEPT3	septin 3 [Source:HGNC Symbol;Acc:HGNC:10750]	5:113489031-113508640	16.0452	2.02104	4.05876	1.08746e-06	8.29199e-06	4.07429	5.75978	4.82583	30.2016	24.3525	27.057
XLOC_005863				63.6471	-1.42268	-2.68083	1.10877e-06	8.45011e-06	95.3384	97.9162	91.6908	12.7776	52.9402	31.2197
ENSBTAG00000032122	CD19	CD19 molecule [Source:HGNC Symbol;Acc:HGNC:1633]	25:26164039-26169956	259.712	0.957972	1.94258	1.12082e-06	8.53751e-06	133.637	150.714	237.431	440.247	300.7	295.546
XLOC_021949				184.969	0.776757	1.71327	1.13533e-06	8.64357e-06	121.414	152.634	132.228	240.451	242.466	220.619
ENSBTAG00000003323	NOL6	nucleolar protein 6 [Source:HGNC Symbol;Acc:HGNC:19910]	8:76540581-76552661	186.054	0.830632	1.77846	1.15031e-06	8.74401e-06	110.006	154.554	134.158	229.997	215.996	271.611
ENSBTAG00000006970	OLA1	Obg like ATPase 1 [Source:HGNC Symbol;Acc:HGNC:28833]	2:22564518-22728762	793.231	0.585752	1.50082	1.14998e-06	8.74401e-06	730.113	604.777	560.761	1026.85	917.983	918.898
XLOC_020035				41.2604	1.73554	3.33004	1.14999e-06	8.74401e-06	10.5932	13.4395	26.0595	110.352	43.411	43.7075
ENSBTAG00000015427	CFDP1	craniofacial development protein 1 [Source:HGNC Symbol;Acc:HGNC:1873]	18:2662463-2766583	340.752	-0.775764	-1.7121	1.16157e-06	8.82048e-06	524.769	423.344	347.46	261.36	275.289	212.294
XLOC_008288				185.944	-0.877776	-1.83754	1.20958e-06	9.1708e-06	291.719	247.67	187.242	128.938	117.527	142.57
ENSBTAG00000016637	WBP4	WW domain binding protein 4 [Source:HGNC Symbol;Acc:HGNC:12739]	12:11306594-11329117	440.77	0.601647	1.51745	1.24055e-06	9.40076e-06	367.501	331.187	347.46	590.093	484.932	523.45
ENSBTAG00000008592			3:20847979-20856929	5824.06	-0.619074	-1.53589	1.24161e-06	9.40397e-06	7438.03	7791.06	5985.96	4750.95	4833.44	4144.93
ENSBTAG00000038195	CD302	CD302 antigen [Source:UniProtKB/Swiss-Prot;Acc:A8WH74]	2:36656333-36681937	681.249	-0.593072	-1.50846	1.25349e-06	9.48419e-06	950.94	770.85	740.282	570.346	537.873	517.206
ENSBTAG00000008291	PROCR	protein C receptor [Source:HGNC Symbol;Acc:HGNC:9452]	13:65052810-65106553	19.2988	1.90481	3.74459	1.26858e-06	9.59336e-06	7.33372	3.83985	8.68649	25.5552	38.117	32.2603
ENSBTAG00000019116	MOB4	MOB family member 4, phocein [Source:HGNC Symbol;Acc:HGNC:17261]	2:86464320-86494036	595.339	0.59961	1.51531	1.27319e-06	9.62332e-06	525.584	427.183	461.349	789.888	642.694	725.337
ENSBTAG00000007531	NCF4	neutrophil cytosolic factor 4 [Source:HGNC Symbol;Acc:HGNC:7662]	5:75641217-75659769	830.133	0.643763	1.5624	1.27754e-06	9.6512e-06	621.737	662.374	652.452	792.211	1156.21	1095.81
ENSBTAG00000015049	ECSIT	ECSIT signalling integrator [Source:HGNC Symbol;Acc:HGNC:29548]	7:17085482-17097271	632.932	-0.703095	-1.62799	1.28575e-06	9.70824e-06	897.974	875.486	586.821	461.155	487.05	489.108
ENSBTAG00000007075		major histocompatibility complex, class I, A-like precursor [Source:RefSeq peptide;Acc:NP_001193388]	23:27842253-27845729	132.567	0.948691	1.93012	1.30159e-06	9.81268e-06	66.8184	93.1164	108.099	187.018	185.291	155.058
ENSBTAG00000000879	C8orf33	chromosome 8 open reading frame 33 [Source:HGNC Symbol;Acc:HGNC:26104]	14:1487366-1489409	147.504	0.8976	1.86296	1.31314e-06	9.89467e-06	95.3384	117.115	92.6559	232.32	183.173	164.424
ENSBTAG00000002706	GSTZ1	maleylacetoacetate isomerase [Source:RefSeq peptide;Acc:NP_001069154]	10:89596394-89604430	36.2435	-1.48365	-2.79656	1.35855e-06	1.02264e-05	60.2995	57.5978	46.328	18.5856	17.9997	16.6505
ENSBTAG00000003458	CDCA7	cell division cycle associated 7 [Source:HGNC Symbol;Acc:HGNC:14628]	2:23377568-23390741	50.4878	1.26476	2.40286	1.37149e-06	1.03185e-05	28.52	26.879	29.9201	78.9888	73.0575	65.5613
ENSBTAG00000001325	UPB1	beta-ureidopropionase 1 [Source:HGNC Symbol;Acc:HGNC:16297]	17:73500519-73527334	60.4283	2.52831	5.76895	1.38238e-06	1.03951e-05	0.814858	3.83985	13.5123	103.382	97.41	143.61
ENSBTAG00000016588	TMEM8A	transmembrane protein 8A [Source:HGNC Symbol;Acc:HGNC:17205]	25:365646-374631	350.623	-0.636807	-1.55488	1.39081e-06	1.04532e-05	462.025	436.783	384.136	293.885	262.583	264.326
ENSBTAG00000044208	DUSP4	dual specificity protein phosphatase 4 [Source:RefSeq peptide;Acc:NP_001193882]	27:24815381-24828237	55.5263	1.37513	2.59392	1.41071e-06	1.05973e-05	19.5566	26.879	41.5021	105.706	64.5871	74.9272
ENSBTAG00000019354	PAX8	paired box 8 [Source:HGNC Symbol;Acc:HGNC:8622]	11:46785772-46812769	98.2773	-1.00312	-2.00432	1.43828e-06	1.07989e-05	152.379	133.435	110.994	62.7264	63.5283	66.6019
ENSBTAG00000019123	MEFV	MEFV, pyrin innate immunity regulator [Source:HGNC Symbol;Acc:HGNC:6998]	25:2691854-2704324	417.11	2.22414	4.67232	1.49847e-06	1.12335e-05	55.4104	70.0773	163.113	423.984	676.576	1113.5
XLOC_019725				113.043	0.915151	1.88577	1.50571e-06	1.12821e-05	74.967	77.757	79.1436	157.978	130.233	158.18
ENSBTAG00000000824	TSEN54	tRNA splicing endonuclease subunit 54 [Source:HGNC Symbol;Acc:HGNC:27561]	19:56657194-56663680	263.191	0.647632	1.5666	1.52138e-06	1.13937e-05	205.344	203.512	203.65	325.248	323.994	317.4
ENSBTAG00000017164	LARP4	La ribonucleoprotein domain family member 4 [Source:HGNC Symbol;Acc:HGNC:24320]	5:29604412-29651275	264.77	0.778543	1.7154	1.53355e-06	1.1479e-05	205.344	167.994	206.545	379.843	262.583	366.311
ENSBTAG00000016982	MCOLN3	mucolipin 3 [Source:HGNC Symbol;Acc:HGNC:13358]	3:59252316-59280289	1476.68	0.777668	1.71436	1.53628e-06	1.14936e-05	840.119	1012.76	1385.98	2277.9	1559.62	1783.68
ENSBTAG00000004124	CPOX	coproporphyrinogen oxidase [Source:HGNC Symbol;Acc:HGNC:2321]	1:42518056-42531538	226.666	0.733466	1.66263	1.53965e-06	1.15129e-05	188.232	152.634	166.009	285.754	255.172	312.197
ENSBTAG00000022032	CHCHD10	coiled-coil-helix-coiled-coil-helix domain containing 10 [Source:HGNC Symbol;Acc:HGNC:15559]	17:73206771-73208629	315.996	-0.823114	-1.76922	1.54732e-06	1.15644e-05	501.138	415.664	300.167	245.098	240.349	193.562
ENSBTAG00000012314	LDLR	low density lipoprotein receptor [Source:HGNC Symbol;Acc:HGNC:6547]	7:16768644-16802349	1435.12	0.62946	1.54699	1.55832e-06	1.16406e-05	983.534	1254.67	1129.24	2081.59	1526.8	1634.87
ENSBTAG00000017610	NFRKB	nuclear factor related to kappaB binding protein [Source:HGNC Symbol;Acc:HGNC:7802]	29:36650181-36680357	250.513	0.752414	1.68461	1.56196e-06	1.16619e-05	171.935	156.474	227.779	325.248	325.053	296.587
XLOC_037707				16.1964	2.03206	4.08987	1.56544e-06	1.16819e-05	6.51887	1.91993	5.791	23.232	23.2937	36.4229
ENSBTAG00000026246	MOSPD3	motile sperm domain containing 3 [Source:HGNC Symbol;Acc:HGNC:25078]	25:36486497-36489220	249.972	-0.779762	-1.71685	1.57156e-06	1.17216e-05	386.243	294.709	270.246	203.28	173.644	171.708
ENSBTAG00000013496	CPM	carboxypeptidase M [Source:HGNC Symbol;Acc:HGNC:2311]	5:45081462-45158699	2102.27	-1.77768	-3.42874	1.57577e-06	1.17471e-05	3616.34	3890.73	2661.93	414.691	1009.04	1020.88
ENSBTAG00000004549	UPRT	uracil phosphoribosyltransferase homolog [Source:HGNC Symbol;Acc:HGNC:28334]	X:80939906-80970032	198.53	0.836619	1.78586	1.59669e-06	1.1897e-05	171.12	133.435	117.75	272.976	213.878	282.018
XLOC_034284				69.0143	-1.17609	-2.25964	1.59846e-06	1.19042e-05	84.7453	105.596	101.342	29.04	43.411	49.9514
ENSBTAG00000020734	ARL6IP1	ADP-ribosylation factor-like protein 6-interacting protein 1 [Source:RefSeq peptide;Acc:NP_001071625]	25:16543863-16550325	419.541	-0.651803	-1.57113	1.62189e-06	1.20664e-05	558.178	481.901	502.851	281.107	311.288	381.92
ENSBTAG00000014546	CLEC7A	C-type lectin domain family 7 member A [Source:HGNC Symbol;Acc:HGNC:14558]	5:100280955-100295523	590.461	-2.23214	-4.69832	1.64557e-06	1.22302e-05	1217.4	1090.52	834.868	41.8176	192.702	165.464
ENSBTAG00000004173	UBXN8	UBX domain protein 8 [Source:HGNC Symbol;Acc:HGNC:30307]	27:26008823-26026228	415.324	-0.689734	-1.61299	1.64646e-06	1.22306e-05	610.329	511.66	420.812	304.339	340.935	303.871
ENSBTAG00000014595	LIG1	DNA ligase 1 [Source:HGNC Symbol;Acc:HGNC:6598]	18:55307590-55334837	250.716	-0.742901	-1.67354	1.64874e-06	1.22414e-05	269.718	359.026	317.54	173.078	175.762	209.172
ENSBTAG00000017832	PDK3	pyruvate dehydrogenase kinase 3 [Source:HGNC Symbol;Acc:HGNC:8811]	X:125848355-125930675	470.558	-0.667978	-1.58884	1.65313e-06	1.22678e-05	668.184	603.817	465.21	379.843	346.229	360.067
ENSBTAG00000014642	NAPRT	nicotinate phosphoribosyltransferase [Source:RefSeq peptide;Acc:NP_001092327]	14:2327870-2331019	300.782	-0.702731	-1.62758	1.66258e-06	1.23254e-05	314.535	396.465	411.161	239.29	238.231	205.009
ENSBTAG00000046324			5:100926603-100938555	4992.95	-0.585294	-1.50034	1.66197e-06	1.23254e-05	6856.22	6007.45	5150.12	3839.09	4019.22	4085.61
ENSBTAG00000017365	ZBTB47	zinc finger and BTB domain containing 47 [Source:HGNC Symbol;Acc:HGNC:26955]	22:15431365-15437006	24.4279	-1.7301	-3.31751	1.66665e-06	1.23494e-05	34.224	43.1983	39.5718	12.7776	8.47043	8.32524
ENSBTAG00000012926	TM6SF1	transmembrane 6 superfamily member 1 [Source:HGNC Symbol;Acc:HGNC:11860]	21:25394313-25424181	158.282	0.841977	1.79251	1.76142e-06	1.30121e-05	102.672	100.796	133.193	229.997	186.35	196.684
ENSBTAG00000008054	ZNF706	zinc finger protein 706 [Source:HGNC Symbol;Acc:HGNC:24992]	14:65337750-65348431	1220.21	-0.650595	-1.56982	1.76328e-06	1.30194e-05	1663.94	1681.85	1138.9	937.411	909.513	989.663
ENSBTAG00000000697	RRP8	ribosomal RNA processing 8, methyltransferase, homolog (yeast) [Source:HGNC Symbol;Acc:HGNC:29030]	15:47082236-47085798	110.442	1.03622	2.05085	1.7643e-06	1.30203e-05	64.3738	64.3175	83.9694	185.856	110.116	154.017
ENSBTAG00000002455	KLHL8	kelch like family member 8 [Source:HGNC Symbol;Acc:HGNC:18644]	6:103844033-103871753	698.831	0.718323	1.64527	1.7684e-06	1.30411e-05	462.025	486.701	627.358	850.291	704.105	1062.51
ENSBTAG00000018975	KCNT1	potassium sodium-activated channel subfamily T member 1 [Source:HGNC Symbol;Acc:HGNC:18865]	11:103392739-103438416	1161.61	-1.35316	-2.55472	1.76889e-06	1.30411e-05	1122.06	1826.81	2163.9	636.557	706.222	514.084
ENSBTAG00000005439	FAM102B	family with sequence similarity 102 member B [Source:HGNC Symbol;Acc:HGNC:27637]	3:34839059-34877721	307.089	0.784891	1.72296	1.77951e-06	1.31128e-05	246.902	188.153	235.5	412.368	299.642	459.97
ENSBTAG00000000873	SLC13A3	solute carrier family 13 member 3 [Source:HGNC Symbol;Acc:HGNC:14430]	13:75979002-76062341	119.002	1.0127	2.01768	1.78233e-06	1.3127e-05	58.6698	80.6369	93.6211	125.453	166.232	189.399
ENSBTAG00000004788	SDR39U1	short chain dehydrogenase/reductase family 39U member 1 [Source:HGNC Symbol;Acc:HGNC:20275]	10:20565044-20568428	76.6036	-1.06408	-2.09083	1.79717e-06	1.32297e-05	102.672	110.396	101.342	46.464	53.999	44.7482
ENSBTAG00000014680	ZBTB49	zinc finger and BTB domain-containing protein 49 [Source:RefSeq peptide;Acc:NP_001192536]	6:107416938-107443062	114.736	0.89899	1.86476	1.7999e-06	1.32432e-05	70.8927	79.6769	86.8649	159.139	148.233	143.61
ENSBTAG00000018201	TKFC	triokinase and FMN cyclase [Source:HGNC Symbol;Acc:HGNC:24552]	29:40537653-40549701	124.418	-0.900309	-1.86647	1.80681e-06	1.32873e-05	158.083	170.873	160.218	101.059	70.9399	85.3337
ENSBTAG00000012060	LPIN2	lipin 2 [Source:HGNC Symbol;Acc:HGNC:14450]	24:37561435-37590398	681.979	0.585461	1.50052	1.8277e-06	1.34208e-05	507.657	546.219	577.169	946.704	787.75	726.377
ENSBTAG00000019419	NDUFS7	NADH:ubiquinone oxidoreductase core subunit S7 [Source:HGNC Symbol;Acc:HGNC:7714]	7:45427274-45433438	532.342	-0.714667	-1.6411	1.82733e-06	1.34208e-05	799.376	665.254	526.981	368.227	462.697	371.514
XLOC_036009				15.2918	-2.17946	-4.52985	1.83623e-06	1.34767e-05	30.9646	38.3985	11.582	3.4848	2.11761	5.20328
ENSBTAG00000004641	PLEKHA6	pleckstrin homology domain containing A6 [Source:HGNC Symbol;Acc:HGNC:17053]	16:1806692-1878608	9.27705	2.3414	5.06794	1.84422e-06	1.35286e-05	0.814858	1.91993	1.93033	17.424	15.8821	17.6911
ENSBTAG00000020554	AIF1	allograft inflammatory factor 1 [Source:HGNC Symbol;Acc:HGNC:352]	23:27503183-27505457	2131.11	-0.602031	-1.51785	1.84958e-06	1.35611e-05	2900.9	2702.3	2122.4	1618.11	1848.67	1594.28
XLOC_022915				66.7936	-1.12311	-2.17816	1.86247e-06	1.3642e-05	96.1533	91.1965	90.7256	42.9792	35.9993	43.7075
ENSBTAG00000009029			19:54537794-54543367	63.4281	-1.19355	-2.28715	1.87673e-06	1.37396e-05	77.4115	96.9563	94.5863	34.848	46.5874	30.179
ENSBTAG00000018069	TNFSF15	tumor necrosis factor superfamily member 15 [Source:HGNC Symbol;Acc:HGNC:11931]	8:105725137-105745282	241.658	1.82801	3.55046	1.90594e-06	1.39465e-05	59.4847	69.1173	138.984	291.562	364.229	526.572
ENSBTAG00000013792	UBALD2	UBA like domain containing 2 [Source:HGNC Symbol;Acc:HGNC:28438]	19:56072684-56078553	300.774	-0.767716	-1.70257	1.90788e-06	1.39538e-05	387.058	385.905	369.659	174.24	286.936	200.846
ENSBTAG00000016042	TM6SF2	transmembrane 6 superfamily member 2 [Source:HGNC Symbol;Acc:HGNC:11861]	7:3926972-3933852	94.2145	-0.985511	-1.98001	1.92318e-06	1.40587e-05	122.229	142.075	114.855	58.08	63.5283	64.5206
ENSBTAG00000016092	SPATS2L	spermatogenesis associated serine rich 2 like [Source:HGNC Symbol;Acc:HGNC:24574]	2:89248279-89439610	288.468	0.68233	1.60473	1.98005e-06	1.44528e-05	249.347	224.631	186.277	350.803	341.994	377.758
ENSBTAG00000010470	UQCC3	ubiquinol-cytochrome c reductase complex assembly factor 3 [Source:HGNC Symbol;Acc:HGNC:34399]	29:41698905-41699788	132.522	-0.93625	-1.91355	1.99078e-06	1.45172e-05	215.937	170.873	138.984	92.928	92.116	84.2931
ENSBTAG00000021374	FARSA	phenylalanyl-tRNA synthetase alpha subunit [Source:HGNC Symbol;Acc:HGNC:3592]	7:13741743-13751839	386.417	0.607254	1.52336	1.99085e-06	1.45172e-05	312.906	274.549	328.156	432.115	476.462	494.311
ENSBTAG00000017242	FADS6	fatty acid desaturase 6 [Source:HGNC Symbol;Acc:HGNC:30459]	19:57141972-57157895	339.786	-0.60183	-1.51764	2.01868e-06	1.47055e-05	420.467	407.984	403.439	260.198	259.407	287.221
ENSBTAG00000015254	GLB1	galactosidase beta 1 [Source:HGNC Symbol;Acc:HGNC:4298]	22:7413788-7517634	2856.64	-0.657838	-1.57772	2.0239e-06	1.47363e-05	3863.24	3875.37	2783.54	1905.02	2339.96	2372.69
ENSBTAG00000014130	COX6C	cytochrome c oxidase subunit 6C [Source:HGNC Symbol;Acc:HGNC:2285]	14:66637801-66647721	1216.65	-0.671626	-1.59287	2.03417e-06	1.48037e-05	1852.17	1430.34	1215.14	947.866	1029.16	825.24
ENSBTAG00000020311	USP20	ubiquitin specific peptidase 20 [Source:HGNC Symbol;Acc:HGNC:12619]	11:100237005-100281194	521.764	-0.707797	-1.63331	2.05981e-06	1.49754e-05	510.916	688.293	749.934	434.439	413.992	333.01
ENSBTAG00000012117	ATP6AP1	ATPase H+ transporting accessory protein 1 [Source:HGNC Symbol;Acc:HGNC:868]	X:40402701-40410481	6690.03	-0.585231	-1.50028	2.08239e-06	1.51321e-05	8192.59	8864.3	7081.42	4848.52	5684.72	5468.64
ENSBTAG00000022509	DNAH9	dynein axonemal heavy chain 9 [Source:HGNC Symbol;Acc:HGNC:2953]	19:30963518-31248936	46.9546	-1.33481	-2.52242	2.09091e-06	1.51865e-05	63.5589	73.9171	68.5268	22.0704	33.8817	19.7724
ENSBTAG00000020449	ETFB	electron transfer flavoprotein beta subunit [Source:HGNC Symbol;Acc:HGNC:3482]	18:57795757-57808326	1156.97	-0.623716	-1.54084	2.09738e-06	1.5226e-05	1619.94	1465.86	1134.07	890.947	998.452	832.524
ENSBTAG00000020199	F2R	coagulation factor II thrombin receptor [Source:HGNC Symbol;Acc:HGNC:3537]	10:7879496-7897150	90.4875	1.16729	2.2459	2.11323e-06	1.53334e-05	47.2618	46.0782	68.5268	171.917	119.645	89.4963
ENSBTAG00000008665	DIXDC1	DIX domain containing 1 [Source:HGNC Symbol;Acc:HGNC:23695]	15:22614860-22659906	47.3799	1.32152	2.4993	2.12945e-06	1.54359e-05	24.4457	28.7989	24.1291	58.08	61.4107	87.415
ENSBTAG00000004379	ETHE1	ETHE1, persulfide dioxygenase [Source:HGNC Symbol;Acc:HGNC:23287]	18:52048413-52065702	370.124	-0.698476	-1.62279	2.13163e-06	1.54441e-05	534.547	388.785	455.558	239.29	304.936	297.627
XLOC_027396				12.7105	2.1643	4.4825	2.18762e-06	1.58341e-05	2.44457	1.91993	4.82583	22.0704	14.8233	30.179
ENSBTAG00000010464	MN1	MN1 proto-oncogene, transcriptional regulator [Source:HGNC Symbol;Acc:HGNC:7180]	17:69431677-69478074	14.9449	-2.09472	-4.27142	2.2021e-06	1.59311e-05	22.0012	20.1592	35.7111	2.3232	6.35283	3.12197
ENSBTAG00000033217	TPM1	Tropomyosin alpha-3 chain [Source:UniProtKB/Swiss-Prot;Acc:Q5KR47]	3:16376436-16403812	9237.88	0.591729	1.50705	2.21271e-06	1.6e-05	8054.06	7489.63	6489.78	10324.3	12037.5	11032
ENSBTAG00000019516			17:74927012-74927547	71.2974	-1.14597	-2.21295	2.21457e-06	1.60055e-05	87.1898	122.875	88.7953	40.656	49.7638	38.5042
ENSBTAG00000009058	TMEM177	transmembrane protein 177 [Source:HGNC Symbol;Acc:HGNC:28143]	2:71893618-71894865	27.3239	1.63896	3.11441	2.22605e-06	1.60806e-05	10.5932	17.2793	7.72133	36.0096	44.4698	47.8701
ENSBTAG00000031012	PIGK	phosphatidylinositol glycan anchor biosynthesis class K [Source:HGNC Symbol;Acc:HGNC:8965]	3:67687802-67824632	319.698	-0.671428	-1.59265	2.2447e-06	1.62073e-05	423.726	424.304	333.947	235.805	233.996	266.408
ENSBTAG00000008465	ACCS	1-aminocyclopropane-1-carboxylate synthase homolog (inactive) [Source:HGNC Symbol;Acc:HGNC:23989]	15:75047569-75068534	126.455	-1.08833	-2.12628	2.27965e-06	1.64419e-05	220.012	191.033	110.994	68.5344	96.3512	71.8052
ENSBTAG00000007695	CSN1S1	casein alpha s1 [Source:HGNC Symbol;Acc:HGNC:2445]	6:87141556-87159096	22.5154	-1.78184	-3.43864	2.3052e-06	1.66033e-05	44.0023	33.5987	31.8505	4.6464	10.588	10.4066
XLOC_002674				175.977	0.751919	1.68403	2.3047e-06	1.66033e-05	128.748	120.955	140.914	213.734	235.055	216.456
ENSBTAG00000015678	NEMP2	nuclear envelope integral membrane protein 2 [Source:HGNC Symbol;Acc:HGNC:33700]	2:5719428-5744015	62.8273	1.27487	2.41977	2.36408e-06	1.70107e-05	21.1863	33.5987	51.1538	101.059	80.4691	89.4963
ENSBTAG00000009838		RRP15-like protein [Source:UniProtKB/Swiss-Prot;Acc:Q3T062]	16:22425713-22478777	160.507	0.823315	1.76947	2.37124e-06	1.70539e-05	125.488	103.676	114.855	198.634	179.997	240.391
ENSBTAG00000006039	ARHGDIB	Rho GDP dissociation inhibitor beta [Source:HGNC Symbol;Acc:HGNC:679]	5:95376923-95395815	3157.69	-0.602929	-1.5188	2.38523e-06	1.71461e-05	4411.64	3631.54	3407.04	2622.89	2709.48	2163.52
ENSBTAG00000022028	DERL3	derlin 3 [Source:HGNC Symbol;Acc:HGNC:14236]	17:73241610-73243689	89.3866	-1.028	-2.0392	2.39276e-06	1.71918e-05	122.229	111.356	130.297	45.3024	70.9399	56.1954
ENSBTAG00000038710			2:119215745-119263577	569.345	0.617057	1.53374	2.41847e-06	1.73595e-05	365.057	480.941	498.026	741.101	664.929	666.019
ENSBTAG00000034384	VWA3B	von Willebrand factor A domain containing 3B [Source:HGNC Symbol;Acc:HGNC:28385]	11:3366420-3528949	13.9477	-2.10827	-4.31175	2.4275e-06	1.74074e-05	22.0012	31.6788	19.3033	2.3232	3.17641	5.20328
ENSBTAG00000005504	TP53INP2	tumor protein p53 inducible nuclear protein 2 [Source:HGNC Symbol;Acc:HGNC:16104]	13:64624466-64626041	41.9455	1.42502	2.68518	2.43105e-06	1.74223e-05	19.5566	12.4795	31.8505	65.0496	57.1754	65.5613
ENSBTAG00000016584	RPF2	ribosome production factor 2 homolog [Source:HGNC Symbol;Acc:HGNC:20870]	9:39804099-39840649	123.421	0.911527	1.88104	2.46507e-06	1.76423e-05	97.783	79.6769	75.2829	184.694	136.586	166.505
ENSBTAG00000001212	SSR2	signal sequence receptor subunit 2 [Source:HGNC Symbol;Acc:HGNC:11324]	3:14808605-14815178	1438.85	-0.632311	-1.55005	2.48167e-06	1.77352e-05	2108.04	1740.41	1413	1023.37	1185.86	1162.41
XLOC_023695				14.2859	2.15935	4.46714	2.50889e-06	1.79036e-05	0.814858	3.83985	5.791	40.656	15.8821	18.7318
ENSBTAG00000020547	BCAP31	B-cell receptor-associated protein 31 [Source:HGNC Symbol;Acc:HGNC:16695]	X:39840526-39869302	2005.94	-0.604598	-1.52056	2.51412e-06	1.79322e-05	2714.29	2586.14	1977.62	1422.96	1659.15	1675.45
ENSBTAG00000001644	MDN1	midasin [Source:RefSeq peptide;Acc:NP_001193097]	9:61291441-61430150	286.775	0.847158	1.79895	2.53578e-06	1.80779e-05	145.86	194.872	268.316	378.682	320.818	412.099
ENSBTAG00000020709	MAP1S	microtubule associated protein 1S [Source:HGNC Symbol;Acc:HGNC:15715]	7:5335661-5367540	186.452	0.773323	1.7092	2.56526e-06	1.82704e-05	123.858	126.715	159.252	256.714	212.82	239.351
ENSBTAG00000006125	PLK3	polo like kinase 3 [Source:HGNC Symbol;Acc:HGNC:2154]	3:101792010-101796880	372.372	0.762336	1.69623	2.57149e-06	1.82969e-05	230.605	226.551	365.798	470.448	490.226	450.604
ENSBTAG00000020266	SLC19A2	solute carrier family 19 member 2 [Source:HGNC Symbol;Acc:HGNC:10938]	16:37904212-37935985	175.159	0.774481	1.71057	2.57042e-06	1.82969e-05	112.45	135.355	137.054	246.259	208.584	211.253
ENSBTAG00000008435	KIAA0141	KIAA0141 [Source:HGNC Symbol;Acc:HGNC:28969]	7:54670603-54685592	562.939	-0.589249	-1.50446	2.58866e-06	1.84102e-05	743.966	702.693	586.821	407.722	476.462	459.97
ENSBTAG00000006661	RALA	RAS like proto-oncogene A [Source:HGNC Symbol;Acc:HGNC:9839]	4:81919125-81929351	226.338	0.718325	1.64527	2.61653e-06	1.85904e-05	176.824	191.033	141.879	296.208	274.23	277.855
ENSBTAG00000004578	LGI3	leucine rich repeat LGI family member 3 [Source:HGNC Symbol;Acc:HGNC:18711]	8:69964100-69970068	5.75468	2.53196	5.78358	2.64589e-06	1.87899e-05	0	0	0	20.9088	5.29402	8.32524
XLOC_009950				15.5767	-1.99473	-3.9854	2.69806e-06	1.91511e-05	29.3349	23.9991	26.0595	4.6464	3.17641	6.24393
XLOC_023035				22.7443	1.79571	3.47186	2.71498e-06	1.92619e-05	6.51887	3.83985	15.4427	38.3328	30.7053	41.6262
ENSBTAG00000013899	LARP4B	La ribonucleoprotein domain family member 4B [Source:HGNC Symbol;Acc:HGNC:28987]	13:46779271-46834689	576.169	0.599666	1.51537	2.72842e-06	1.93479e-05	390.317	443.503	536.632	710.899	662.812	712.849
ENSBTAG00000019061	ELF4	E74 like ETS transcription factor 4 [Source:HGNC Symbol;Acc:HGNC:3319]	X:13915387-13926276	973.965	0.77276	1.70854	2.77899e-06	1.96781e-05	539.436	652.775	948.758	1271.95	1025.98	1404.88
ENSBTAG00000017783	TSPYL2	TSPY like 2 [Source:HGNC Symbol;Acc:HGNC:24358]	X:95957461-95964356	110.937	-0.92998	-1.90525	2.79573e-06	1.9787e-05	160.527	127.675	151.531	76.6656	84.7043	64.5206
ENSBTAG00000000571	ARHGAP27	Rho GTPase activating protein 27 [Source:HGNC Symbol;Acc:HGNC:31813]	19:45680698-45713521	239.694	0.76559	1.70007	2.83821e-06	2.00587e-05	132.822	189.113	207.511	312.47	300.7	295.546
ENSBTAG00000019887			18:39204698-39218132	51.3398	1.35503	2.55803	2.8744e-06	2.03047e-05	19.5566	21.1192	41.5021	69.696	64.5871	91.5777
ENSBTAG00000019621	NDRG3	NDRG family member 3 [Source:HGNC Symbol;Acc:HGNC:14462]	13:66398147-66594149	509.384	-0.605358	-1.52136	2.88376e-06	2.0361e-05	686.111	617.256	545.319	357.773	403.404	446.441
[truncated: 1,518 more rows]

## Sheet: Table S5
Additional file 4: Table S5. Bos taurus differentially expressed genes in bovine macrophages infected with Neospora caninum Nc-Spain7 isolate (MØ7) versus non-infected macrophages (MØC). We selected the differentially expressed genes with a p value adjusted by FDR (padj) of less than 0.05 and an absolute Fold Change of at least 1.5
[truncated: 2,873 more rows]

[truncated: 2 more sheets: Table S6, Table S7]
