# Supplementary material for: Neospora caninum infection induces an isolate virulence-dependent pro-inflammatory gene expression profile in bovine monocyte-derived macrophages
Source: Parasit Vectors. 2020 Jul 25;13:374. doi: 10.1186/s13071-020-04239-3 (PMC7382829; doi:10.1186/s13071-020-04239-3)
Supplement: Supplementary file 5 — Additional file 5: Table S8. Gene ontology analysis (Biological process) of differentially expressed genes in the comparison Nc-Spain1H-infected bovine macrophages versus non-infected macrophages. Table S9. Gene ontology analysis (Biological process) of differentially expressed genes in the comparison Nc-Spain7-infected bovine macrophages versus non-infected macrophages. Table S10. Gene ontology analysis (Biological process) of differentially expressed genes in the comparison bovine macrophages inoculated with heat-killed Neospora caninum tachyzoites versus non-infected macrophages. [file 13071_2020_4239_MOESM5_ESM.xlsx]

## Sheet: Table S8
Additional file 5: Table S8. Gene ontology analysis (Biological process) of differentially expressed genes in the comparison Nc-Spain1H-infected bovine macrophages versus non-infected macrophages.
ID	Description	GeneRatio	BgRatio	pvalue	p.adjust	qvalue	geneID	Count
GO:0006955	immune response	88/881	252/4396	9.20648e-09	2.38632e-05	2.03996e-05	A2M/ADM/AIF1/ALCAM/ANXA1/BATF/BPI/C1QA/C1S/C3/CACNB3/CASP4/CCL2/CCL20/CCL4/CCL5/CCR7/CD40/CLEC7A/CNPY3/COLEC12/CSF2/CSF3/CTSS/ECSIT/EDA/ENPP2/EZR/F2RL1/FADD/FAS/FYN/GATA3/GPR183/HLX/HMGB2/IFNAR2/IL10/IL12A/IL12B/IL15/IL1A/IL1B/IL2RA/IL6/IL6/IL7/IRAK2/IRF1/LIF/LPO/LYST/MEF2C/MR1/MX2/NFIL3/NLRC4/NLRP3/NMI/NOD2/PHPT1/POLR3D/PPARG/PRDX1/PSEN1/RIPK2/RSAD2/S100A12/S100A8/S100A9/SAMHD1/SBNO2/SEMA4A/SERI…	88
GO:0006952	defense response	98/881	300/4396	6.25338e-08	5.74029e-05	4.90713e-05	A2M/ADM/AIF1/ALOX5AP/ANXA1/BATF/BPI/C1QA/C1S/C3/CASP4/CCL2/CCL20/CCL4/CCL5/CCR7/CCRL2/CD163/CD40/CLEC7A/CNPY3/COLEC12/CTNNBIP1/DDIT4/DEFB7/ECSIT/F2R/F2RL1/F3/FABP4/FADD/FAS/FYN/GATA3/HMGB2/HYAL2/IFNAR2/IL10/IL12A/IL12B/IL15/IL1A/IL1B/IL2RA/IL6/IL6/IRAK2/IRF1/ITGB6/ITIH4/LPO/LYST/LYZ/MEF2C/MR1/MX2/NLRC4/NLRP3/NMI/NOD2/NOS2/NTHL1/OLR1/PDE2A/PLAC8/POLR3D/PPARG/PRDX1/PTGFR/PTGIR/PTGS2/RIPK2/RSAD2/S10…	98
GO:0050729	positive regulation of inflammatory response	18/881	26/4396	7.08861e-08	5.74029e-05	4.90713e-05	CCL2/CCL4/CCL5/FABP4/HYAL2/IL6/NOD2/PDE2A/S100A8/S100A9/SERPINE1/STAT5A/TLR10/TLR2/TLR3/TNF/TNFRSF1A/VAMP8	18
GO:0006954	inflammatory response	58/881	151/4396	8.85848e-08	5.74029e-05	4.90713e-05	A2M/AIF1/ALOX5AP/ANXA1/C3/CASP4/CCL2/CCL20/CCL4/CCL5/CCR7/CCRL2/CD163/CD40/CLEC7A/CTNNBIP1/F2R/F2RL1/F3/FABP4/FAS/GATA3/HMGB2/HYAL2/IL10/IL12B/IL1A/IL1B/IL2RA/IL6/IRAK2/ITGB6/ITIH4/NLRC4/NLRP3/NOD2/NOS2/OLR1/PDE2A/PTGFR/PTGIR/PTGS2/S100A12/S100A8/S100A9/SBNO2/SERPINE1/STAT5A/TICAM1/TLR10/TLR2/TLR3/TLR6/TNF/TNFAIP8L2/TNFRSF1A/VAMP8/ZC3H12A	58
GO:0031349	positive regulation of defense response	32/881	67/4396	2.59847e-07	0.000134704	0.000115153	CCL2/CCL4/CCL5/COLEC12/FABP4/FADD/HYAL2/IL12A/IL12B/IL6/IRAK2/IRF1/MEF2C/NLRC4/NOD2/PDE2A/POLR3D/RIPK2/RSAD2/S100A8/S100A9/SERPINE1/STAT5A/TKFC/TLR10/TLR2/TLR3/TLR6/TMEM173/TNF/TNFRSF1A/VAMP8	32
GO:1902531	regulation of intracellular signal transduction	104/881	336/4396	5.09989e-07	0.000220315	0.000188338	ALS2CL/ARHGDIB/ARHGEF10L/ARL6IP5/ATF3/ATP6AP1/BCL2L2/CAPN3/CAT/CAV2/CCDC22/CCL2/CCL20/CCL4/CCL5/CD40/CDK12/CDK5/CDKN2D/CMKLR1/CSF2/CSF3/CTGF/CTH/CYTH2/DDIT4/DSTYK/DUSP18/DUSP26/EDA/EDN1/ELL3/ERP29/EZR/F2R/F2RL1/F3/FADD/FAS/FBXL2/FGF1/FIS1/FYN/GAB1/GADD45A/GADD45G/GATA3/GNAI1/GPR183/HCRTR1/HEXIM1/HYAL2/IGF1R/IGFBP4/IKBKB/IL10/IL12A/IL12B/IL1A/IL1B/IL6/IL6/INHBA/LAMTOR2/LIF/LIMD1/LPAR1/MAPK7/NENF/N…	104
GO:0002376	immune system process	128/881	444/4396	1.79222e-06	0.000516159	0.000441243	A2M/ACP6/ACTN1/ADA/ADM/AIF1/ALCAM/ANXA1/ANXA2/AP3B1/ATP6AP1/AZI2/BATF/BPI/C1QA/C1S/C3/CACNB3/CASP4/CCL2/CCL20/CCL4/CCL5/CCR7/CD40/CITED2/CLEC7A/CMKLR1/CNPY3/COLEC12/CSF2/CSF3/CTNNBIP1/CTSS/DDIT4/ECSIT/EDA/EDNRB/ENPP2/EZR/F2RL1/FADD/FAS/FYN/GATA3/GCNT1/GPATCH4/GPR183/HLX/HMGB2/HYAL2/IFI30/IFNAR2/IKZF3/IL10/IL12A/IL12B/IL15/IL1A/IL1B/IL2RA/IL6/IL6/IL7/INHBA/IRAK2/IRF1/JUNB/LIF/LPO/LYST/MEF2C/MR1/MX…	128
GO:0002684	positive regulation of immune system process	60/881	175/4396	4.7725e-06	0.00112458	0.000961351	A2M/AIF1/ANXA1/AP3B1/ATP6AP1/C1QA/C1S/C3/CACNB3/CCL2/CCL20/CCL4/CCL5/CMKLR1/COLEC12/CSF3/CTNNBIP1/EZR/F2RL1/FADD/FYN/GATA3/GPR183/HLX/HMGB2/IL12A/IL12B/IL15/IL1A/IL6/IL7/INHBA/IRAK2/IRF1/LIF/MEF2C/MZB1/NLRC4/NLRP3/NOD2/PHPT1/POLR3D/PSEN1/RASAL3/RIPK2/RSAD2/SCIN/SERPINE1/STAT5A/TKFC/TLR10/TLR2/TLR3/TLR6/TMEM173/TNF/UBE2N/VAMP8/VEGFA/VEGFB	60
GO:0043067	regulation of programmed cell death	87/881	282/4396	5.52889e-06	0.00119424	0.0010209	AAMDC/ARL6IP5/ASNS/ATF3/BCL2A1/BCL2L14/BCL2L2/BNIP3/CAPN3/CASP4/CAT/CCL2/CCL5/CD40/CDK5/CDKN2D/CFDP1/CITED2/CSF2/CTH/DCPS/DDB1/EEF1A2/ELL3/ERCC3/ERP29/F2R/F3/FADD/FAS/FIS1/FXN/FYN/GADD45A/GADD45G/GATA3/GCLM/GRK5/HYAL2/IFI6/IGF1R/IKZF3/IL10/IL12A/IL12B/IL6/IL7/ING4/INHBA/KANK2/MAPK7/MDM4/MEF2C/NGF/NLE1/NLRC4/NLRP3/NOD2/PDIA3/PLAC8/PLAUR/PPARG/PPIF/PPT1/PROK2/PSEN1/PSEN2/RHOB/RIPK2/RNF34/RSL1D1/S10…	87
GO:0050663	cytokine secretion	20/881	38/4396	7.45506e-06	0.00122854	0.00105022	CASP4/EZR/F2R/F2RL1/GATA3/HYAL2/IL10/IL12A/IL12B/IL1A/LPL/NLRC4/NLRP3/NOD2/NOS2/TLR10/TLR2/TLR6/TNF/ZC3H12A	20
GO:0043207	response to external biotic stimulus	61/881	181/4396	7.45986e-06	0.00122854	0.00105022	ADM/BAIAP2/BATF/BPI/CCL2/CCL5/CD40/DDIT4/DEFB7/F2R/F2RL1/FADD/FAS/GATA3/HMGB2/HYAL2/IFNAR2/IL10/IL12A/IL12B/IL15/IL6/IL6/IRAK2/IRF1/JUNB/LPO/LYZ/MEF2C/MR1/MX2/NLRC4/NLRP3/NOD2/NOS2/NPC2/NTHL1/PLAC8/POLR3D/RSAD2/SAMHD1/SBNO2/SCARB1/SERINC3/SERPINB10/SERPINE1/SLC25A19/SNX3/SRR/TICAM1/TKFC/TLR2/TLR3/TLR6/TMEM173/TMEM39B/TNF/TNFRSF1A/TRIM38/VIL1/ZC3H12A	61
GO:0051707	response to other organism	61/881	181/4396	7.45986e-06	0.00122854	0.00105022	ADM/BAIAP2/BATF/BPI/CCL2/CCL5/CD40/DDIT4/DEFB7/F2R/F2RL1/FADD/FAS/GATA3/HMGB2/HYAL2/IFNAR2/IL10/IL12A/IL12B/IL15/IL6/IL6/IRAK2/IRF1/JUNB/LPO/LYZ/MEF2C/MR1/MX2/NLRC4/NLRP3/NOD2/NOS2/NPC2/NTHL1/PLAC8/POLR3D/RSAD2/SAMHD1/SBNO2/SCARB1/SERINC3/SERPINB10/SERPINE1/SLC25A19/SNX3/SRR/TICAM1/TKFC/TLR2/TLR3/TLR6/TMEM173/TMEM39B/TNF/TNFRSF1A/TRIM38/VIL1/ZC3H12A	61
GO:0007159	leukocyte cell-cell adhesion	35/881	86/4396	7.58356e-06	0.00122854	0.00105022	ADA/AIF1/ANXA1/AP3B1/AZI2/BATF/CCL2/CCL5/EZR/F2RL1/FADD/FAS/FYN/GATA3/GCNT1/GPR183/HLX/IL12A/IL12B/IL15/IL6/IL6/IL7/IRF1/NLRP3/NOD2/PSEN1/PSMB10/RASAL3/RSAD2/S100A8/S100A9/STAT5A/TNF/TNFAIP8L2	35
GO:0002286	T cell activation involved in immune response	12/881	17/4396	8.92751e-06	0.00136118	0.00116362	ANXA1/BATF/F2RL1/GATA3/GPR183/HLX/IL12A/IL12B/IL6/IL6/NLRP3/PSEN1	12
GO:0043408	regulation of MAPK cascade	52/881	150/4396	1.46076e-05	0.00180299	0.0015413	ARL6IP5/ATF3/ATP6AP1/CAV2/CCL2/CCL20/CCL4/CCL5/CD40/CDK12/CTGF/DSTYK/DUSP18/DUSP26/EDN1/ERP29/EZR/F2R/F2RL1/FAS/FGF1/GAB1/GADD45A/GADD45G/GPR183/HCRTR1/HYAL2/IGF1R/IGFBP4/IL1A/IL1B/IL6/INHBA/LAMTOR2/LIF/LPAR1/MAPK7/NENF/NOD2/PRDX1/PRKCDBP/PROK2/PSEN1/SLC9A3R1/SPRY1/SPRY4/TGFBR1/TNF/TRIB2/TRIB3/UCHL1/ZC3H12A	52
GO:0050707	regulation of cytokine secretion	16/881	29/4396	2.87577e-05	0.00286692	0.00245081	CASP4/EZR/F2R/F2RL1/GATA3/HYAL2/IL10/IL1A/LPL/NLRP3/NOD2/TLR10/TLR2/TLR6/TNF/ZC3H12A	16
GO:1903708	positive regulation of hemopoiesis	20/881	41/4396	3.22404e-05	0.00288163	0.00246338	ANXA1/AP3B1/ATP6AP1/CSF3/CTNNBIP1/FADD/GATA3/HLX/HMGB2/IL12A/IL12B/IL15/IL6/IL7/INHBA/LIF/NLRP3/SCIN/STAT5A/TNF	20
GO:0006082	organic acid metabolic process	82/881	276/4396	4.88273e-05	0.00373764	0.00319515	AADAT/AASS/ABAT/ACACA/ACADS/ACADSB/ACAT1/ACO1/ACSF2/AHCY/AHCYL2/ALDH6A1/ALKBH7/ALOX5AP/APOA4/ARG2/ASNS/BCKDK/C3/CROT/CRYL1/CTH/DARS/DARS2/DDAH2/DDIT4/DPYD/ECHS1/EDN1/ELOVL5/ENO3/ERO1A/ETFB/FABP4/FADS2/FADS3/FADS6/FAM213B/FASN/GAMT/GCDH/GCLM/GFPT2/GGH/HACD4/HIBADH/HK1/IDH2/IVD/LDHA/LPL/LPO/LTA4H/MARS2/MECR/MPC1/NAGK/NPL/OAT/OXSM/PC/PDHB/PFKFB2/PFKL/PFKM/PGK1/PHGDH/PNKD/PRDX4/PRKAB1/PSPH/PTGS2/RARS…	82
GO:0048585	negative regulation of response to stimulus	83/881	281/4396	5.52083e-05	0.00379841	0.0032471	A2M/ADA/ADM/AIF1/ANXA1/ANXA2/ARRB2/ATF3/BCL2L2/CAV2/CCDC22/CCL2/CCL5/CCND1/CDKN2D/CSF2/CTNNBIP1/DDIT4/DLK2/DUSP18/DUSP26/EID2/ELL3/EZR/FXN/GATA3/GCLM/GPC1/HLX/HTRA1/HYAL2/IFI6/IGF1R/IL10/IL12B/IL1RN/IL7/KANK2/LGMN/LIF/LIMD1/MAPK7/MZB1/NENF/NLE1/NLRP3/PHACTR4/PHPT1/PIK3IP1/PKD2/PLAUR/PPARG/PPIF/PRKACA/PRKCDBP/PRR5L/PSEN1/RASA3/RASAL3/RGS16/RGS2/RGS9/RNF34/SEMA3C/SEMA4A/SERPINE1/SLC9A3R1/SOCS2/SPRY…	83
GO:0071345	cellular response to cytokine stimulus	41/881	115/4396	5.69512e-05	0.00379841	0.0032471	AIF1/CCL2/CCL20/CCL4/CCL5/CCR7/CCRL2/CD40/CSF3/EDA/F3/FADD/FAS/GAB1/GATA3/HYAL2/IFNAR2/IKBKB/IL12B/IL12RB2/IL1A/IL1B/IL1RN/IL2RA/IL6/IL6/IRAK2/IRF1/NFIL3/NMI/PDE2A/PPARG/PTGS2/SBNO2/SOCS2/STAT5A/TMEM173/TNF/TNFRSF1A/TUBA1A/ZC3H12A	41
GO:0002521	leukocyte differentiation	33/881	87/4396	7.53819e-05	0.00415723	0.00355384	ANXA1/ANXA2/AP3B1/ATP6AP1/AZI2/BATF/CITED2/CSF2/CTNNBIP1/F2RL1/FADD/FAS/GATA3/GPR183/HLX/IKZF3/IL12A/IL12B/IL15/IL6/IL6/IL7/IRF1/JUNB/LIF/NLRP3/PPARG/PSEN1/RSAD2/SBNO2/SNX10/STAT5A/TNF	33
GO:0051046	regulation of secretion	46/881	136/4396	9.09142e-05	0.00444622	0.00380088	ACTN1/ANXA1/ATP6AP1/CASP4/CCL5/CDK5/DNM1/DTNBP1/EDN1/ERP29/EZR/F2R/F2RL1/GATA3/GOLPH3L/HMGN3/HYAL2/IL10/IL1A/IL6/INHBA/IP6K3/LIF/LPL/NLRP3/NOD2/PFKL/PFKM/PNKD/RAB26/RHBDF1/RSAD2/S100A8/SCIN/SDC1/SERGEF/SERP1/SLC9A3R1/SPX/SYP/TLR10/TLR2/TLR6/TNF/VAMP8/ZC3H12A	46
GO:0042325	regulation of phosphorylation	87/881	305/4396	0.000145418	0.00628205	0.00537026	ARL6IP5/ATF3/ATP6AP1/BCCIP/C3/CAV2/CCL2/CCL20/CCL4/CCL5/CCND1/CCNT1/CD40/CDK12/CDK5/CDKN2D/CSF2/CSF3/CTGF/DDIT4/DSTYK/DUSP18/DUSP26/EDN1/EEF1A2/ENPP2/ERP29/EZR/F2R/F2RL1/FABP4/FAS/FGF1/FYN/GAB1/GADD45A/GADD45G/GPR183/HCRTR1/HEXIM1/HYAL2/IGF1R/IGFBP4/IKBKB/IL12A/IL12B/IL1A/IL1B/IL6/IL6/INHBA/IP6K3/LAMTOR2/LIF/LPAR1/MAD2L2/MAPK7/NENF/NOD2/PIK3IP1/PIK3R3/PKD2/PKIG/PLAUR/PPIF/PRDX1/PRKAB1/PRKAR2B/PRK…	87
GO:0046634	regulation of alpha-beta T cell activation	10/881	16/4396	0.000244642	0.00939626	0.00803246	ANXA1/AP3B1/GATA3/HLX/IL12A/IL12B/IL6/IRF1/NLRP3/RASAL3	10
GO:0010648	negative regulation of cell communication	70/881	238/4396	0.000248182	0.00939626	0.00803246	ADA/ADM/ARRB2/ATF3/BCL2L2/CAV2/CCDC22/CCL5/CCND1/CDKN2D/CSF2/CTNNBIP1/DDIT4/DLK2/DUSP18/DUSP26/EID2/ELL3/EZR/FXN/GATA3/GCLM/GPC1/HTRA1/HYAL2/IFI6/IGF1R/IL1RN/IL6/IL7/KANK2/LGMN/LIF/LIMD1/MAPK7/NLE1/NLRP3/PFKL/PHACTR4/PHPT1/PIK3IP1/PKD2/PLAUR/PNKD/PPARG/PPIF/PRKACA/PRKCDBP/PRR5L/PSEN1/RASA3/RASAL3/RGS16/RGS2/RGS9/RNF34/SERPINE1/SLC9A3R1/SOCS2/SPRY1/SPRY4/TBC1D7/TGFBR1/TKFC/TMEM88/TNF/TXNDC12/UCHL1…	70
GO:0023057	negative regulation of signaling	70/881	238/4396	0.000248182	0.00939626	0.00803246	ADA/ADM/ARRB2/ATF3/BCL2L2/CAV2/CCDC22/CCL5/CCND1/CDKN2D/CSF2/CTNNBIP1/DDIT4/DLK2/DUSP18/DUSP26/EID2/ELL3/EZR/FXN/GATA3/GCLM/GPC1/HTRA1/HYAL2/IFI6/IGF1R/IL1RN/IL6/IL7/KANK2/LGMN/LIF/LIMD1/MAPK7/NLE1/NLRP3/PFKL/PHACTR4/PHPT1/PIK3IP1/PKD2/PLAUR/PNKD/PPARG/PPIF/PRKACA/PRKCDBP/PRR5L/PSEN1/RASA3/RASAL3/RGS16/RGS2/RGS9/RNF34/SERPINE1/SLC9A3R1/SOCS2/SPRY1/SPRY4/TBC1D7/TGFBR1/TKFC/TMEM88/TNF/TXNDC12/UCHL1…	70
GO:1903039	positive regulation of leukocyte cell-cell adhesion	18/881	40/4396	0.000292024	0.0102287	0.00874409	AIF1/ANXA1/AP3B1/CCL2/CCL5/FADD/GATA3/HLX/IL12A/IL12B/IL15/IL6/IL7/NLRP3/NOD2/RASAL3/STAT5A/TNF	18
GO:0034097	response to cytokine	44/881	135/4396	0.000332546	0.0110508	0.00944682	AIF1/CCL2/CCL20/CCL4/CCL5/CCR7/CCRL2/CD40/CSF3/EDA/F3/FADD/FAS/GAB1/GATA3/HYAL2/IFNAR2/IKBKB/IL12B/IL12RB2/IL1A/IL1B/IL1RN/IL2RA/IL6/IL6/IRAK2/IRF1/JUNB/MAPK7/NFIL3/NMI/PDE2A/PPARG/PTGS2/SBNO2/SOCS2/STAT5A/TIMP2/TMEM173/TNF/TNFRSF1A/TUBA1A/ZC3H12A	44
GO:0001817	regulation of cytokine production	38/881	112/4396	0.000342361	0.0112329	0.00960253	ANXA1/CASP4/CCL2/CMKLR1/CSF2/EZR/F2R/F2RL1/FADD/GATA3/HIF1A/HYAL2/IL10/IL12A/IL12B/IL15/IL1A/IL6/IRF1/LPL/NLRP3/NOD2/NOS2/POLR3D/RIPK2/RSAD2/SERPINE1/STAT5A/TKFC/TLR10/TLR2/TLR3/TLR6/TMEM173/TNF/TRIB2/TRIM38/ZC3H12A	38
GO:0016310	phosphorylation	128/881	492/4396	0.000381981	0.0122234	0.0104493	ACVR2B/AK4/ARL6IP5/ATF3/ATP6AP1/BCCIP/BCKDK/C3/CAV2/CCL2/CCL20/CCL4/CCL5/CCND1/CCNT1/CD40/CDK12/CDK5/CDKN2D/CSF2/CSF3/CSNK1G1/CTGF/DCAKD/DDIT4/DSTYK/DUSP18/DUSP26/EDN1/EEF1A2/ENO3/ENPP2/ERCC3/ERP29/EZR/F2R/F2RL1/FABP4/FAS/FASTKD3/FGF1/FXN/FYN/GAB1/GADD45A/GADD45G/GALK1/GK5/GPR183/GRK5/HCRTR1/HEXIM1/HK1/HYAL2/HYKK/IGF1R/IGFBP4/IKBKB/IL12A/IL12B/IL15/IL1A/IL1B/IL6/IL6/INHBA/IP6K3/IRAK2/LAMTOR2/LIF/…	128
GO:0001816	cytokine production	43/881	132/4396	0.000392517	0.0122579	0.0104787	ANXA1/AZI2/BATF/CASP4/CCL2/CMKLR1/CSF2/EZR/F2R/F2RL1/FABP4/FADD/GATA3/HIF1A/HYAL2/IL10/IL12A/IL12B/IL15/IL1A/IL6/IRF1/LPL/MR1/NLRC4/NLRP3/NOD2/NOS2/POLR3D/RIPK2/RSAD2/SERPINE1/STAT5A/TKFC/TLR10/TLR2/TLR3/TLR6/TMEM173/TNF/TRIB2/TRIM38/ZC3H12A	43
GO:0045321	leukocyte activation	41/881	125/4396	0.000454362	0.0136489	0.0116678	ADA/AIF1/ANXA1/AP3B1/AZI2/BATF/CCL2/CCL5/CD40/CSF2/F2RL1/FADD/FAS/FYN/GATA3/GPR183/HLX/HYAL2/IKZF3/IL10/IL12A/IL12B/IL15/IL6/IL6/IL7/IRF1/MEF2C/MZB1/NDRG1/NLRP3/NOD2/PSEN1/PSMB10/RASAL3/RSAD2/S100A12/SBNO2/STAT5A/TNFAIP8L2/VAMP8	41
GO:0042990	regulation of transcription factor import into nucleus	10/881	17/4396	0.000488017	0.0139705	0.0119428	CCDC22/CSF3/EDA/MAPK7/NLRP3/PKD2/PRDX1/TMEM173/TNF/ZC3H12A	10
GO:0042991	transcription factor import into nucleus	10/881	17/4396	0.000488017	0.0139705	0.0119428	CCDC22/CSF3/EDA/MAPK7/NLRP3/PKD2/PRDX1/TMEM173/TNF/ZC3H12A	10
GO:0070201	regulation of establishment of protein localization	50/881	161/4396	0.000490475	0.0139705	0.0119428	ATG13/CABP1/CASP4/CCDC22/CCL5/CDK5/CSF3/EDA/ERP29/EZR/F2R/F2RL1/FIS1/GATA3/GOLPH3L/HMGN3/HNMT/HYAL2/IL10/IL1A/IL6/IP6K3/LPL/MAPK7/MYO1C/NLRP3/NOD2/PDE2A/PFKL/PFKM/PKD2/PRDX1/PRKACA/PRR5L/RHBDF1/RSAD2/SERGEF/SERP1/SLC9A3R1/SNAP25/SNX3/TGFBR1/TLR10/TLR2/TLR6/TMEM173/TMEM30A/TMEM59/TNF/ZC3H12A	50
GO:0006509	membrane protein ectodomain proteolysis	8/881	12/4396	0.000578398	0.0154557	0.0132124	BACE1/IL10/PSEN1/PSEN2/TIMP2/TIMP3/TIMP4/TNF	8
GO:0006732	coenzyme metabolic process	33/881	96/4396	0.000636628	0.0166681	0.0142488	AADAT/AASS/ACACA/AHCY/AHCYL2/CROT/DCAKD/DCXR/DDIT4/ELOVL5/ENO3/FAR2/GAMT/GGH/HK1/MAT2B/MOCOS/MPC1/MTHFD1L/MTHFD2/MVK/NADSYN1/NAPRT/NNT/PDHB/PDXK/PFKFB2/PFKL/PFKM/PGK1/SHMT1/TPI1/VNN1	33
GO:0032943	mononuclear cell proliferation	21/881	53/4396	0.000775854	0.0191525	0.0163727	AIF1/ANXA1/AZI2/CCL5/FADD/FYN/GPR183/IKZF3/IL10/IL12A/IL12B/IL15/IL6/IL6/IL7/IRF1/MEF2C/MZB1/PSMB10/RASAL3/STAT5A	21
GO:0006468	protein phosphorylation	101/881	381/4396	0.000835788	0.0200487	0.0171388	ACVR2B/ARL6IP5/ATF3/ATP6AP1/BCCIP/BCKDK/C3/CAV2/CCL2/CCL20/CCL4/CCL5/CCND1/CCNT1/CD40/CDK12/CDK5/CDKN2D/CSF2/CSF3/CSNK1G1/CTGF/DDIT4/DSTYK/DUSP18/DUSP26/EDN1/ENPP2/ERCC3/ERP29/EZR/F2R/F2RL1/FABP4/FAS/FASTKD3/FGF1/FYN/GAB1/GADD45A/GADD45G/GPR183/GRK5/HCRTR1/HEXIM1/HYAL2/IGF1R/IGFBP4/IKBKB/IL12A/IL12B/IL15/IL1A/IL1B/IL6/IL6/INHBA/IRAK2/LAMTOR2/LIF/LPAR1/MAD2L2/MAPK7/MEF2C/MYLK/NENF/NLK/NOD2/PKD2/PK…	101
GO:0051249	regulation of lymphocyte activation	25/881	68/4396	0.000945466	0.0206824	0.0176805	AIF1/ANXA1/AP3B1/CCL2/CCL5/FADD/FAS/GATA3/GPR183/HLX/IKZF3/IL10/IL12A/IL12B/IL15/IL6/IL7/IRF1/MEF2C/MZB1/NLRP3/NOD2/RASAL3/STAT5A/TNFAIP8L2	25
GO:1901575	organic substance catabolic process	127/881	499/4396	0.00105205	0.0219913	0.0187994	AADAT/AASS/ABAT/ABHD12/ABHD2/ACADS/ACADSB/ACAT1/ADA/AGO3/ANXA2/APOA4/BACE1/BCKDK/BNIP3/CAPN2/CCDC22/CDK5/CNDP2/CROT/CTSC/CTSS/DCPS/DDAH2/DDB1/DDIT4/DERA/DERL3/DHDH/DNASE2/DPYD/ECHS1/ENO3/ENPP2/ERCC8/ETF1/ETFB/EZR/FBXL2/FUCA1/FYN/GALM/GCDH/GK5/GPC1/GPD2/HIBADH/HK1/HNMT/HPSE/HSD17B14/HYAL2/IAH1/IL10/IP6K3/IVD/LGMN/LPL/LTA4H/LYVE1/MAD2L2/MAOA/NAGA/NAGK/NEU3/NPL/NUB1/NUDT16/OAT/OS9/PAFAH2/PAG1/PDE2A/…	127
GO:0050790	regulation of catalytic activity	124/881	486/4396	0.00109391	0.0226833	0.019391	A2M/ACTN1/ALOX5AP/ALS2CL/ANXA1/ANXA2/APOA4/ARHGAP15/ARHGDIB/ARHGEF10L/ARL6IP5/ARRDC3/BCAR3/BCCIP/C3/CAPN3/CAST/CAV2/CCL2/CCL20/CCL4/CCL5/CCND1/CCNT1/CDC42EP1/CDC42EP2/CDK12/CDK5/CDKN2D/CHN1/CYTH2/DSTYK/DUSP18/DUSP26/ECSIT/EDN1/EEF1A2/EIF2B3/ERP29/F2R/F3/FABP4/FADD/FAS/FGF1/FGL2/FIS1/FXN/GAB1/GABARAPL2/GADD45A/GADD45G/GCLM/HEXIM1/HMGB2/HYAL2/IFI6/IGF1R/IKBKB/IL12B/IL7/ITIH4/LAMTOR2/LPAR1/MAD2L2/MA…	124
GO:0044712	single-organism catabolic process	66/881	235/4396	0.00145866	0.027757	0.0237283	AADAT/AASS/ABAT/ABHD12/ABHD2/ACADS/ACADSB/ACAT1/ADA/APOA4/BCKDK/CROT/CTSS/DDAH2/DDIT4/DERA/DERL3/DHDH/DPYD/ECHS1/ENO3/ENPP2/ETFB/FUCA1/GALM/GCDH/GK5/GPD2/HIBADH/HK1/HSD17B14/IAH1/IVD/LPL/MMP2/NAGA/NAGK/NEU3/NPL/NUDT16/OAT/OS9/PAFAH2/PDE2A/PFKFB2/PFKL/PFKM/PGK1/PLA2G7/PLBD1/PLD3/PNKD/PNPLA2/PPP1R3B/PPT1/RETN/SAMHD1/SCARB1/SDF2L1/SDS/SMPDL3A/SORD/TMUB1/TNF/TPI1/UBXN8	66
GO:0009636	response to toxic substance	16/881	38/4396	0.00152051	0.0280692	0.0239951	CAT/CCL4/CCL5/CSN1S1/FAS/GPX3/GPX7/LPO/PRDX1/PRDX4/PTGS2/S100A8/S100A9/TNF/TXNRD1/TXNRD2	16
GO:0044093	positive regulation of molecular function	90/881	339/4396	0.00153774	0.0280692	0.0239951	ALOX5AP/ALS2CL/ANXA2/APOA4/ARHGAP15/ARHGDIB/ARHGEF10L/ARL6IP5/ARRDC3/BCAR3/CAPN3/CAT/CAV2/CCL2/CCL20/CCL4/CCL5/CCND1/CCNT1/CDC42EP1/CDC42EP2/CDK5/CHN1/CSF3/CTH/CTSS/CYTH2/DSTYK/EDA/EDN1/EEF1A2/EIF2B3/ERP29/F2R/F3/FADD/FGF1/FGL2/FIS1/FXN/GAB1/GABARAPL2/GADD45A/GADD45G/GATA3/GCLM/HMGB2/HMGN3/IKBKB/IL10/IL12B/IL6/IRAK2/LAMTOR2/LPAR1/MEF2C/NDP/NLRP3/NOD2/NOS2/PHACTR4/PKD2/PLAUR/PPARG/PROK2/PSAP/PSEN1…	90
GO:0016032	viral process	43/881	141/4396	0.00178816	0.0319648	0.0273254	CAV2/CCL4/CCL5/CCNT1/DDB1/DDIT4/F2RL1/FADD/GATA3/HYAL2/IFNAR2/IL12A/IL12B/IL15/IL6/IL6/IRF1/ITGAV/ITGB6/MVB12A/MX2/NLRP3/NPC2/NTHL1/PC/POLR3D/PPIB/PTBP1/RSAD2/SAMHD1/SERINC3/SERPINB10/SLC25A19/SNX3/TICAM1/TKFC/TLR3/TMEM173/TMEM39B/TNF/TRIM38/VAMP8/ZC3H12A	43
GO:0050793	regulation of developmental process	107/881	419/4396	0.00237511	0.0391671	0.0334823	AAMDC/ADM/ANXA1/AP3B1/ARHGAP15/ARHGDIB/ATP6AP1/BAIAP2/BRINP1/CAPN3/CCDC151/CCL2/CCND1/CDC42EP1/CDC42EP2/CDK5/CFDP1/CHN1/CITED2/CMKLR1/CREB1/CSF2/CSF3/CSNK1G1/CTGF/CTNNBIP1/DLK2/EDN1/EDNRB/ELL3/ENPP2/EZR/F3/FADD/FAS/FGF1/FIS1/FXN/FYN/GAMT/GATA3/GPC1/GPR183/HLX/HMGB2/ID3/IKBKB/IKZF3/IL12A/IL12B/IL15/IL1A/IL1RN/IL6/IL7/INHBA/IP6K3/IRF1/JUNB/LIF/LIMD1/LPAR1/LPL/MAFF/MAFG/MAPK7/MEDAG/MEF2C/MSR1/MYH10/…	107
GO:0044403	symbiosis, encompassing mutualism through parasitism	44/881	147/4396	0.00238916	0.0391671	0.0334823	CAV2/CCL4/CCL5/CCNT1/DDB1/DDIT4/F2RL1/FADD/GATA3/HYAL2/IFNAR2/IL12A/IL12B/IL15/IL6/IL6/IRF1/ITGAV/ITGB6/MVB12A/MX2/NLRP3/NPC2/NTHL1/PC/POLR3D/PPIB/PTBP1/RSAD2/SAMHD1/SCARB1/SERINC3/SERPINB10/SLC25A19/SNX3/TICAM1/TKFC/TLR3/TMEM173/TMEM39B/TNF/TRIM38/VAMP8/ZC3H12A	44
GO:0044419	interspecies interaction between organisms	44/881	147/4396	0.00238916	0.0391671	0.0334823	CAV2/CCL4/CCL5/CCNT1/DDB1/DDIT4/F2RL1/FADD/GATA3/HYAL2/IFNAR2/IL12A/IL12B/IL15/IL6/IL6/IRF1/ITGAV/ITGB6/MVB12A/MX2/NLRP3/NPC2/NTHL1/PC/POLR3D/PPIB/PTBP1/RSAD2/SAMHD1/SCARB1/SERINC3/SERPINB10/SLC25A19/SNX3/TICAM1/TKFC/TLR3/TMEM173/TMEM39B/TNF/TRIM38/VAMP8/ZC3H12A	44
GO:0010883	regulation of lipid storage	8/881	14/4396	0.00238982	0.0391671	0.0334823	ALKBH7/C3/LPL/MSR1/PNPLA2/PPARG/SCARB1/ZC3H12A	8
GO:0046822	regulation of nucleocytoplasmic transport	17/881	43/4396	0.00248556	0.0392839	0.0335821	CABP1/CCDC22/CDK5/CSF3/EDA/HYAL2/MAPK7/NLRP3/PDE2A/PKD2/PRDX1/PRKACA/SLC9A3R1/TGFBR1/TMEM173/TNF/ZC3H12A	17
GO:0098869	cellular oxidant detoxification	13/881	30/4396	0.00306845	0.0445912	0.0381191	CAT/CSN1S1/GPX3/GPX7/LPO/PRDX1/PRDX4/PTGS2/S100A8/S100A9/TNF/TXNRD1/TXNRD2	13
GO:0032944	regulation of mononuclear cell proliferation	17/881	44/4396	0.00331047	0.0458863	0.0392262	AIF1/ANXA1/CCL5/FADD/GPR183/IKZF3/IL10/IL12A/IL12B/IL15/IL6/IL7/IRF1/MEF2C/MZB1/RASAL3/STAT5A	17
GO:0010647	positive regulation of cell communication	80/881	304/4396	0.00362212	0.0494133	0.0422413	ACPP/ARL6IP5/ARRDC3/ATF3/ATP6AP1/C3/CAT/CAV2/CCDC22/CCL2/CCL20/CCL4/CCL5/CD40/CD63/CITED2/CSF2/CSF3/CTGF/CTH/DSTYK/DTNBP1/EDA/EDN1/ERP29/F2R/F2RL1/F3/FADD/FAS/FGF1/FIS1/FYN/GAB1/GADD45A/GADD45G/GATA3/GPR183/HCRTR1/HEXIM1/HYAL2/IGFBP4/IL10/IL12A/IL12B/IL1A/IL1B/IL6/INHBA/LAMTOR2/LIF/LPAR1/MYO1C/NENF/NLE1/NOD2/NUCKS1/PAIP2/PFKM/PKD2/PLAUR/PPIF/PRKCDBP/PROK2/PSEN1/RSAD2/S100A8/S100A9/SERINC3/SERP1/S…	80
GO:0072676	lymphocyte migration	10/881	21/4396	0.00404737	0.0524539	0.0448405	AIF1/CCL2/CCL20/CCL4/CCL5/FADD/GATA3/GPR183/S1PR1/STK10	10
GO:0048659	smooth muscle cell proliferation	9/881	18/4396	0.0042348	0.0530271	0.0453306	AIF1/CCL5/CTNNBIP1/EDN1/IL12A/IL12B/IL6/PPARG/TNF	9
GO:0048660	regulation of smooth muscle cell proliferation	9/881	18/4396	0.0042348	0.0530271	0.0453306	AIF1/CCL5/CTNNBIP1/EDN1/IL12A/IL12B/IL6/PPARG/TNF	9
GO:0006629	lipid metabolic process	87/881	337/4396	0.0043924	0.0532105	0.0454874	ABHD12/ABHD2/ABHD3/ACACA/ACADS/ACADSB/ACAT1/ACP6/ACSF2/AGPAT4/ALKBH7/ALOX5AP/APOA4/ASAH1/C3/CAT/CHPT1/CREB1/CROT/CRYL1/CYB5R1/DHRS3/DPM3/ECHS1/EDN1/EEF1A2/ELOVL5/ENPP2/ETFB/FABP4/FADS2/FADS3/FADS6/FAM213B/FAR2/FASN/FDX1/FGF1/GCDH/HACD4/HINT2/HSD17B14/IAH1/IL1RN/IVD/LDLR/LPL/LTA4H/MECR/MTMR2/MVK/NAGA/NEU3/NPC2/OXSM/PAFAH2/PC/PEMT/PIGH/PIGK/PIGS/PIGW/PIK3IP1/PIK3R3/PIP4K2C/PLA2G7/PLBD1/PLD3/PNPLA2/…	87
GO:0055114	oxidation-reduction process	96/881	378/4396	0.00473661	0.0559416	0.047822	AASS/ACADS/ACADSB/ACAT1/ACO1/ADHFE1/ALDH16A1/ALDH6A1/ALDH7A1/ALDH9A1/ALKBH7/BCKDHA/BCKDHB/BDH2/CAT/CROT/CRYL1/CRYZ/CYB561A3/CYB5A/CYB5R1/CYP20A1/CYP2U1/D2HGDH/DCXR/DHDH/DHRS13/DHRS3/DPYD/ECHS1/ECSIT/ERO1A/ETFB/ETHE1/FADS2/FADS3/FADS6/FAM213B/FAR2/FASN/FASTKD3/FDX1/FXN/GCDH/GPD2/GPX3/GPX7/HIBADH/HSD11B1L/HSD17B14/IDH2/IFI30/IVD/KDM8/LDHA/LPO/MAOA/MECR/MICAL2/MICAL3/MSRA/MTHFD1L/MTHFD2/NDUFAF2/NDUF…	96
GO:0002687	positive regulation of leukocyte migration	12/881	28/4396	0.00491152	0.0568333	0.0485844	AIF1/CCL2/CCL20/CCL4/CCL5/CMKLR1/FADD/IL12A/IL1A/SERPINE1/VEGFA/VEGFB	12
GO:0051092	positive regulation of NF-kappaB transcription factor activity	12/881	28/4396	0.00491152	0.0568333	0.0485844	CAPN3/CAT/CTH/EDA/IKBKB/IRAK2/NLRP3/NOD2/RIPK2/TNF/TRIM38/UBE2N	12
ID: Gene Ontology identifier
Description: Gene Ontology term
GeneRatio: number of genes annotated to the GO term in the input list/total numer of genes in the input list
BgRatio: number of genes annotated to the GO term in the background list/total numer of genes in the background list
geneID: list of genes annotated to the GO term in the input list
Count: number of genes annotated to the GO term in the input list

## Sheet: Table S9
Additional file 5: Table S9. Gene ontology analysis (Biological process) of differentially expressed genes in the comparison Nc-Spain7-infected bovine macrophages versus non-infected macrophages.
ID	Description	GeneRatio	BgRatio	pvalue	p.adjust	qvalue	geneID	Count
GO:0050729	positive regulation of inflammatory response	18/730	26/4396	3.17146e-09	5.68915e-06	4.76338e-06	CCL2/CCL4/CCL5/FABP4/HYAL2/IL6/NOD2/PDE2A/S100A8/S100A9/SERPINE1/STAT5A/TLR10/TLR2/TLR3/TNF/TNFRSF1A/VAMP8	18
GO:0006955	immune response	78/730	252/4396	4.50269e-09	5.68915e-06	4.76338e-06	A2M/ADM/ALCAM/ANXA1/BATF/BPI/C1QA/C1QB/C1S/C3/CASP4/CCL2/CCL20/CCL4/CCL5/CCR7/CD40/CLEC7A/CNPY3/COLEC12/CSF2/CSF3/CTSS/EDA/ENPP2/EZR/F2RL1/FADD/FAS/FYN/GPR183/HLX/IL10/IL12B/IL15/IL1A/IL1B/IL2RA/IL6/IL6/IL7/IRAK2/IRF1/LIF/LPO/LYST/MEF2C/MR1/MX2/NFIL3/NLRC4/NMI/NOD2/POLR3D/PPARG/PRDX1/PSEN1/RIPK2/RSAD2/S100A12/S100A8/S100A9/SAMHD1/SEMA4A/SERINC3/TICAM1/TKFC/TLR10/TLR2/TLR3/TLR6/TMEM173/TNF/TNFAIP8…	78
GO:0031349	positive regulation of defense response	31/730	67/4396	1.08071e-08	9.10318e-06	7.62185e-06	CCL2/CCL4/CCL5/COLEC12/FABP4/FADD/HYAL2/IL12B/IL6/IRAK2/IRF1/MEF2C/NLRC4/NOD2/PDE2A/POLR3D/RIPK2/RSAD2/S100A8/S100A9/SERPINE1/STAT5A/TKFC/TLR10/TLR2/TLR3/TLR6/TMEM173/TNF/TNFRSF1A/VAMP8	31
GO:0006954	inflammatory response	51/730	151/4396	1.20084e-07	7.58634e-05	6.35184e-05	A2M/ANXA1/C3/CASP4/CCL2/CCL20/CCL4/CCL5/CCR7/CCRL2/CD163/CD40/CLEC7A/CTNNBIP1/F2R/F2RL1/F3/FABP4/FAS/HRH1/HYAL2/IL10/IL12B/IL1A/IL1B/IL2RA/IL6/IRAK2/ITGB6/ITIH4/NLRC4/NOD2/NOS2/PDE2A/PTGIR/PTGS2/S100A12/S100A8/S100A9/SERPINE1/STAT5A/TICAM1/TLR10/TLR2/TLR3/TLR6/TNF/TNFAIP8L2/TNFRSF1A/VAMP8/ZC3H12A	51
GO:1902531	regulation of intracellular signal transduction	90/730	336/4396	6.01943e-07	0.000236799	0.000198266	ALS2CL/ARHGEF10L/ARL6IP5/ATF3/BCL2L2/CAPN3/CAT/CAV2/CCDC22/CCL2/CCL20/CCL4/CCL5/CD40/CDK12/CDKN2D/CHP1/CMKLR1/CSF2/CSF3/CTGF/CYTH2/DUSP18/DUSP26/EDA/EDN1/ELL3/ERP29/EZR/F2R/F2RL1/F3/FADD/FAS/FBXL2/FGF1/FYN/GAB1/GADD45A/GADD45G/GNAI1/GPR183/HCRTR1/HEXIM1/HYAL2/IGF1R/IGFBP4/IL10/IL12B/IL1A/IL1B/IL6/IL6/LAMTOR2/LIF/LIMD1/MAPK7/MEN1/NENF/NOD2/PIK3IP1/PKD2/PPIF/PRDX1/PRKCDBP/PSEN1/RASA3/RASAL3/RCAN1/R…	90
GO:0043408	regulation of MAPK cascade	49/730	150/4396	6.76299e-07	0.000236799	0.000198266	ARL6IP5/ATF3/CAV2/CCL2/CCL20/CCL4/CCL5/CD40/CDK12/CTGF/DUSP18/DUSP26/EDN1/ERP29/EZR/F2R/F2RL1/FAS/FGF1/GAB1/GADD45A/GADD45G/GPR183/HCRTR1/HYAL2/IGF1R/IGFBP4/IL1A/IL1B/IL6/LAMTOR2/LIF/MAPK7/MEN1/NENF/NOD2/PRDX1/PRKCDBP/PSEN1/SLC9A3R1/SPRY1/SPRY2/SPRY4/TGFBR1/TNF/TRIB2/TRIB3/UCHL1/ZC3H12A	49
GO:0042981	regulation of apoptotic process	76/730	278/4396	2.13205e-06	0.000470352	0.000393813	AAMDC/AIFM2/ARL6IP5/ASNS/ATF3/BCL2A1/BCL2L14/BCL2L2/BNIP3/CAPN3/CASP4/CAT/CCL2/CCL5/CD40/CDKN2D/CFDP1/CITED2/CSF2/DDB1/ELL3/ERCC3/ERP29/F2R/F3/FADD/FAM162A/FAS/FYN/GADD45A/GADD45G/GCLM/GRK5/HYAL2/IFI6/IGF1R/IKZF3/IL10/IL12B/IL6/IL7/MAPK7/MDM4/MEF2C/NLE1/NLRC4/NOD2/NR4A1/PDIA3/PLAC8/PPARG/PPIF/PPT1/PSEN1/PSEN2/RHOB/RIPK2/RNF34/RSL1D1/S100A8/S100A9/SCIN/SERINC3/SERPINE1/SGK1/SLC9A3R1/SPRY2/STAT5A/T…	76
GO:0002376	immune system process	109/730	444/4396	3.86665e-06	0.000697931	0.000584359	A2M/ACP6/ACTN1/ADM/ALCAM/ANXA1/AP3B1/AZI2/BATF/BPI/C1QA/C1QB/C1S/C3/CASP4/CCL2/CCL20/CCL4/CCL5/CCR7/CD40/CITED2/CLEC7A/CMKLR1/CNPY3/COLEC12/CSF2/CSF3/CTNNBIP1/CTSS/EDA/EDNRB/ENPP2/EZR/F2RL1/FADD/FAS/FOS/FYN/GCNT1/GPATCH4/GPR183/HLX/HRH1/HYAL2/IKZF3/IL10/IL12B/IL15/IL1A/IL1B/IL2RA/IL6/IL6/IL7/IRAK2/IRF1/JUNB/LIF/LPO/LYST/MEF2C/MR1/MX2/MZB1/NDRG1/NFIL3/NLRC4/NMI/NOD2/POLR3D/PPARG/PRDX1/PSEN1/PSMB10…	109
GO:0048585	negative regulation of response to stimulus	75/730	281/4396	6.6136e-06	0.000928476	0.000777388	A2M/ADM/ANXA1/ARRB2/ATF3/BCL2L2/CAV2/CCDC22/CCL2/CCL5/CCND1/CDKN2D/CHP1/CSF2/CTNNBIP1/DLK2/DUSP18/DUSP26/ELL3/EZR/F12/GCLM/GPC1/HLX/HTRA1/HYAL2/IFI6/IGF1R/IL10/IL12B/IL1RN/IL7/LGMN/LIF/LIMD1/MAPK7/MEN1/MZB1/NENF/NLE1/PHACTR4/PIK3IP1/PKD2/PPARG/PPIF/PRKACA/PRKCDBP/PRR5L/PSEN1/RASA3/RASAL3/RGS19/RGS2/RGS9/RNF34/SEMA3C/SEMA4A/SERPINE1/SLC9A3R1/SOCS2/SPRY1/SPRY2/SPRY4/SPX/TBC1D7/TGFBR1/TKFC/TNF/TNFAI…	75
GO:0002684	positive regulation of immune system process	52/730	175/4396	7.55961e-06	0.00100543	0.000841818	A2M/ANXA1/AP3B1/C1QA/C1QB/C1S/C3/CCL2/CCL20/CCL4/CCL5/CMKLR1/COLEC12/CSF3/CTNNBIP1/EZR/F2RL1/FADD/FOS/FYN/GPR183/HLX/IL12B/IL15/IL1A/IL6/IL7/IRAK2/IRF1/LIF/MEF2C/MZB1/NLRC4/NOD2/POLR3D/PSEN1/RASAL3/RIPK2/RSAD2/SCIN/SERPINE1/STAT5A/TKFC/TLR10/TLR2/TLR3/TLR6/TMEM173/TNF/VAMP8/VEGFA/VEGFB	52
GO:0009605	response to external stimulus	103/730	422/4396	9.83354e-06	0.00112952	0.000945714	A2M/ABHD12/ADM/ALCAM/ANXA1/ASNS/ATF3/BAIAP2/BATF/BHLHE40/BPI/CAPN3/CASP4/CCL2/CCL20/CCL4/CCL5/CCR7/CCRL2/CD40/CD63/CDKN2D/CHN1/CMKLR1/EDNRB/ENPP2/EXT1/F12/F2R/F2RL1/FABP4/FADD/FAS/FGF1/FOS/FYN/GABARAPL1/GABARAPL2/GADD45A/GPR183/HOPX/HRH1/HYAL2/IL10/IL12B/IL15/IL6/IL6/IRAK2/IRF1/JUNB/LBH/LPO/MAP1LC3A/MEF2C/MR1/MX2/MYH10/NENF/NLRC4/NOD2/NOS2/NPC2/PDE2A/PKD2/PLAC8/POLR3D/PTPRF/RGS9/RSAD2/S100A8/S100…	103
GO:0007159	leukocyte cell-cell adhesion	30/730	86/4396	2.50921e-05	0.0025363	0.00212358	ANXA1/AP3B1/AZI2/BATF/CCL2/CCL5/EZR/F2RL1/FADD/FAS/FYN/GCNT1/GPR183/HLX/IL12B/IL15/IL6/IL6/IL7/IRF1/NOD2/PSEN1/PSMB10/RASAL3/RSAD2/S100A8/S100A9/STAT5A/TNF/TNFAIP8L2	30
GO:0050663	cytokine secretion	17/730	38/4396	4.16571e-05	0.00362991	0.00303923	CASP4/EZR/F2R/F2RL1/HYAL2/IL10/IL12B/IL1A/LPL/NLRC4/NOD2/NOS2/TLR10/TLR2/TLR6/TNF/ZC3H12A	17
GO:0010648	negative regulation of cell communication	63/730	238/4396	4.97346e-05	0.00405417	0.00339445	ADM/ARRB2/ATF3/BCL2L2/CAV2/CCDC22/CCL5/CCND1/CDKN2D/CHP1/CSF2/CTNNBIP1/DLK2/DUSP18/DUSP26/ELL3/EZR/GCLM/GPC1/HTRA1/HYAL2/IFI6/IGF1R/IL1RN/IL6/IL7/LGMN/LIF/LIMD1/MAPK7/MEN1/NLE1/PFKL/PHACTR4/PIK3IP1/PKD2/PNKD/PPARG/PPIF/PRKACA/PRKCDBP/PRR5L/PSEN1/RASA3/RASAL3/RGS19/RGS2/RGS9/RNF34/SERPINE1/SLC9A3R1/SOCS2/SPRY1/SPRY2/SPRY4/TBC1D7/TGFBR1/TKFC/TNF/TXNDC12/UCHL1/VDAC2/ZC3H12A	63
GO:0023057	negative regulation of signaling	63/730	238/4396	4.97346e-05	0.00405417	0.00339445	ADM/ARRB2/ATF3/BCL2L2/CAV2/CCDC22/CCL5/CCND1/CDKN2D/CHP1/CSF2/CTNNBIP1/DLK2/DUSP18/DUSP26/ELL3/EZR/GCLM/GPC1/HTRA1/HYAL2/IFI6/IGF1R/IL1RN/IL6/IL7/LGMN/LIF/LIMD1/MAPK7/MEN1/NLE1/PFKL/PHACTR4/PIK3IP1/PKD2/PNKD/PPARG/PPIF/PRKACA/PRKCDBP/PRR5L/PSEN1/RASA3/RASAL3/RGS19/RGS2/RGS9/RNF34/SERPINE1/SLC9A3R1/SOCS2/SPRY1/SPRY2/SPRY4/TBC1D7/TGFBR1/TKFC/TNF/TXNDC12/UCHL1/VDAC2/ZC3H12A	63
GO:0001816	cytokine production	40/730	132/4396	5.31641e-05	0.0041983	0.00351513	ANXA1/AZI2/BATF/CASP4/CCL2/CMKLR1/CSF2/EZR/F2R/F2RL1/FABP4/FADD/HIF1A/HYAL2/IL10/IL12B/IL15/IL1A/IL6/IRF1/LPL/MR1/NLRC4/NOD2/NOS2/POLR3D/RIPK2/RSAD2/SERPINE1/STAT5A/TKFC/TLR10/TLR2/TLR3/TLR6/TMEM173/TNF/TRIB2/TRIM38/ZC3H12A	40
GO:0071345	cellular response to cytokine stimulus	36/730	115/4396	5.90842e-05	0.00452442	0.00378817	CCL2/CCL20/CCL4/CCL5/CCR7/CCRL2/CD40/CSF3/EDA/F3/FADD/FAS/GAB1/HYAL2/IL12B/IL12RB2/IL1A/IL1B/IL1RN/IL2RA/IL6/IL6/IRAK2/IRF1/NFIL3/NMI/PDE2A/PPARG/PTGS2/SOCS2/STAT5A/TMEM173/TNF/TNFRSF1A/TUBA1A/ZC3H12A	36
GO:0050707	regulation of cytokine secretion	14/730	29/4396	7.1686e-05	0.00503196	0.00421312	CASP4/EZR/F2R/F2RL1/HYAL2/IL10/IL1A/LPL/NOD2/TLR10/TLR2/TLR6/TNF/ZC3H12A	14
GO:0042306	regulation of protein import into nucleus	16/730	36/4396	7.73953e-05	0.00517177	0.00433018	CABP1/CCDC22/CHP1/CSF3/EDA/HYAL2/MAPK7/PDE2A/PKD2/PRDX1/RGS19/SLC9A3R1/TGFBR1/TMEM173/TNF/ZC3H12A	16
GO:0001817	regulation of cytokine production	35/730	112/4396	7.77709e-05	0.00517177	0.00433018	ANXA1/CASP4/CCL2/CMKLR1/CSF2/EZR/F2R/F2RL1/FADD/HIF1A/HYAL2/IL10/IL12B/IL15/IL1A/IL6/IRF1/LPL/NOD2/NOS2/POLR3D/RIPK2/RSAD2/SERPINE1/STAT5A/TKFC/TLR10/TLR2/TLR3/TLR6/TMEM173/TNF/TRIB2/TRIM38/ZC3H12A	35
GO:1903531	negative regulation of secretion by cell	17/730	40/4396	9.23059e-05	0.00564218	0.00472405	ANXA1/DNM1/ERP29/EZR/F2R/IL10/IL6/LIF/PFKL/PNKD/RHBDF1/RSAD2/SERGEF/SYP/TNF/VAMP8/ZC3H12A	17
GO:1904589	regulation of protein import	16/730	37/4396	0.000115671	0.00664317	0.00556215	CABP1/CCDC22/CHP1/CSF3/EDA/HYAL2/MAPK7/PDE2A/PKD2/PRDX1/RGS19/SLC9A3R1/TGFBR1/TMEM173/TNF/ZC3H12A	16
GO:0034097	response to cytokine	39/730	135/4396	0.000205662	0.0100299	0.00839774	CCL2/CCL20/CCL4/CCL5/CCR7/CCRL2/CD40/CSF3/EDA/F3/FADD/FAS/GAB1/HYAL2/IL12B/IL12RB2/IL1A/IL1B/IL1RN/IL2RA/IL6/IL6/IRAK2/IRF1/JUNB/MAPK7/NFIL3/NMI/PDE2A/PPARG/PTGS2/SOCS2/STAT5A/TIMP2/TMEM173/TNF/TNFRSF1A/TUBA1A/ZC3H12A	39
GO:0002521	leukocyte differentiation	28/730	87/4396	0.000230693	0.01041	0.00871603	ANXA1/AP3B1/AZI2/BATF/CITED2/CSF2/CTNNBIP1/F2RL1/FADD/FAS/FOS/GPR183/HLX/IKZF3/IL12B/IL15/IL6/IL6/IL7/IRF1/JUNB/LIF/PPARG/PSEN1/RSAD2/SNX10/STAT5A/TNF	28
GO:0050790	regulation of catalytic activity	109/730	486/4396	0.000252588	0.0111962	0.00937427	A2M/ACTN1/ALS2CL/ANXA1/ANXA3/APOA4/ARHGAP15/ARHGEF10L/ARL6IP5/ARRDC3/BCAR3/BCCIP/C3/CAMK2N1/CAPN3/CAST/CAV2/CCL2/CCL20/CCL4/CCL5/CCND1/CDC42EP1/CDC42EP2/CDK12/CDKN2D/CHN1/CHP1/CYTH2/DUSP18/DUSP26/EDN1/EIF2B3/ERP29/F2R/F3/FABP4/FADD/FAM162A/FAS/FGF1/FGL2/GAB1/GABARAPL2/GADD45A/GADD45G/GCLM/HEXIM1/HYAL2/IFI6/IGF1R/IL12B/IL7/ITIH4/LAMTOR2/MAD2L2/MAPK7/MAT2B/MEF2C/MEN1/NIFK/NLE1/NLRC4/NOS2/NR4A1/PCNA…	109
GO:0046822	regulation of nucleocytoplasmic transport	17/730	43/4396	0.000267199	0.0114171	0.0095592	CABP1/CCDC22/CHP1/CSF3/EDA/HYAL2/MAPK7/PDE2A/PKD2/PRDX1/PRKACA/RGS19/SLC9A3R1/TGFBR1/TMEM173/TNF/ZC3H12A	17
GO:0006082	organic acid metabolic process	68/730	276/4396	0.000271082	0.0114171	0.0095592	AADAT/AASS/ABAT/ACACA/ACADSB/ACAT1/ACO1/ACSF2/AHCY/AHCYL2/ALDH6A1/ALKBH7/APOA4/ARG2/ASNS/BCKDK/C3/CROT/CRYL1/DARS/DDAH2/DHRS9/DPYD/EDN1/ELOVL5/ENO3/ERO1A/FABP4/FADS2/FADS3/FASN/GAMT/GCDH/GCLM/HAAO/HACD4/HIBADH/HK1/IVD/LDHA/LPL/LPO/LTA4H/MARS2/MECR/MPC1/NPL/OAT/OXSM/PC/PDHB/PFKFB2/PFKL/PGK1/PHGDH/PNKD/PRDX4/PSPH/PTGS2/SDHB/SDS/SHMT1/SRR/TECR/TNFRSF1A/TPI1/TRIB3/VNN1	68
GO:1900180	regulation of protein localization to nucleus	18/730	47/4396	0.000283736	0.0117541	0.00984141	CABP1/CCDC22/CHP1/CSF3/EDA/FYN/HYAL2/LIF/MAPK7/PDE2A/PKD2/PRDX1/RGS19/SLC9A3R1/TGFBR1/TMEM173/TNF/ZC3H12A	18
GO:0042325	regulation of phosphorylation	73/730	305/4396	0.000413295	0.0149241	0.0124955	ARL6IP5/ATF3/BCCIP/C3/CAMK2N1/CAV2/CCL2/CCL20/CCL4/CCL5/CCND1/CD40/CDK12/CDKN2D/CHP1/CSF2/CSF3/CTGF/DUSP18/DUSP26/EDN1/ENPP2/ERP29/EZR/F2R/F2RL1/FABP4/FAS/FGF1/FYN/GAB1/GADD45A/GADD45G/GPR183/HCRTR1/HEXIM1/HYAL2/IGF1R/IGFBP4/IL12B/IL1A/IL1B/IL6/IL6/LAMTOR2/LIF/MAD2L2/MAPK7/MEN1/NENF/NOD2/PIK3IP1/PKD2/PKIG/PPIF/PRDX1/PRKCDBP/PRR5L/PSEN1/PTGS2/RIPK2/SLC9A3R1/SOCS2/SPRY1/SPRY2/SPRY4/TGFBR1/TNF/TRIB2…	73
GO:0042110	T cell activation	25/730	77/4396	0.000425221	0.0149241	0.0124955	ANXA1/AP3B1/AZI2/BATF/CCL2/CCL5/F2RL1/FADD/FAS/FYN/GPR183/HLX/IL12B/IL15/IL6/IL6/IL7/IRF1/NOD2/PSEN1/PSMB10/RASAL3/RSAD2/STAT5A/TNFAIP8L2	25
GO:0070661	leukocyte proliferation	20/730	57/4396	0.000514315	0.0152285	0.0127504	ANXA1/AZI2/CCL5/F2RL1/FADD/FYN/GPR183/IKZF3/IL10/IL12B/IL15/IL6/IL6/IL7/IRF1/MEF2C/MZB1/PSMB10/RASAL3/STAT5A	20
GO:0032943	mononuclear cell proliferation	19/730	53/4396	0.00051897	0.0152285	0.0127504	ANXA1/AZI2/CCL5/FADD/FYN/GPR183/IKZF3/IL10/IL12B/IL15/IL6/IL6/IL7/IRF1/MEF2C/MZB1/PSMB10/RASAL3/STAT5A	19
GO:0046651	lymphocyte proliferation	19/730	53/4396	0.00051897	0.0152285	0.0127504	ANXA1/AZI2/CCL5/FADD/FYN/GPR183/IKZF3/IL10/IL12B/IL15/IL6/IL6/IL7/IRF1/MEF2C/MZB1/PSMB10/RASAL3/STAT5A	19
GO:0022610	biological adhesion	68/730	283/4396	0.000582686	0.0167324	0.0140096	ACTG1/ACTN1/ADGRE5/ALCAM/ANXA1/AP3B1/AZI2/BATF/CCL2/CCL5/CD44/CD63/CFDP1/CITED2/CLDN1/CTGF/DUSP26/EDA/EZR/F2RL1/FADD/FAS/FYN/GCNT1/GPR183/HAS2/HLX/HPSE/ICAM3/IL12B/IL15/IL1RN/IL6/IL6/IL7/IRF1/ITGA5/ITGAV/ITGB5/ITGB6/LRFN3/LYVE1/MAPK7/MYH10/NOD2/PECAM1/PSEN1/PSMB10/PTPRF/RASAL3/RHOB/RND1/ROM1/RSAD2/S100A8/S100A9/S1PR1/SCARB1/SELL/SELP/SERPINE1/STAT5A/TGFBI/TNF/TNFAIP8L2/TTYH1/VCAN/VEGFA	68
GO:0006732	coenzyme metabolic process	29/730	96/4396	0.000594803	0.0168673	0.0141225	AADAT/AASS/ACACA/AHCY/AHCYL2/CROT/DCAKD/DCXR/ELOVL5/ENO3/FAR2/GAMT/HAAO/HK1/MAT2B/MOCOS/MPC1/MTHFD1L/NADSYN1/NAPRT/NNT/PDHB/PDXK/PFKFB2/PFKL/PGK1/SHMT1/TPI1/VNN1	29
GO:0009636	response to toxic substance	15/730	38/4396	0.000622746	0.0168673	0.0141225	CAT/CCL4/CCL5/CSN1S1/FAS/GPX3/GPX7/LPO/PRDX1/PRDX4/PTGS2/S100A8/S100A9/TNF/TXNRD1	15
GO:0010883	regulation of lipid storage	8/730	14/4396	0.000654554	0.0174111	0.0145779	ALKBH7/C3/LPL/MSR1/PNPLA2/PPARG/SCARB1/ZC3H12A	8
GO:1902107	positive regulation of leukocyte differentiation	13/730	31/4396	0.000725661	0.0189046	0.0158283	ANXA1/AP3B1/CTNNBIP1/FADD/FOS/HLX/IL12B/IL15/IL6/IL7/LIF/STAT5A/TNF	13
GO:0051248	negative regulation of protein metabolic process	58/730	237/4396	0.000918266	0.0218911	0.0183289	A2M/ATF3/C3/CAMK2N1/CAPN3/CAST/CDKN2D/CHP1/DUSP18/DUSP26/EDN1/EDNRB/EZR/FABP4/FYN/GADD45A/HEXIM1/HYAL2/IFI6/IGF1R/IL10/IL6/ITIH4/ITM2B/LIF/LIMD1/MAD2L2/MAPK7/MEN1/MOV10/NLE1/NLRC4/NR4A1/PAIP2/PKIG/PRR5L/PSEN1/RNF34/SERPINB1/SERPINB6/SERPINE1/SLC9A3R1/SNX3/SOCS2/SPRY1/SPRY2/SPRY4/TFPI2/TIMP2/TIMP3/TIMP4/TMEM59/TNF/TRIB2/TRIB3/UCHL1/VIL1/ZC3H12A	58
GO:0006509	membrane protein ectodomain proteolysis	7/730	12/4396	0.00124168	0.0257191	0.0215339	IL10/PSEN1/PSEN2/TIMP2/TIMP3/TIMP4/TNF	7
GO:0006468	protein phosphorylation	85/730	381/4396	0.00152265	0.0294618	0.0246676	ACVR2B/ARL6IP5/ATF3/BCCIP/BCKDK/C3/CAMK2N1/CAV2/CCL2/CCL20/CCL4/CCL5/CCND1/CD40/CDK12/CDKN2D/CHP1/CSF2/CSF3/CTGF/DUSP18/DUSP26/EDN1/ENPP2/ERCC3/ERP29/EZR/F2R/F2RL1/FABP4/FAS/FASTKD3/FGF1/FYN/GAB1/GADD45A/GADD45G/GPR183/GRK5/HCRTR1/HEXIM1/HYAL2/IGF1R/IGFBP4/IL12B/IL15/IL1A/IL1B/IL6/IL6/IRAK2/LAMTOR2/LIF/MAD2L2/MAPK7/MEF2C/MEN1/MYLK/NENF/NLK/NOD2/PKD2/PKIG/PPM1L/PRDX1/PRKACA/PRKCDBP/PRR5L/PSEN1/PTG…	85
GO:0050793	regulation of developmental process	92/730	419/4396	0.00165381	0.0307293	0.0257288	AAMDC/ADM/ANXA1/AP3B1/ARHGAP15/ASCL2/BAIAP2/BRINP1/CAPN3/CCL2/CCND1/CDC42EP1/CDC42EP2/CFDP1/CHN1/CITED2/CMKLR1/CSF2/CSF3/CTGF/CTNNBIP1/DLK2/EDN1/EDNRB/ELL3/ENPP2/EZR/F3/FADD/FAS/FGF1/FOS/FYN/GAMT/GPC1/GPR183/HLX/HOPX/IKZF3/IL12B/IL15/IL1A/IL1RN/IL6/IL7/IRF1/JUNB/LIF/LIMD1/LPL/MAFF/MAFG/MAPK7/MEDAG/MEF2C/MEN1/MSR1/MYH10/PLAC8/PPARG/PPIB/PRKACA/PSEN1/PTGS2/PTPRF/RHOB/RSL1D1/S1PR1/SCIN/SDC2/SEMA3C/S…	92
GO:0098869	cellular oxidant detoxification	12/730	30/4396	0.00189518	0.032579	0.0272775	CAT/CSN1S1/GPX3/GPX7/LPO/PRDX1/PRDX4/PTGS2/S100A8/S100A9/TNF/TXNRD1	12
GO:0014033	neural crest cell differentiation	7/730	13/4396	0.00230764	0.0373809	0.031298	CITED2/EDN1/EDNRB/MEF2C/PHACTR4/SEMA3C/SEMA4A	7
GO:0044093	positive regulation of molecular function	76/730	339/4396	0.00235992	0.037516	0.0314111	ALS2CL/APOA4/ARHGAP15/ARHGEF10L/ARL6IP5/ARRDC3/BCAR3/CAPN3/CAT/CAV2/CCL2/CCL20/CCL4/CCL5/CCND1/CDC42EP1/CDC42EP2/CHN1/CHP1/CSF3/CTSS/CYTH2/EDA/EDN1/EIF2B3/ERP29/F2R/F3/FADD/FAM162A/FGF1/FGL2/GAB1/GABARAPL2/GADD45A/GADD45G/GCLM/IL10/IL12B/IL6/IRAK2/LAMTOR2/MEF2C/MEN1/NDP/NOD2/NOS2/PCNA/PHACTR4/PKD2/PPARG/PSAP/PSEN1/PSEN2/RANGRF/RASA3/RASAL3/RASGEF1B/RASGRP2/RGS19/RGS2/RGS9/RIPK2/S100A8/S100A9/SCAR…	76
GO:0046470	phosphatidylcholine metabolic process	6/730	10/4396	0.00236052	0.037516	0.0314111	ABHD3/APOA4/CHPT1/ENPP2/PEMT/SCARB1	6
GO:0051249	regulation of lymphocyte activation	21/730	68/4396	0.00243798	0.0382656	0.0320388	ANXA1/AP3B1/CCL2/CCL5/FADD/FAS/GPR183/HLX/IKZF3/IL10/IL12B/IL15/IL6/IL7/IRF1/MEF2C/MZB1/NOD2/RASAL3/STAT5A/TNFAIP8L2	21
GO:0044092	negative regulation of molecular function	54/730	229/4396	0.00330327	0.0451412	0.0377955	A2M/ANXA1/ANXA3/BHLHE40/C3/CAMK2N1/CAST/CAT/CDKN2D/CHP1/CMKLR1/CTNNBIP1/DUSP18/DUSP26/FABP4/GADD45A/HEXIM1/HYAL2/IFI6/IGF1R/IL7/IRAK2/ITIH4/MAD2L2/MAPK7/MEN1/NIFK/NLE1/NLRC4/NR4A1/PIK3IP1/PKD2/PKIG/PPIF/PSEN1/PTPRF/RNF34/SERPINB1/SERPINB6/SERPINE1/SLC9A3R1/SOCS2/SPRY2/SPRY4/TFPI2/TIMP2/TIMP3/TIMP4/TNF/TRIB2/TRIB3/UCHL1/VIL1/ZC3H12A	54
GO:0032944	regulation of mononuclear cell proliferation	15/730	44/4396	0.00348422	0.0468331	0.0392121	ANXA1/CCL5/FADD/GPR183/IKZF3/IL10/IL12B/IL15/IL6/IL7/IRF1/MEF2C/MZB1/RASAL3/STAT5A	15
GO:1903039	positive regulation of leukocyte cell-cell adhesion	14/730	40/4396	0.00358413	0.0479211	0.0401231	ANXA1/AP3B1/CCL2/CCL5/FADD/HLX/IL12B/IL15/IL6/IL7/NOD2/RASAL3/STAT5A/TNF	14
GO:0044712	single-organism catabolic process	55/730	235/4396	0.00361019	0.0480155	0.0402021	AADAT/AASS/ABAT/ABHD12/ACADSB/ACAT1/APOA4/BCKDK/CROT/CTSS/DDAH2/DERL3/DHDH/DPYD/ENO3/ENPP2/FUCA1/GALM/GCDH/GPD2/HAAO/HIBADH/HK1/HSD17B14/IAH1/IVD/LIPE/LPL/NAGA/NEU3/NPL/OAT/OS9/PAFAH2/PDE2A/PFKFB2/PFKL/PGK1/PLA2G7/PLBD1/PLD3/PNKD/PNPLA2/PPT1/RETN/SAMHD1/SCARB1/SDF2L1/SDS/SMPDL3A/SORD/TMUB1/TNF/TPI1/UBXN8	55
GO:0009611	response to wounding	26/730	93/4396	0.00377862	0.0493929	0.0413554	ACTG1/ANXA1/AP3B1/CAPN3/CCL2/F11/F12/F13A1/F2R/F2RL1/F2RL2/F3/HOPX/HPSE/IL1A/IL6/LBH/MYH10/PRCP/PROCR/PTPRF/SDC1/SERPINE1/TFPI2/THBD/VIL1	26
GO:0045595	regulation of cell differentiation	61/730	267/4396	0.00401826	0.0507707	0.042509	AAMDC/ADM/ANXA1/AP3B1/ASCL2/BRINP1/CCND1/CHN1/CMKLR1/CSF2/CSF3/CTGF/CTNNBIP1/DLK2/EDN1/EDNRB/ELL3/FADD/FAS/FOS/FYN/GPC1/GPR183/HLX/HOPX/IKZF3/IL12B/IL15/IL6/IL7/IRF1/JUNB/LIF/LIMD1/LPL/MAFF/MAFG/MEDAG/MEF2C/MEN1/MSR1/PPARG/PRKACA/PSEN1/PTGS2/PTPRF/SCIN/SDC2/SEMA3C/SEMA4A/SNAP25/SNX3/SPRY2/STAT5A/TGFBR1/TMEM30A/TNF/TRIB2/TRIB3/YWHAG/ZC3H12A	61
GO:0010647	positive regulation of cell communication	68/730	304/4396	0.00421448	0.0524631	0.0439259	ARL6IP5/ARRDC3/ATF3/C3/CAT/CAV2/CCDC22/CCL2/CCL20/CCL4/CCL5/CD40/CD63/CITED2/CSF2/CSF3/CTGF/EDA/EDN1/ERP29/F2R/F2RL1/F3/FADD/FAM162A/FAS/FGF1/FYN/GAB1/GADD45A/GADD45G/GPR183/HCRTR1/HEXIM1/HYAL2/IGFBP4/IL10/IL12B/IL1A/IL1B/IL6/LAMTOR2/LIF/MEN1/MYO1C/NENF/NLE1/NOD2/NUCKS1/PAIP2/PKD2/PPIF/PRKCDBP/PSEN1/RSAD2/S100A8/S100A9/SERINC3/SERP1/SLC9A3R1/SNAP25/SPRY2/TGFBR1/TNF/TRIM38/TSPAN17/VAMP8/ZC3H12A	68
GO:0016310	phosphorylation	103/730	492/4396	0.00448539	0.0539741	0.0451911	ACVR2B/AK4/ARL6IP5/ATF3/BCCIP/BCKDK/C3/CAMK2N1/CAV2/CCL2/CCL20/CCL4/CCL5/CCND1/CD40/CDK12/CDKN2D/CHP1/CSF2/CSF3/CTGF/DCAKD/DUSP18/DUSP26/EDN1/ENO3/ENPP2/ERCC3/ERP29/EZR/F2R/F2RL1/FABP4/FAS/FASTKD3/FGF1/FYN/GAB1/GADD45A/GADD45G/GPR183/GRK5/HCRTR1/HEXIM1/HK1/HYAL2/HYKK/IGF1R/IGFBP4/IL12B/IL15/IL1A/IL1B/IL6/IL6/IRAK2/LAMTOR2/LIF/LIMD1/MAD2L2/MAPK7/MEF2C/MEN1/MYLK/NENF/NLK/NOD2/NOL9/PDXK/PFKFB2/PFKL/…	103
GO:0097529	myeloid leukocyte migration	14/730	41/4396	0.00463087	0.0550663	0.0461056	ANXA1/CCL2/CCL20/CCL4/CCL5/CMKLR1/EDNRB/HRH1/IL1A/S100A8/S100A9/SERPINE1/VEGFA/VEGFB	14
ID: Gene Ontology identifier
Description: Gene Ontology term
GeneRatio: number of genes annotated to the GO term in the input list/total numer of genes in the input list
BgRatio: number of genes annotated to the GO term in the background list/total numer of genes in the background list
geneID: list of genes annotated to the GO term in the input list
Count: number of genes annotated to the GO term in the input list

## Sheet: Table S10
Additional file 5: Table S10. Gene ontology analysis (Biological process) of differentially expressed genes in the comparison bovine macrophages inoculated with heat-killed Neospora caninum tachyzoites versus non-infected macrophages.
ID	Description	GeneRatio	BgRatio	pvalue	p.adjust	qvalue	geneID	Count
GO:0006954	inflammatory response	34/401	151/4396	3.7406e-07	0.000837146	0.000730401	A2M/ABR/CCL2/CCL20/CCL4/CCL5/CD163/CD40/CLEC7A/CTNNBIP1/F2R/F2RL1/FABP4/HMOX1/HYAL2/IL10/IL1B/IL6/ITGB6/LTB4R/PTGER4/PTGIR/PTGS2/S100A12/S100A8/S100A9/S100B/SERPINE1/SOCS3/TICAM1/TLR10/TLR2/TLR6/TNF	34
GO:0050729	positive regulation of inflammatory response	12/401	26/4396	8.35428e-07	0.000934844	0.000815641	CCL2/CCL4/CCL5/FABP4/HYAL2/IL6/S100A8/S100A9/SERPINE1/TLR10/TLR2/TNF	12
GO:1902531	regulation of intracellular signal transduction	57/401	336/4396	1.45528e-06	0.00108564	0.000947206	ABR/AVPI1/BCL2/BGN/CAT/CCL2/CCL20/CCL4/CCL5/CD40/CDKN2D/CISH/CLEC6A/CSF2/DLC1/DUSP18/DUSP26/DUSP6/EDA/EDN1/ELL3/EZR/F2R/F2RL1/GADD45A/GADD45G/HES1/HMOX1/HYAL2/IGFBP4/IL10/IL1B/IL6/IL6/JSRP1/LIMD1/MAP2K6/PAK1/PDGFA/PIK3IP1/PLAUR/PRDX1/PRKCDBP/RASA3/RASAL3/RASGRP4/S100A8/S100A9/S100B/SOCS2/SOCS3/SPRY4/TGFBR1/TNF/TRIB3/UACA/UCHL1	57
GO:0009611	response to wounding	23/401	93/4396	5.86802e-06	0.00328316	0.00286452	ACTG1/ANXA2/CCL2/CLIC1/F13A1/F2R/F2RL1/F2RL2/HMOX1/HOPX/IL6/LBH/PAK1/PDGFA/PLAU/PRCP/PROCR/SDC1/SERPINE1/TFPI2/THBD/VWF/ZFP36	23
GO:0050878	regulation of body fluid levels	22/401	90/4396	1.14961e-05	0.00514566	0.00448953	ACTG1/ANXA2/CLDN1/CLIC1/EDN1/F13A1/F2R/F2RL1/F2RL2/HAS2/HYAL2/LBH/P2RY2/PDGFA/PLAU/PROCR/SERPINE1/SFN/TFPI2/THBD/TNF/VWF	22
GO:0008283	cell proliferation	54/401	339/4396	1.96739e-05	0.00566091	0.00493908	ADAM10/BCL2/BYSL/CCL5/CD40/CDK1/CDKN2D/COL4A3BP/CSF2/CTNNBIP1/DNMT1/EDN1/EGR1/ELL3/F2R/F2RL1/FABP4/GLUL/GRK5/HES1/HGF/HMOX1/IGFBP4/IL10/IL6/IL6/JUNB/KANK2/LIMS2/NDRG1/NUDT16/OSM/PAK1/PDGFA/PDXK/PLA2G4A/PLAU/PPARG/PRDX1/PSMB10/RASAL3/RASGRP4/RHBDF1/S1PR1/SFN/TES/TGFBI/TGFBR1/TIMP1/TNF/TNK2/UCHL1/VEGFB/ZFP36	54
GO:0048585	negative regulation of response to stimulus	46/401	281/4396	4.30121e-05	0.00962371	0.00839659	A2M/ABR/ANXA2/BCL2/BGN/CCL2/CCL5/CDKN2D/CISH/CSF2/CTNNBIP1/DUSP18/DUSP26/DUSP6/ELL3/EZR/GPC1/HMOX1/HYAL2/IFI6/IL10/IL1RN/KANK2/LFNG/LIMD1/PDGFA/PIK3IP1/PLAU/PLAUR/PPARG/PRKCDBP/PRR5L/PTGER4/RASA3/RASAL3/RGS16/RGS19/SEMA3C/SERPINE1/SOCS2/SOCS3/SPRY4/SPX/TGFBR1/TNF/UCHL1	46
GO:0007596	blood coagulation	15/401	53/4396	4.73015e-05	0.00962371	0.00839659	ACTG1/ANXA2/CLIC1/F13A1/F2R/F2RL1/F2RL2/LBH/PDGFA/PLAU/PROCR/SERPINE1/TFPI2/THBD/VWF	15
GO:0050817	coagulation	15/401	54/4396	6.01295e-05	0.0099301	0.00866391	ACTG1/ANXA2/CLIC1/F13A1/F2R/F2RL1/F2RL2/LBH/PDGFA/PLAU/PROCR/SERPINE1/TFPI2/THBD/VWF	15
GO:0043408	regulation of MAPK cascade	29/401	150/4396	6.21186e-05	0.0099301	0.00866391	AVPI1/CCL2/CCL20/CCL4/CCL5/CD40/DUSP18/DUSP26/DUSP6/EDN1/EZR/F2R/F2RL1/GADD45A/GADD45G/HYAL2/IGFBP4/IL1B/IL6/MAP2K6/PAK1/PDGFA/PRDX1/PRKCDBP/SPRY4/TGFBR1/TNF/TRIB3/UCHL1	29
GO:0050707	regulation of cytokine secretion	10/401	29/4396	0.000145988	0.0168615	0.0147115	CLEC6A/EZR/F2R/F2RL1/HYAL2/IL10/TLR10/TLR2/TLR6/TNF	10
GO:0051348	negative regulation of transferase activity	17/401	71/4396	0.000151372	0.0168615	0.0147115	BGN/CDKN2D/CISH/DUSP18/DUSP26/DUSP6/FABP4/GADD45A/HYAL2/PIK3IP1/PKIG/SOCS2/SOCS3/SPRY4/TRIB3/UCHL1/ZFP36	17
GO:0034097	response to cytokine	26/401	135/4396	0.000159708	0.0168615	0.0147115	ADAM10/BGN/CCL2/CCL20/CCL4/CCL5/CD40/CISH/EDA/EGR1/HYAL2/IL1B/IL1RN/IL6/IL6/JUNB/NFIL3/PPARG/PTGS2/SOCS2/SOCS3/TIMP1/TMEM173/TNF/TUBA1A/ZFP36	26
GO:0033673	negative regulation of kinase activity	16/401	65/4396	0.000167001	0.0168615	0.0147115	BGN/CDKN2D/CISH/DUSP18/DUSP26/DUSP6/FABP4/GADD45A/HYAL2/PIK3IP1/PKIG/SOCS2/SOCS3/SPRY4/TRIB3/UCHL1	16
GO:0034612	response to tumor necrosis factor	10/401	30/4396	0.000201445	0.0168615	0.0147115	ADAM10/CCL2/CCL20/CCL4/CCL5/CD40/HYAL2/IL6/TNF/ZFP36	10
GO:0010563	negative regulation of phosphorus metabolic process	24/401	122/4396	0.000203423	0.0168615	0.0147115	BGN/CDKN2D/CISH/DUSP18/DUSP26/DUSP6/EDN1/EZR/FABP4/GADD45A/HYAL2/KIAA0430/MICAL1/PDGFA/PIK3IP1/PKIG/PRR5L/S100B/SOCS2/SOCS3/SPRY4/TNF/TRIB3/UCHL1	24
GO:0045936	negative regulation of phosphate metabolic process	24/401	122/4396	0.000203423	0.0168615	0.0147115	BGN/CDKN2D/CISH/DUSP18/DUSP26/DUSP6/EDN1/EZR/FABP4/GADD45A/HYAL2/KIAA0430/MICAL1/PDGFA/PIK3IP1/PKIG/PRR5L/S100B/SOCS2/SOCS3/SPRY4/TNF/TRIB3/UCHL1	24
GO:0071345	cellular response to cytokine stimulus	23/401	115/4396	0.000213273	0.0170466	0.014873	BGN/CCL2/CCL20/CCL4/CCL5/CD40/CISH/EDA/EGR1/HYAL2/IL1B/IL1RN/IL6/IL6/NFIL3/PPARG/PTGS2/SOCS2/SOCS3/TMEM173/TNF/TUBA1A/ZFP36	23
GO:0002376	immune system process	62/401	444/4396	0.000268977	0.0200657	0.0175071	A2M/ABR/ACP6/ACTN1/ADAM10/ALCAM/ANXA2/CCL2/CCL20/CCL4/CCL5/CD40/CLEC6A/CLEC7A/COLEC12/CSF2/CTNNBIP1/EDA/EZR/F2RL1/FOS/GCNT1/GPI/HES1/HMOX1/HYAL2/IL10/IL1B/IL6/IL6/JUNB/LFNG/LYST/MMP9/MR1/NDRG1/NFIL3/OAS2/OSM/PPARG/PRDX1/PSMB10/PTGER4/RASAL3/S100A12/S100A8/S100A9/S100B/S1PR1/SAMHD1/SERPINE1/SNX10/TGFBR1/TICAM1/TLR10/TLR2/TLR6/TMEM173/TNF/TNK2/VEGFB/ZFP36	62
GO:0032103	positive regulation of response to external stimulus	15/401	62/4396	0.000326676	0.0203084	0.0177188	ADAM10/CCL2/CCL4/CCL5/F2RL1/FABP4/HYAL2/IL6/S100A8/S100A9/SERPINE1/TLR10/TLR2/TNF/VEGFB	15
GO:0009636	response to toxic substance	11/401	38/4396	0.000394449	0.0222124	0.0193801	CAT/CCL4/CCL5/GPX3/PRDX1/PRDX5/PTGS2/S100A8/S100A9/TNF/TXNRD1	11
GO:0050900	leukocyte migration	16/401	70/4396	0.000416884	0.0224657	0.0196011	ABR/ADAM10/CCL2/CCL20/CCL4/CCL5/F2RL1/GCNT1/MMP9/PTGER4/S100A8/S100A9/S1PR1/SERPINE1/TNF/VEGFB	16
GO:0006955	immune response	39/401	252/4396	0.000557803	0.0277414	0.0242041	A2M/ABR/ALCAM/CCL2/CCL20/CCL4/CCL5/CD40/CLEC6A/CLEC7A/COLEC12/CSF2/EDA/EZR/F2RL1/IL10/IL1B/IL6/IL6/LFNG/LYST/MR1/NFIL3/OAS2/OSM/PPARG/PRDX1/S100A12/S100A8/S100A9/S100B/SAMHD1/TICAM1/TLR10/TLR2/TLR6/TMEM173/TNF/TNK2	39
GO:0048659	smooth muscle cell proliferation	7/401	18/4396	0.000651996	0.0291415	0.0254256	CCL5/CTNNBIP1/EDN1/HMOX1/IL6/PPARG/TNF	7
GO:0048660	regulation of smooth muscle cell proliferation	7/401	18/4396	0.000651996	0.0291415	0.0254256	CCL5/CTNNBIP1/EDN1/HMOX1/IL6/PPARG/TNF	7
GO:0051248	negative regulation of protein metabolic process	37/401	237/4396	0.000653461	0.0291415	0.0254256	A2M/ANXA2/BGN/CDKN2D/CISH/DNMT1/DUSP18/DUSP26/DUSP6/EDN1/EZR/FABP4/GADD45A/HYAL2/IFI6/IL10/IL6/LIMD1/MICAL1/MOV10/PKIG/PLAUR/PRDX5/PRR5L/SERPINB1/SERPINE1/SFN/SOCS2/SOCS3/SPRY4/TFPI2/TIMP1/TIMP3/TNF/TRIB3/UCHL1/ZFP36	37
GO:0007155	cell adhesion	42/401	280/4396	0.000667427	0.0291415	0.0254256	ACTG1/ACTN1/ADAM10/ADGRE5/ALCAM/ASS1/CCL2/CCL5/CD44/CLDN1/CLIC1/DUSP26/EDA/EZR/F2RL1/GCNT1/HAS2/IL1RN/IL6/IL6/ITGA5/ITGB5/ITGB6/LFNG/LIMS2/LYVE1/PECAM1/PLAU/PSMB10/RASAL3/RHOB/RND1/S100A8/S100A9/S1PR1/SELL/SERPINE1/TGFBI/TNF/TTYH1/VCAN/VWF	42
GO:0010648	negative regulation of cell communication	37/401	238/4396	0.000709449	0.0294027	0.0256536	BCL2/BGN/CCL5/CDKN2D/CISH/CSF2/CTNNBIP1/DUSP18/DUSP26/DUSP6/ELL3/EZR/GPC1/HMOX1/HYAL2/IFI6/IL1RN/IL6/KANK2/LFNG/LIMD1/PIK3IP1/PLAUR/PPARG/PRKCDBP/PRR5L/RASA3/RASAL3/RGS16/RGS19/SERPINE1/SOCS2/SOCS3/SPRY4/TGFBR1/TNF/UCHL1	37
GO:0023057	negative regulation of signaling	37/401	238/4396	0.000709449	0.0294027	0.0256536	BCL2/BGN/CCL5/CDKN2D/CISH/CSF2/CTNNBIP1/DUSP18/DUSP26/DUSP6/ELL3/EZR/GPC1/HMOX1/HYAL2/IFI6/IL1RN/IL6/KANK2/LFNG/LIMD1/PIK3IP1/PLAUR/PPARG/PRKCDBP/PRR5L/RASA3/RASAL3/RGS16/RGS19/SERPINE1/SOCS2/SOCS3/SPRY4/TGFBR1/TNF/UCHL1	37
GO:0031349	positive regulation of defense response	15/401	67/4396	0.000793154	0.0316978	0.027656	CCL2/CCL4/CCL5/COLEC12/FABP4/HYAL2/IL6/S100A8/S100A9/SERPINE1/TLR10/TLR2/TLR6/TMEM173/TNF	15
GO:0040011	locomotion	42/401	283/4396	0.000834591	0.0322037	0.0280974	ABR/ADAM10/ALCAM/ARRDC3/CCL2/CCL20/CCL4/CCL5/EDN1/EXT1/F2R/F2RL1/GCNT1/HYAL2/LIMD1/MMP9/MYO1C/PAK1/PDGFA/PLAU/PRCP/PRR5L/PTGER4/PTP4A2/RHBDF1/RHOB/S100A2/S100A8/S100A9/S1PR1/SDC1/SDC2/SEMA3C/SERPINE1/SORD/SPNS1/TGFBR1/TIMP1/TNF/TNK2/VASP/VEGFB	42
GO:0016310	phosphorylation	65/401	492/4396	0.000907604	0.0336164	0.02933	ADAM10/AK4/AVPI1/BGN/CCL2/CCL20/CCL4/CCL5/CD40/CDK1/CDKN2D/CISH/CKB/COL4A3BP/CSF2/DUSP18/DUSP26/DUSP6/EDN1/ENO3/EZR/F2R/F2RL1/FABP4/GADD45A/GADD45G/GPI/GRK5/GUCY2D/HES1/HK1/HYAL2/HYKK/IGFBP4/IL1B/IL6/IL6/LIMD1/LIMK2/MAP2K6/MICAL1/PAK1/PDGFA/PDXK/PGK1/PIK3IP1/PKIG/PLAUR/PRDX1/PRKCDBP/PRR5L/PTGS2/RSRC1/S100B/SFN/SOCS2/SOCS3/SPRY4/TGFBR1/TNF/TNK2/TRIB3/UCHL1/XYLB/ZFP36	65
GO:0051049	regulation of transport	50/401	355/4396	0.000916265	0.0336164	0.02933	ABR/ACTN1/ANXA2/APOE/ATP1A1/CA2/CCL2/CCL4/CCL5/CLEC6A/CLIC1/DNM1/EDA/EDN1/EZR/F2R/F2RL1/HYAL2/IL10/IL6/INSIG1/JSRP1/MYO1C/P2RY2/PPT1/PRDX1/PRR5L/RAB26/RGS19/RHBDF1/S100A8/SCN4B/SDC1/SEPT5/SERPINE1/SFN/SPX/SYP/TBC1D1/TBC1D2/TGFBR1/TLR10/TLR2/TLR6/TMEM173/TMEM30A/TNF/TRIB3/TSPAN13/TXN	50
GO:0098869	cellular oxidant detoxification	9/401	30/4396	0.00100481	0.0345962	0.0301848	CAT/GPX3/PRDX1/PRDX5/PTGS2/S100A8/S100A9/TNF/TXNRD1	9
GO:0030335	positive regulation of cell migration	17/401	83/4396	0.00106656	0.0358775	0.0313027	ADAM10/CCL2/CCL20/CCL4/CCL5/EDN1/F2R/F2RL1/MYO1C/PAK1/PDGFA/PLAU/RHOB/SEMA3C/SERPINE1/TGFBR1/VEGFB	17
GO:0043547	positive regulation of GTPase activity	19/401	98/4396	0.00111575	0.0361893	0.0315747	ABR/ARHGAP15/BCAR3/CCL2/CCL20/CCL4/CCL5/CDC42EP2/DLC1/EIF2B3/RAB3IL1/RANGRF/RASA3/RASAL3/RASGRP4/RGS16/RGS19/TBC1D1/TBC1D2	19
GO:0006928	movement of cell or subcellular component	45/401	314/4396	0.00115972	0.03681	0.0321164	ABR/ACTN1/ADAM10/ALCAM/CCL2/CCL20/CCL4/CCL5/DYNLRB2/EDN1/EXT1/F2R/F2RL1/GCNT1/HYAL2/LIMD1/MMP9/MYO1C/PAK1/PDGFA/PLAU/PRCP/PRR5L/PTGER4/PTP4A2/RHBDF1/RHOB/S100A2/S100A8/S100A9/S1PR1/SCN4B/SDC1/SDC2/SEMA3C/SERPINE1/SORD/TGFBR1/TIMP1/TNF/TNK2/TTLL1/UCHL1/VASP/VEGFB	45
GO:0006694	steroid biosynthetic process	10/401	37/4396	0.00130447	0.0394513	0.0344209	APOE/CYP51A1/DHCR7/EGR1/FDFT1/IDI1/INSIG1/LSS/STAR/TNF	10
GO:0044283	small molecule biosynthetic process	26/401	155/4396	0.00146345	0.0430756	0.037583	APOE/ASS1/CYP51A1/DHCR7/DPYD/EDN1/EGR1/ELOVL5/FADS2/FADS3/FDFT1/GLUL/GPI/IDI1/INSIG1/MMAB/OAT/PC/PHGDH/PLA2G4A/PTGS2/SDS/SORD/SRR/TNF/TRIB3	26
GO:0080134	regulation of response to stress	38/401	256/4396	0.00147457	0.0430756	0.037583	A2M/ABR/ANXA2/CCL2/CCL4/CCL5/CDKN2D/COLEC12/EDN1/ELL3/EZR/F2R/FABP4/GADD45A/GADD45G/HOPX/HYAL2/IL1B/IL6/LBH/NUDT16/PAK1/PDGFA/PLAU/PPARG/PRDX1/PTGER4/S100A8/S100A9/S100B/SAMHD1/SERPINE1/SOCS3/TLR10/TLR2/TLR6/TMEM173/TNF	38
GO:0002237	response to molecule of bacterial origin	14/401	64/4396	0.00149756	0.0430756	0.037583	ABR/CCL2/CCL5/CD40/F2R/IL10/IL6/JUNB/SERPINE1/SRR/TLR2/TLR6/TNF/ZFP36	14
GO:0006468	protein phosphorylation	52/401	381/4396	0.00150129	0.0430756	0.037583	ADAM10/AVPI1/BGN/CCL2/CCL20/CCL4/CCL5/CD40/CDK1/CDKN2D/CISH/CSF2/DUSP18/DUSP26/DUSP6/EDN1/EZR/F2R/F2RL1/FABP4/GADD45A/GADD45G/GRK5/GUCY2D/HES1/HYAL2/IGFBP4/IL1B/IL6/IL6/LIMK2/MAP2K6/MICAL1/PAK1/PDGFA/PKIG/PLAUR/PRDX1/PRKCDBP/PRR5L/PTGS2/RSRC1/SFN/SOCS2/SOCS3/SPRY4/TGFBR1/TNF/TNK2/TRIB3/UCHL1/ZFP36	52
GO:0050663	cytokine secretion	10/401	38/4396	0.00162947	0.0461615	0.0402755	CLEC6A/EZR/F2R/F2RL1/HYAL2/IL10/TLR10/TLR2/TLR6/TNF	10
GO:0051674	localization of cell	37/401	251/4396	0.00193043	0.050236	0.0438304	ABR/ADAM10/CCL2/CCL20/CCL4/CCL5/EDN1/F2R/F2RL1/GCNT1/HYAL2/LIMD1/MMP9/MYO1C/PAK1/PDGFA/PLAU/PRCP/PRR5L/PTGER4/PTP4A2/RHBDF1/RHOB/S100A2/S100A8/S100A9/S1PR1/SDC1/SDC2/SEMA3C/SERPINE1/SORD/TGFBR1/TIMP1/TNF/TNK2/VEGFB	37
GO:0030593	neutrophil chemotaxis	6/401	16/4396	0.00201044	0.0517168	0.0451224	CCL2/CCL20/CCL4/CCL5/S100A8/S100A9	6
ID: Gene Ontology identifier
Description: Gene Ontology term
GeneRatio: number of genes annotated to the GO term in the input list/total numer of genes in the input list
BgRatio: number of genes annotated to the GO term in the background list/total numer of genes in the background list
geneID: list of genes annotated to the GO term in the input list
Count: number of genes annotated to the GO term in the input list
