# Supplementary material for: Neospora caninum infection induces an isolate virulence-dependent pro-inflammatory gene expression profile in bovine monocyte-derived macrophages
Source: Parasit Vectors. 2020 Jul 25;13:374. doi: 10.1186/s13071-020-04239-3 (PMC7382829; doi:10.1186/s13071-020-04239-3)
Supplement: Supplementary file 7 — Additional file 7: Table S12. KEGG pathway analysis of differentially expressed genes in the comparison Nc-Spain1H-infected bovine macrophages versus non-infected macrophages. Table S13. KEGG pathway analysis of differentially expressed genes in the comparison Nc-Spain7-infected bovine macrophages versus non-infected macrophages. Table S14. KEGG pathway analysis of differentially expressed genes in the comparison bovine macrophages inoculated with heat-killed Neospora caninum tachyzoites versus non-infected macrophages. [file 13071_2020_4239_MOESM7_ESM.xlsx]

## Sheet: Table S12
Additional file 7: Table S12. KEGG pathway analysis of differentially expressed genes in the comparison Nc-Spain1H-infected bovine macrophages versus non-infected macrophages.
ID	Description	gene_name	entrez_gene_ID	Count	GeneRatio	BgRatio	pvalue	p.adjust	qvalue
bta04060	Cytokine-cytokine receptor interaction	ACKR3/ACVR1B/ACVR2B/CCL14/CCL2/CCL20/CCL22/CCL4/CCL5/CCR10/CCR6/CCR7/CD40/CLCF1/CNTFR/CSF1/CSF1R/CSF2/CSF3/CX3CL1/CXCL13/CXCR5/EDA/EPOR/FAS/FLT1/FLT4/HGF/IFNAR2/IFNGR1/IL10/IL11RA/IL12A/IL12B/IL12RB2/IL15/IL17RA/IL17RC/IL1A/IL1B/IL1R1/IL1R2/IL1RAP/IL23R/IL2RA/IL2RB/IL4R/IL6/IL6/IL6R/IL7/IL7R/KDR/LIF/OSMR/TGFBR1/TGFBR2/TNF/TNFRSF18/TNFRSF1A/TNFRSF1B/TNFRSF6B/TNFRSF8/TNFSF10/TNFSF11/TNFSF12/TNFSF12…	509585/539315/282131/616723/281043/281666/616996/414347/327712/539108/519716/510668/286849/100336481/539548/281094/509418/281095/281096/517354/511674/497021/616179/281144/282488/503620/338031/282879/282258/508619/281246/508932/281856/281857/282452/281248/525040/504855/281250/281251/515640/515700/539334/614367/281861/104968644/404154/280826/517016/507359/280827/521554/407170/280840/514720/282382/5…	75	75/1157	205/5633	4.73032e-08	1.39072e-05	1.07553e-05
bta04668	TNF signaling pathway	BIRC3/CASP7/CCL2/CCL20/CCL5/CFLAR/CREB1/CREB3L3/CSF1/CSF2/CX3CL1/EDN1/FADD/FAS/IKBKB/IL15/IL1B/IL6/JUNB/LIF/MAP2K1/MAP3K8/MAPK11/MAPK12/MAPK14/MLKL/NFKB1/NFKBIA/NOD2/PIK3CD/PIK3R3/PTGS2/RPS6KA5/SELE/TAB2/TNF/TNFAIP3/TNFRSF1A/TNFRSF1B/TRAF1/TRAF2	514386/526279/281043/281666/327712/497199/281713/513010/281094/281095/517354/281137/493720/282488/281854/281248/281251/280826/514246/280840/533199/535622/618906/512943/534492/790225/616115/282291/444867/504531/286865/282023/504408/281484/540203/280943/508105/282527/338033/540944/512355	41	41/1157	93/5633	2.02466e-07	2.97625e-05	2.30172e-05
bta04621	NOD-like receptor signaling pathway	ANTXR1/BIRC3/CARD9/CASP4/CCL2/CCL5/FADD/GABARAPL1/GABARAPL2/GBP5/IFNAR2/IKBKB/IKBKE/IL1B/IL6/IL6/ITPR1/ITPR3/MAPK11/MAPK12/MAPK14/MEFV/NAIP/NEK7/NFKB1/NFKBIA/NLRC4/NLRP1/NLRP12/NLRP3/NLRX1/NOD1/NOD2/PANX1/RIPK2/RNASEL/TAB2/TBK1/TICAM1/TMEM173/TNF/TNFAIP3/TRAF2/TRPM2/TXNIP/TYK2/VDAC2	616010/514386/768054/338039/281043/327712/493720/338472/282531/516949/282258/281854/533216/281251/280826/517016/317697/281879/618906/512943/534492/529195/539780/781355/616115/282291/512480/528166/522018/538639/539974/781426/444867/528169/534407/100048947/540203/533141/510427/533661/280943/508105/512355/508029/506790/512484/282120	47	47/1157	121/5633	2.37726e-06	0.000232972	0.000180172
bta00280	Valine, leucine and isoleucine degradation	AACS/ABAT/ACAA1/ACADS/ACADSB/ACAT1/ACAT2/ALDH6A1/ALDH7A1/ALDH9A1/BCKDHA/BCKDHB/DBT/ECHS1/EHHADH/HADH/HIBADH/IL4I1/IVD/MCCC1/MUT/PCCA/PCCB	505842/280969/508324/511222/504301/511082/512044/327692/507477/537539/282149/282150/280759/281748/518852/532785/512002/104968452/510440/513504/280871/614302/515902	23	23/1157	46/5633	7.70145e-06	0.000546831	0.000422898
bta04620	Toll-like receptor signaling pathway	CCL4/CCL5/CD40/CD80/CD86/FADD/IFNAR2/IKBKB/IKBKE/IL12A/IL12B/IL1B/IL6/IL6/MAP2K1/MAP3K8/MAPK11/MAPK12/MAPK14/NFKB1/NFKBIA/PIK3CD/PIK3R3/TAB2/TBK1/TICAM1/TIRAP/TLR2/TLR3/TLR5/TLR6/TLR7/TNF	414347/327712/286849/407131/414345/493720/282258/281854/533216/281856/281857/281251/280826/517016/533199/535622/618906/512943/534492/616115/282291/504531/286865/540203/533141/510427/531079/281534/281535/444870/407237/493686/280943	33	33/1157	78/5633	9.29984e-06	0.000546831	0.000422898
bta01212	Fatty acid metabolism	ACAA1/ACACA/ACADS/ACADSB/ACAT1/ACAT2/ACSL1/ACSL4/ACSL5/CPT1A/ECHS1/EHHADH/ELOVL5/FADS1/FADS2/FASN/HACD4/HADH/MECR/OXSM/PPT1/TECR	508324/281590/511222/504301/511082/512044/537161/536628/514159/506812/281748/518852/617293/533107/521822/281152/618814/532785/353301/513530/281421/614105	22	22/1157	45/5633	1.92135e-05	0.000831066	0.000642715
bta05142	Chagas disease (American trypanosomiasis)	C1QA/C1QC/C3/CCL2/CCL5/CD247/CFLAR/FADD/FAS/GNAI1/GNAI3/GNAL/IFNGR1/IKBKB/IL10/IL12A/IL12B/IL1B/IL6/IL6/MAPK11/MAPK12/MAPK14/NFKB1/NFKBIA/NOS2/PIK3CD/PIK3R3/PPP2R2C/SERPINE1/TGFBR1/TGFBR2/TICAM1/TLR2/TLR6/TNF/TNFRSF1A	534961/509968/280677/281043/327712/281056/497199/493720/282488/281790/539521/100124520/508619/281854/281246/281856/281857/281251/280826/517016/618906/512943/534492/616115/282291/282876/504531/286865/782110/281375/282382/535376/510427/281534/407237/280943/282527	37	37/1157	94/5633	1.97873e-05	0.000831066	0.000642715
bta04142	Lysosome	ACP2/ACP5/AGA/AP1B1/AP1S2/AP3B1/AP4S1/ARSA/ARSB/ASAH1/ATP6AP1/ATP6V0A1/CD63/CD68/CLTA/CTNS/CTSC/CTSF/CTSO/CTSS/DNASE2/GLA/GLB1/GM2A/GUSB/IDUA/LAMP2/LAMP3/LAPTM4A/LGMN/LIPA/NAGA/NPC2/PPT1/PSAP/SGSH/SLC11A1/SLC17A5/SUMF1/TPP1	535407/517002/511345/506192/616331/767602/618267/505514/538401/510620/327687/286768/404156/504960/281078/613527/352958/509715/616804/327711/282218/532742/507188/504524/515687/511050/529148/531327/404135/281281/100125267/533357/280815/281421/281433/535442/282470/530164/536435/515575	40	40/1157	107/5633	3.81568e-05	0.00131572	0.00101753
bta00640	Propanoate metabolism	ABAT/ACACA/ACAT1/ACAT2/ACSS2/ACSS3/ALDH6A1/BCKDHA/BCKDHB/DBT/ECHS1/EHHADH/LDHA/MUT/PCCA/PCCB	280969/281590/511082/512044/506459/531552/327692/282149/282150/280759/281748/518852/281274/280871/614302/515902	16	16/1157	29/5633	4.02773e-05	0.00131572	0.00101753
bta04380	Osteoclast differentiation	ACP5/CREB1/CSF1/CSF1R/FOSL1/FYN/IFNAR2/IFNGR1/IKBKB/IL1A/IL1B/IL1R1/IL6/JUNB/MAP2K1/MAPK11/MAPK12/MAPK14/NCF4/NFKB1/NFKB2/NFKBIA/PIK3CD/PIK3R3/PPARG/RELB/SOCS1/TAB2/TGFBR1/TGFBR2/TNF/TNFRSF1A/TNFSF11/TRAF2/TREM2/TYK2/TYROBP	517002/281713/281094/509418/531389/527263/282258/508619/281854/281250/281251/515640/517016/514246/533199/618906/512943/534492/507859/616115/526392/282291/504531/286865/281993/522670/518795/540203/282382/535376/280943/282527/513836/512355/506467/512484/282390	37	37/1157	98/5633	5.78252e-05	0.00170006	0.00131476
bta05164	Influenza A	ACTG1/BOLA-DRB3/CCL2/CCL5/FAS/FURIN/IFIH1/IFNAR2/IFNGR1/IKBKB/IKBKE/IL12A/IL12B/IL1A/IL1B/IL6/IL6/JAK2/MAP2K1/MAPK11/MAPK12/MAPK14/NFKB1/NFKBIA/NLRP3/NLRX1/NXF1/NXT2/PIK3CD/PIK3R3/RNASEL/RSAD2/TBK1/TICAM1/TLR3/TLR7/TNF/TNFRSF10D/TNFRSF1A/TNFSF10/TRIM25/TYK2	404122/282530/281043/327712/282488/281374/535490/282258/508619/281854/533216/281856/281857/281250/281251/280826/517016/525246/533199/618906/512943/534492/616115/282291/538639/539974/512136/513043/504531/286865/100048947/506415/533141/510427/281535/493686/280943/782274/282527/507215/510923/512484	42	42/1157	117/5633	7.41377e-05	0.0019815	0.00153242
bta04068	FoxO signaling pathway	BCL6/BNIP3/CAT/CCNB2/CCND1/CCNG2/CDKN1A/CDKN2D/FOXO4/GABARAPL1/GABARAPL2/GADD45A/GADD45G/IGF1R/IKBKB/IL10/IL6/IL7R/IRS2/KRAS/MAP2K1/MAPK11/MAPK12/MAPK14/MDM2/NLK/NRAS/PCK2/PIK3CD/PIK3R3/PLK2/PLK3/PRKAB1/PRKAB2/RBL2/S1PR1/SETD7/SGK1/TGFBR1/TGFBR2/TNFSF10	539020/615342/531682/281668/524530/512960/513497/510244/618793/338472/282531/505463/504939/281848/281854/281246/280826/521554/100300012/541140/533199/618906/512943/534492/540378/507204/506322/282856/504531/286865/539449/504282/534107/512665/533294/281135/515928/515854/282382/535376/507215	41	41/1157	116/5633	0.000133924	0.00328115	0.00253751
bta04658	Th1 and Th2 cell differentiation	BOLA-DRB3/CD247/CD4/DLL4/GATA3/IFNGR1/IKBKB/IL12A/IL12B/IL12RB2/IL2RA/IL2RB/IL4R/JAG1/JAK2/JAK3/LAT/MAF/MAML3/MAPK11/MAPK12/MAPK14/NFKB1/NFKBIA/NFKBIE/RBPJL/STAT5A/STAT6/TYK2	282530/281056/407098/518746/505169/508619/281854/281856/281857/282452/281861/104968644/404154/783681/525246/538276/514735/782481/540588/618906/512943/534492/616115/282291/506727/540059/282375/353105/512484	29	29/1157	74/5633	0.00016873	0.00375958	0.00290751
bta04216	Ferroptosis	ACSL1/ACSL4/ACSL5/ATG7/GCLC/GCLM/MAP1LC3A/NCOA4/SAT2/SLC39A14/SLC39A8/SLC40A1/SLC7A11/STEAP3/TFRC/VDAC2	537161/536628/514159/787967/512468/525659/514547/525329/359722/515437/508193/527023/524078/504235/504698/282120	16	16/1157	32/5633	0.000190261	0.00375958	0.00290751
bta04640	Hematopoietic cell lineage	BOLA-DRB3/CD19/CD38/CD4/CD44/CD55/CD59/CSF1/CSF1R/CSF2/CSF3/EPOR/IL11RA/IL1A/IL1B/IL1R1/IL1R2/IL2RA/IL4R/IL6/IL6R/IL7/IL7R/ITGA4/ITGA5/ITGA6/TFRC/TNF	282530/517359/327677/407098/281057/518609/505574/281094/509418/281095/281096/281144/508932/281250/281251/515640/515700/281861/404154/280826/507359/280827/521554/282882/281873/535043/504698/280943	28	28/1157	71/5633	0.000191815	0.00375958	0.00290751
bta05152	Tuberculosis	ATP6AP1/ATP6V0A1/BAD/BOLA-DRB3/C3/CARD9/CD74/CLEC7A/CREB1/CTSS/CYP27B1/EEA1/FADD/IFNGR1/IL10/IL12A/IL12B/IL1A/IL1B/IL6/IL6/IRAK2/JAK2/LAMP2/MAPK11/MAPK12/MAPK14/MRC1/MRC2/NFKB1/NOD2/NOS2/PLK3/RIPK2/SPHK1/SPHK2/SRC/TIRAP/TLR2/TLR6/TNF/TNFRSF1A/VDR	327687/286768/615013/282530/280677/768054/613384/532865/281713/327711/539630/516259/493720/508619/281246/281856/281857/281250/281251/280826/517016/515034/525246/529148/618906/512943/534492/787578/529049/616115/444867/282876/504282/534407/618605/533103/535742/531079/281534/407237/280943/282527/533656	43	43/1157	127/5633	0.000278945	0.00512562	0.00396396
bta05133	Pertussis	C1QA/C1QC/C1S/C3/CASP7/GNAI1/GNAI3/IL10/IL12A/IL12B/IL1A/IL1B/IL6/IRF1/IRF8/ITGA5/MAPK11/MAPK12/MAPK14/NFKB1/NLRP3/NOD1/NOS2/TICAM1/TIRAP/TNF	534961/509968/767827/280677/526279/281790/539521/281246/281856/281857/281250/281251/280826/789216/614909/281873/618906/512943/534492/616115/538639/781426/282876/510427/531079/280943	26	26/1157	67/5633	0.000434086	0.00750714	0.00580574
bta04622	RIG-I-like receptor signaling pathway	AZI2/FADD/IFIH1/IKBKB/IKBKE/IL12A/IL12B/IL6/MAPK11/MAPK12/MAPK14/NFKB1/NFKBIA/NLRX1/RNF125/TBK1/TBKBP1/TKFC/TMEM173/TNF/TRAF2/TRIM25	767932/493720/535490/281854/533216/281856/281857/517016/618906/512943/534492/616115/282291/539974/519541/533141/785603/512373/533661/280943/512355/510923	22	22/1157	54/5633	0.000539245	0.0083441	0.00645301
bta05140	Leishmaniasis	BOLA-DRB3/C3/IFNGR1/IL10/IL12A/IL12B/IL1A/IL1B/ITGA4/JAK2/MAPK11/MAPK12/MAPK14/MARCKSL1/NCF4/NFKB1/NFKBIA/NOS2/PTGS2/TAB2/TLR2/TNF	282530/280677/508619/281246/281856/281857/281250/281251/282882/525246/618906/512943/534492/539555/507859/616115/282291/282876/282023/540203/281534/280943	22	22/1157	54/5633	0.000539245	0.0083441	0.00645301
bta05145	Toxoplasmosis	ALOX5/BAD/BIRC3/BOLA-DRB3/CD40/GNAI1/GNAI3/IFNGR1/IKBKB/IL10/IL12A/IL12B/ITGA6/JAK2/LAMB3/LDLR/MAPK11/MAPK12/MAPK14/NFKB1/NFKBIA/NOS2/PIK3CG/PIK3R5/PIK3R6/PPIF/SOCS1/TAB2/TLR2/TNF/TNFRSF1A/TYK2	404074/615013/514386/282530/286849/281790/539521/508619/281854/281246/281856/281857/535043/525246/529939/281276/618906/512943/534492/616115/282291/282876/530001/614838/515621/414346/518795/540203/281534/280943/282527/512484	32	32/1157	90/5633	0.000630896	0.00927417	0.00717229
bta00040	Pentose and glucuronate interconversions	CRYL1/DCXR/DHDH/GUSB/SORD/UGDH/UGT1A1/XYLB	281725/526937/617564/515687/508954/281564/751790/515146	8	8/1157	12/5633	0.000692558	0.00969581	0.00749837
bta04657	IL-17 signaling pathway	CCL2/CCL20/CSF2/CSF3/FADD/FOSL1/IKBKB/IKBKE/IL17RA/IL17RC/IL1B/IL6/MAPK11/MAPK12/MAPK14/MAPK7/NFKB1/NFKBIA/PTGS2/S100A8/S100A9/TAB2/TBK1/TNF/TNFAIP3/TRAF2/TRAF4	281043/281666/281095/281096/493720/531389/281854/533216/525040/504855/281251/280826/618906/512943/534492/537703/616115/282291/282023/616818/532569/540203/533141/280943/508105/512355/781568	27	27/1157	73/5633	0.000821534	0.0109787	0.00849049
bta04659	Th17 cell differentiation	BOLA-DRB3/CD247/CD4/GATA3/HIF1A/IFNGR1/IKBKB/IL1B/IL1R1/IL1RAP/IL23R/IL2RA/IL2RB/IL4R/IL6/IL6R/JAK2/JAK3/LAT/MAPK11/MAPK12/MAPK14/NFKB1/NFKBIA/NFKBIE/RORA/STAT5A/STAT6/TGFBR1/TGFBR2/TYK2	282530/281056/407098/505169/281814/508619/281854/281251/515640/539334/614367/281861/104968644/404154/280826/507359/525246/538276/514735/618906/512943/534492/616115/282291/506727/535597/282375/353105/282382/535376/512484	31	31/1157	88/5633	0.000911956	0.0116572	0.00901521
bta05162	Measles	CCND1/CCND3/CDK6/FAS/FYN/IFIH1/IFNAR2/IFNGR1/IKBKE/IL12A/IL12B/IL1A/IL1B/IL2RA/IL2RB/IL6/IL6/JAK2/JAK3/NFKB1/NFKBIA/PIK3CD/PIK3R3/SLAMF1/STAT5A/TAB2/TBK1/TLR2/TLR7/TNFAIP3/TNFRSF10D/TNFSF10/TP73/TYK2	524530/540547/511754/282488/527263/535490/282258/508619/533216/281856/281857/281250/281251/281861/104968644/280826/517016/525246/538276/616115/282291/504531/286865/281489/282375/540203/533141/281534/493686/508105/782274/507215/515105/512484	34	34/1157	100/5633	0.00108329	0.0132702	0.0102627
bta00071	Fatty acid degradation	ACAA1/ACADS/ACADSB/ACAT1/ACAT2/ACSL1/ACSL4/ACSL5/ALDH7A1/ALDH9A1/CPT1A/ECHS1/ECI2/EHHADH/GCDH/HADH	508324/511222/504301/511082/512044/537161/536628/514159/507477/537539/506812/281748/505355/518852/506310/532785	16	16/1157	37/5633	0.00143655	0.016244	0.0125625
bta00380	Tryptophan metabolism	AADAT/ACAT1/ACAT2/ALDH7A1/ALDH9A1/CAT/CYP1A1/ECHS1/EHHADH/GCDH/HADH/IDO1/IL4I1/KMO/KYNU/MAOA	508929/511082/512044/507477/537539/531682/282870/281748/518852/506310/532785/506281/104968452/515996/520327/281293	16	16/1157	37/5633	0.00143655	0.016244	0.0125625
bta05321	Inflammatory bowel disease (IBD)	BOLA-DRB3/IFNGR1/IL10/IL12A/IL12B/IL12RB2/IL1A/IL1B/IL23R/IL4R/IL6/MAF/NFKB1/NOD2/RORA/STAT6/TLR2/TLR5/TNF	282530/508619/281246/281856/281857/282452/281250/281251/614367/404154/280826/782481/616115/444867/535597/353105/281534/444870/280943	19	19/1157	49/5633	0.00252512	0.0274957	0.0212641
bta05144	Malaria	CCL2/CD40/CSF3/GYPC/HGF/IL10/IL12A/IL1B/IL6/PECAM1/SDC1/SDC2/SELE/SELP/TLR2/TNF	281043/286849/281096/444863/282879/281246/281856/281251/280826/282303/529759/615785/281484/281486/281534/280943	16	16/1157	39/5633	0.00277776	0.0291665	0.0225562
bta04115	p53 signaling pathway	CCNB2/CCND1/CCND3/CCNG1/CCNG2/CD82/CDK6/CDKN1A/CHEK2/FAS/GADD45A/GADD45G/MDM2/MDM4/RFWD2/SERPINE1/SESN1/SESN3/STEAP3/TP73/ZMAT3	281668/524530/540547/281671/512960/506713/511754/513497/518897/282488/505463/504939/540378/514225/519896/281375/538226/515914/504235/515105/538512	21	21/1157	58/5633	0.00405582	0.0411176	0.0317988
bta00531	Glycosaminoglycan degradation	ARSB/GLB1/GUSB/HPSE/HYAL2/IDUA/SGSH	538401/507188/515687/281230/281838/511050/535442	7	7/1157	12/5633	0.00452836	0.0426872	0.0330127
bta04210	Apoptosis	ACTG1/BAD/BCL2A1/BIRC3/CAPN2/CASP7/CFLAR/CTSC/CTSF/CTSO/CTSS/FADD/FAS/GADD45A/GADD45G/IKBKB/ITPR1/ITPR3/KRAS/MAP2K1/NFKB1/NFKBIA/NGF/NRAS/PARP3/PIK3CD/PIK3R3/TNF/TNFRSF10D/TNFRSF1A/TNFSF10/TRAF1/TRAF2/TUBA1A/TUBA1B	404122/615013/282151/514386/281662/526279/497199/352958/509715/616804/327711/493720/282488/505463/504939/281854/317697/281879/541140/533199/616115/282291/281350/506322/507426/504531/286865/280943/782274/282527/507215/540944/512355/404053/539882	35	35/1157	112/5633	0.00462507	0.0426872	0.0330127
bta04064	NF-kappa B signaling pathway	BCL2A1/BIRC3/CARD10/CCL4/CD40/CFLAR/IKBKB/IL1B/IL1R1/LAT/LYN/NFKB1/NFKB2/NFKBIA/PTGS2/RELB/TAB2/TICAM1/TIRAP/TNF/TNFAIP3/TNFRSF1A/TNFSF11/TNFSF14/TRAF1/TRAF2/TRIM25	282151/514386/535188/414347/286849/497199/281854/281251/515640/514735/534996/616115/526392/282291/282023/522670/540203/510427/531079/280943/508105/282527/513836/505521/540944/512355/510923	27	27/1157	81/5633	0.00464622	0.0426872	0.0330127
bta05205	Proteoglycans in cancer	ACTG1/ARHGEF1/CAV2/CCND1/CD44/CD63/CDKN1A/CTTN/EZR/FAS/FLNA/FLNB/GAB1/GPC1/HGF/HIF1A/HPSE/HSPG2/IGF1R/IL12B/ITGA5/ITGAV/ITGB5/ITPR1/ITPR3/KDR/KRAS/MAP2K1/MAPK11/MAPK12/MAPK14/MDM2/MMP2/NRAS/PDCD4/PIK3CD/PIK3R3/PLAUR/PRKACA/PTPN11/PXN/ROCK2/SDC1/SDC2/SDC4/SRC/TIAM1/TIMP3/TLR2/TNF/VEGFA/WNT5A	404122/513377/493642/524530/281057/404156/513497/506939/281574/282488/281165/613533/540085/518114/282879/281814/281230/444872/281848/281857/281873/281875/282564/317697/281879/407170/541140/533199/618906/512943/534492/540378/282872/506322/506724/504531/286865/281983/282322/533590/517456/282041/529759/615785/508133/535742/536517/282094/281534/280943/281572/530005	52	52/1157	181/5633	0.00479839	0.0427493	0.0330607
bta05134	Legionellosis	BNIP3/C3/CASP7/EEF1A2/IL12A/IL12B/IL1B/IL6/NAIP/NFKB1/NFKB2/NFKBIA/NLRC4/TLR2/TLR5/TNF	615342/280677/526279/515233/281856/281857/281251/280826/539780/616115/526392/282291/512480/281534/444870/280943	16	16/1157	41/5633	0.00501856	0.0433958	0.0335606
bta01200	Carbon metabolism	ACADS/ACAT1/ACAT2/ACO1/ACSS2/ALDH6A1/CAT/ECHS1/EHHADH/ENO3/G6PD/GPT2/HK1/HK2/IDH2/ME2/MUT/PC/PCCA/PCCB/PDHB/PFKL/PFKM/PGK1/PHGDH/PSAT1/PSPH/SDHB/SDS/SHMT1/TKFC/TPI1	511222/511082/512044/512995/506459/327692/531682/281748/518852/540303/281179/618400/280817/788926/327669/507817/280871/338471/614302/515902/613610/508683/506544/507476/505103/533044/533630/286840/514346/509002/512373/281543	32	32/1157	101/5633	0.00525315	0.0441265	0.0341258
bta05323	Rheumatoid arthritis	ACP5/ATP6AP1/ATP6V0A1/BOLA-DRB3/CCL2/CCL20/CCL5/CD80/CD86/CSF1/CSF2/CTLA4/FLT1/IL15/IL1A/IL1B/IL6/TLR2/TNF/TNFSF11/TNFSF13/VEGFA	517002/327687/286768/282530/281043/281666/327712/407131/414345/281094/281095/281732/503620/281248/281250/281251/280826/281534/280943/513836/538567/281572	22	22/1157	63/5633	0.00546575	0.044637	0.0345205
bta00620	Pyruvate metabolism	ACACA/ACAT1/ACAT2/ACSS2/ACYP1/ACYP2/ALDH7A1/ALDH9A1/GRHPR/LDHA/ME2/PC/PCK2/PDHB	281590/511082/512044/506459/507844/767889/507477/537539/504764/281274/507817/338471/282856/613610	14	14/1157	35/5633	0.00656815	0.0521901	0.0403619
bta04660	T cell receptor signaling pathway	CD247/CD4/CSF2/CTLA4/DLG1/FYN/GRAP2/IKBKB/IL10/KRAS/LAT/MAP2K1/MAP3K8/MAPK11/MAPK12/MAPK14/NCK2/NFKB1/NFKBIA/NFKBIE/NRAS/PAK4/PDCD1/PIK3CD/PIK3R3/RASGRP1/TNF/VAV2/VAV3	281056/407098/281095/281732/785291/527263/522346/281854/281246/541140/514735/533199/535622/618906/512943/534492/526430/616115/282291/506727/506322/539742/613842/504531/286865/533125/280943/515718/521961	29	29/1157	91/5633	0.00701053	0.0542394	0.0419467
bta04370	VEGF signaling pathway	BAD/HSPB1/KDR/KRAS/MAP2K1/MAPK11/MAPK12/MAPK14/NRAS/PIK3CD/PIK3R3/PLA2G4F/PTGS2/PXN/SPHK1/SPHK2/SRC/VEGFA	615013/516099/407170/541140/533199/618906/512943/534492/506322/504531/286865/522866/282023/517456/618605/533103/535742/281572	18	18/1157	50/5633	0.0080557	0.0607276	0.0469644
bta05161	Hepatitis B	ATP6AP1/BAD/CCND1/CDK6/CDKN1A/CREB1/CREB3L3/DDB1/E2F1/EGR2/FADD/FAS/HSPG2/IFIH1/IKBKB/IKBKE/IL6/IL6/KRAS/MAP2K1/NFKB1/NFKBIA/NRAS/PIK3CD/PIK3R3/SRC/STAT5A/STAT6/TBK1/TGFBR1/TICAM1/TIRAP/TLR2/TLR3/TNF	327687/615013/524530/511754/513497/281713/513010/511951/535369/100297981/493720/282488/444872/535490/281854/533216/280826/517016/541140/533199/616115/282291/506322/504531/286865/535742/282375/353105/533141/282382/510427/531079/281534/281535/280943	35	35/1157	116/5633	0.00848163	0.06234	0.0482114
bta04630	Jak-STAT signaling pathway	CCND1/CCND3/CDKN1A/CNTFR/CSF2/CSF3/EPOR/IFNAR2/IFNGR1/IL10/IL11RA/IL12A/IL12B/IL12RB2/IL15/IL23R/IL2RA/IL2RB/IL4R/IL6/IL6/IL6R/IL7/IL7R/JAK2/JAK3/LIF/OSMR/PIK3CD/PIK3R3/PTPN11/SOCS1/SOCS2/SOCS6/STAT5A/STAT6/TYK2	524530/540547/513497/539548/281095/281096/281144/282258/508619/281246/508932/281856/281857/282452/281248/614367/281861/104968644/404154/280826/517016/507359/280827/521554/525246/538276/280840/514720/504531/286865/533590/518795/338437/615146/282375/353105/512484	37	37/1157	125/5633	0.00964796	0.069183	0.0535035
bta05203	Viral carcinogenesis	ACTN1/BAD/C3/CCND1/CCND3/CDK6/CDKN1A/CHD4/CREB1/CREB3L3/DDB1/DLG1/EGR2/GTF2H1/HDAC11/HDAC4/HDAC6/HIST1H2BD/HIST1H2BN/HIST2H2BE/JAK3/KRAS/LYN/MDM2/NFKB1/NFKB2/NFKBIA/NRAS/PIK3CD/PIK3R3/PRKACA/PXN/RASA2/RBL1/RBL2/RBPJL/REL/SCIN/SND1/SRC/STAT5A/TRAF1/TRAF2/YWHAG	524770/615013/280677/524530/540547/511754/513497/506402/281713/513010/511951/785291/100297981/513510/519899/517559/513602/519935/616627/537985/538276/541140/534996/540378/616115/526392/282291/506322/504531/286865/282322/517456/533491/524870/533294/540059/509135/281478/404098/535742/282375/540944/512355/286862	44	44/1157	155/5633	0.0112913	0.0790391	0.0611259
bta05132	Salmonella infection	ACTG1/CCL4/CSF2/DYNC1H1/DYNC1I1/FLNA/FLNB/IFNGR1/IL1A/IL1B/IL6/KLC4/MAPK11/MAPK12/MAPK14/NFKB1/NLRC4/NOS2/PKN2/PKN3/ROCK2/TJP1/TLR5	404122/414347/281095/537748/613724/281165/613533/508619/281250/281251/280826/767885/618906/512943/534492/616115/512480/282876/519754/505353/282041/407102/444870	23	23/1157	71/5633	0.0124861	0.0837003	0.0647306
bta05332	Graft-versus-host disease	BOLA-DRB3/CD80/CD86/FAS/IL1A/IL1B/IL6/TNF	282530/407131/414345/282488/281250/281251/280826/280943	8	8/1157	17/5633	0.0127316	0.0837003	0.0647306
bta04514	Cell adhesion molecules (CAMs)	ALCAM/BOLA-DRB3/CADM1/CD274/CD4/CD40/CD80/CD86/CDH15/CLDN1/CTLA4/ICAM3/ITGA4/ITGA6/ITGAV/ITGB8/JAM2/JAM3/MADCAM1/NTNG2/PDCD1/PECAM1/PVRL1/SDC1/SDC2/SDC3/SDC4/SELE/SELL/SELP/SELPLG/SIGLEC1/TIGIT/VCAN	281614/282530/529873/533834/407098/286849/407131/414345/522202/414922/281732/281840/282882/535043/281875/536286/538846/513412/527275/523720/613842/282303/533492/529759/615785/618198/508133/281484/281485/281486/617434/539759/100140801/282662	34	34/1157	115/5633	0.0129921	0.0837003	0.0647306
bta04145	Phagosome	ACTG1/ATP6AP1/ATP6V0A1/BOLA-DRB3/C3/CLEC7A/COLEC12/CTSS/DYNC1H1/DYNC1I1/EEA1/ITGA5/ITGAV/ITGB5/LAMP2/MRC1/MRC2/MSR1/NCF4/OLR1/SCARB1/STX12/TFRC/TLR2/TLR6/TUBA1A/TUBA1B/TUBB1/TUBB2A/TUBB2B/TUBB4A/TUBB4B/TUBB6	404122/327687/286768/282530/280677/532865/504741/327711/537748/613724/516259/281873/281875/282564/529148/787578/529049/281311/507859/281368/282346/505538/504698/281534/407237/404053/539882/541271/100295973/281555/540236/539149/534206	33	33/1157	111/5633	0.013096	0.0837003	0.0647306
bta05168	Herpes simplex infection	BOLA-DRB3/C3/CCL2/CCL5/CD74/CFP/FADD/FAS/IFIH1/IFNAR2/IFNGR1/IKBKB/IKBKE/IL12A/IL12B/IL15/IL1B/IL6/IL6/JAK2/NFKB1/NFKBIA/NXF1/PTPN11/PVRL1/RNASEL/TAB2/TBK1/TICAM1/TLR2/TLR3/TNF/TNFRSF1A/TNFSF14/TRAF1/TRAF2/TYK2	282530/280677/281043/327712/613384/539605/493720/282488/535490/282258/508619/281854/533216/281856/281857/281248/281251/280826/517016/525246/616115/282291/512136/533590/533492/100048947/540203/533141/510427/281534/281535/280943/282527/505521/540944/512355/512484	37	37/1157	129/5633	0.016213	0.101417	0.0784324
bta05330	Allograft rejection	BOLA-DRB3/CD40/CD80/CD86/FAS/IL10/IL12A/IL12B/TNF	282530/286849/407131/414345/282488/281246/281856/281857/280943	9	9/1157	21/5633	0.0169167	0.103615	0.0801316
bta05206	MicroRNAs in cancer	ABL1/BCL2L2/CCND1/CCNG1/CD44/CDK6/CDKN1A/CRKL/DDIT4/E2F1/EZR/GLS/IKBKB/IRS2/ITGA5/KRAS/MAP2K1/MAPK7/MARCKS/MDM2/MDM4/NFKB1/NRAS/PAK4/PDCD4/PRKCE/PTGS2/RASSF1/RPS6KA5/SLC45A3/SLC7A1/SOCS1/ST14/TIMP3/TPM1/VEGFA	540876/767601/524530/281671/281057/511754/513497/518180/529235/535369/281574/525335/281854/100300012/281873/541140/533199/537703/613548/540378/514225/616115/506322/539742/506724/507041/282023/510276/504408/524303/539465/518795/767617/282094/281544/281572	36	36/1157	126/5633	0.0186418	0.111851	0.0865013
bta04722	Neurotrophin signaling pathway	ABL1/ARHGDIB/BAD/CRKL/GAB1/IKBKB/IRAK2/IRAK3/KRAS/MAP2K1/MAP2K5/MAPK11/MAPK12/MAPK14/MAPK7/MATK/NFKB1/NFKBIA/NFKBIE/NGF/NRAS/PIK3CD/PIK3R3/PRDM4/PSEN1/PSEN2/PTPN11/RIPK2/RPS6KA2/RPS6KA5/SH2B2/TP73	540876/327676/615013/518180/540085/281854/515034/510342/541140/533199/100295732/618906/512943/534492/537703/504668/616115/282291/506727/281350/506322/504531/286865/540731/282705/282010/533590/534407/517953/504408/617840/515105	32	32/1157	110/5633	0.0198072	0.116466	0.0900706
bta04650	Natural killer cell mediated cytotoxicity	CD247/CSF2/FAS/FYN/IFNAR2/IFNGR1/IL6/KIR2DS1/KRAS/LAT/MAP2K1/NRAS/PIK3CD/PIK3R3/PTPN11/SH2D1B/SH2D1B/TNF/TNFRSF10D/TNFSF10/TYROBP/ULBP3/VAV2/VAV3	281056/281095/282488/527263/282258/508619/517016/493737/541140/514735/533199/506322/504531/286865/533590/617485/107131232/280943/782274/507215/282390/508495/515718/521961	24	24/1157	78/5633	0.0208533	0.120213	0.0929684
bta05418	Fluid shear stress and atherosclerosis	ACTG1/ACVR2B/CAV2/CCL2/EDN1/GPC1/IKBKB/IL1A/IL1B/IL1R1/IL1R2/ITGAV/KDR/MAP2K5/MAPK11/MAPK12/MAPK14/MAPK7/MEF2C/MGST1/MMP2/NFKB1/PECAM1/PIK3CD/PIK3R3/SDC1/SDC2/SDC4/SELE/SRC/THBD/TNF/TNFRSF1A/VEGFA	404122/282131/493642/281043/281137/518114/281854/281250/281251/515640/515700/281875/407170/100295732/618906/512943/534492/537703/512254/493719/282872/616115/282303/504531/286865/529759/615785/508133/281484/535742/281529/280943/282527/281572	34	34/1157	119/5633	0.0218064	0.121548	0.0940003
bta00061	Fatty acid biosynthesis	ACACA/ACSL1/ACSL4/ACSL5/FASN/OXSM	281590/537161/536628/514159/281152/513530	6	6/1157	12/5633	0.0219117	0.121548	0.0940003
bta05220	Chronic myeloid leukemia	ABL1/BAD/CCND1/CDK6/CDKN1A/CRKL/E2F1/IKBKB/KRAS/MAP2K1/MDM2/NFKB1/NFKBIA/NRAS/PIK3CD/PIK3R3/PTPN11/STAT5A/TGFBR1/TGFBR2	540876/615013/524530/511754/513497/518180/535369/281854/541140/533199/540378/616115/282291/506322/504531/286865/533590/282375/282382/535376	20	20/1157	63/5633	0.0237934	0.129542	0.100183
bta05219	Bladder cancer	CCND1/CDKN1A/E2F1/KRAS/MAP2K1/MDM2/MMP2/NRAS/RASSF1/RPS6KA5/SRC/VEGFA	524530/513497/535369/541140/533199/540378/282872/506322/510276/504408/535742/281572	12	12/1157	33/5633	0.0259116	0.136161	0.105302
bta04151	PI3K-Akt signaling pathway	ANGPT4/BAD/CCND1/CCND3/CD19/CDK6/CDKN1A/COL6A3/CREB1/CREB3L3/CSF1/CSF1R/CSF3/DDIT4/EPOR/F2R/FGF1/FGF18/FLT1/FLT4/GNG4/GNG7/HGF/IFNAR2/IGF1R/IKBKB/IL2RA/IL2RB/IL4R/IL6/IL6/IL6R/IL7/IL7R/ITGA4/ITGA5/ITGA6/ITGAV/ITGB5/ITGB6/ITGB8/JAK2/JAK3/KDR/KRAS/LAMB3/LPAR1/LPAR2/LPAR3/LPAR6/MAP2K1/MDM2/NFKB1/NGF/NRAS/OSMR/PCK2/PDGFC/PIK3AP1/PIK3CD/PIK3CG/PIK3R3/PIK3R5/PIK3R6/PKN2/PKN3/PPP2R2C/PPP2R5A/RBL2/SGK1/T…	617915/615013/524530/540547/517359/511754/513497/530657/281713/513010/281094/509418/281096/529235/281144/526585/281160/533929/503620/338031/100125276/618399/282879/282258/281848/281854/281861/104968644/404154/280826/517016/507359/280827/521554/282882/281873/535043/281875/282564/282644/536286/525246/538276/407170/541140/529939/281136/509748/532829/782518/533199/540378/616115/281350/506322/514720/2…	74	74/1157	293/5633	0.0259354	0.136161	0.105302
bta00630	Glyoxylate and dicarboxylate metabolism	ACAT1/ACAT2/ACO1/CAT/GRHPR/HYI/MUT/PCCA/PCCB/SHMT1	511082/512044/512995/531682/504764/515954/280871/614302/515902/509002	10	10/1157	26/5633	0.0273384	0.138577	0.10717
bta04940	Type I diabetes mellitus	BOLA-DRB3/CD80/CD86/FAS/ICA1/IL12A/IL12B/IL1A/IL1B/TNF	282530/407131/414345/282488/535346/281856/281857/281250/281251/280943	10	10/1157	26/5633	0.0273384	0.138577	0.10717
bta04623	Cytosolic DNA-sensing pathway	CCL4/CCL5/IKBKB/IKBKE/IL1B/IL6/IL6/NFKB1/NFKBIA/POLR3B/POLR3D/POLR3GL/TBK1/TMEM173/ZBP1	414347/327712/281854/533216/281251/280826/517016/616115/282291/540839/508049/505641/533141/533661/508333	15	15/1157	45/5633	0.0306235	0.152599	0.118014
bta05146	Amoebiasis	ACTN1/ARG2/CSF2/GNAL/HSPB1/IL10/IL12A/IL12B/IL1B/IL1R1/IL1R2/IL6/LAMB3/NFKB1/NOS2/PIK3CD/PIK3R3/PRKACA/SERPINB1/SERPINB10/SERPINB10/SERPINB6/TLR2/TNF/VCL	524770/518752/281095/100124520/516099/281246/281856/281857/281251/515640/515700/280826/529939/616115/282876/504531/286865/282322/507264/510205/781900/286854/281534/280943/783645	25	25/1157	85/5633	0.0321831	0.156776	0.121244
bta04917	Prolactin signaling pathway	CCND1/GALT/IRF1/JAK2/KRAS/MAP2K1/MAPK11/MAPK12/MAPK14/NFKB1/NRAS/PIK3CD/PIK3R3/SOCS1/SOCS2/SOCS6/SRC/STAT5A/TNFSF11	524530/506997/789216/525246/541140/533199/618906/512943/534492/616115/506322/504531/286865/518795/338437/615146/535742/282375/513836	19	19/1157	61/5633	0.0329314	0.156776	0.121244
bta03008	Ribosome biogenesis in eukaryotes	BMS1/DKC1/GNL3/GTPBP4/MDN1/NAT10/NHP2/NMD3/NOB1/NOL6/NXF1/NXT2/POP1/RBM28/REXO2/RIOK1/UTP15/UTP4/WDR36/XRN1	514945/525619/506152/524743/535163/515001/520891/509871/360191/782674/512136/513043/511306/507132/540139/516289/526343/510315/514267/540834	20	20/1157	65/5633	0.0330616	0.156776	0.121244
bta00052	Galactose metabolism	GALK1/GALM/GALT/GLA/GLB1/HK1/HK2/PFKL/PFKM/PGM2	530855/616676/506997/532742/507188/280817/788926/508683/506544/506980	10	10/1157	27/5633	0.0356605	0.163092	0.126129
bta04933	AGE-RAGE signaling pathway in diabetic complications	CCL2/CCND1/EDN1/F3/IL1A/IL1B/IL6/JAK2/KRAS/MAPK11/MAPK12/MAPK14/MMP2/NFKB1/NRAS/PIK3CD/PIK3R3/PRKCE/SELE/SERPINE1/STAT5A/TGFBR1/TGFBR2/THBD/TNF/VEGFA/VEGFB	281043/524530/281137/280686/281250/281251/280826/525246/541140/618906/512943/534492/282872/616115/506322/504531/286865/507041/281484/281375/282375/282382/535376/281529/280943/281572/282121	27	27/1157	94/5633	0.0357072	0.163092	0.126129
bta00330	Arginine and proline metabolism	AGMAT/ALDH7A1/ALDH9A1/ARG2/CNDP2/GAMT/GATM/LAP3/MAOA/NOS2/OAT/P4HA2/SAT2/SMS	514509/507477/537539/518752/512626/515270/414732/781648/281293/282876/505323/507327/359722/615950	14	14/1157	42/5633	0.0360577	0.163092	0.126129
bta03320	PPAR signaling pathway	ACAA1/ACSL1/ACSL4/ACSL5/CPT1A/CYP27A1/EHHADH/FABP4/FABP5/FADS2/LPL/OLR1/PCK2/PLTP/PPARA/PPARG/SCP2/SLC27A4	508324/537161/536628/514159/506812/511960/518852/281759/281760/521822/280843/281368/282856/505640/281992/281993/508918/514427	18	18/1157	58/5633	0.038568	0.164587	0.127285
bta04664	Fc epsilon RI signaling pathway	ALOX5/ALOX5AP/CSF2/FYN/KRAS/LAT/LYN/MAP2K1/MAPK11/MAPK12/MAPK14/NRAS/PIK3CD/PIK3R3/PLA2G4F/TNF/VAV2/VAV3	404074/613869/281095/527263/541140/514735/534996/533199/618906/512943/534492/506322/504531/286865/522866/280943/515718/521961	18	18/1157	58/5633	0.038568	0.164587	0.127285
bta04920	Adipocytokine signaling pathway	ACSL1/ACSL4/ACSL5/CPT1A/IKBKB/IRS2/JAK2/NFKB1/NFKBIA/NFKBIE/PCK2/PPARA/PRKAB1/PRKAB2/PTPN11/SLC2A1/TNF/TNFRSF1A/TNFRSF1B/TRAF2	537161/536628/514159/506812/281854/100300012/525246/616115/282291/506727/282856/281992/534107/512665/533590/282356/280943/282527/338033/512355	20	20/1157	66/5633	0.0385949	0.164587	0.127285
bta04672	Intestinal immune network for IgA production	BOLA-DRB3/CCR10/CD40/CD80/CD86/IL10/IL15/IL6/ITGA4/MADCAM1/TNFSF13	282530/539108/286849/407131/414345/281246/281248/280826/282882/527275/538567	11	11/1157	31/5633	0.0386276	0.164587	0.127285
bta04062	Chemokine signaling pathway	ARRB2/BCAR1/CCL14/CCL2/CCL20/CCL22/CCL4/CCL5/CCR10/CCR6/CCR7/CRKL/CX3CL1/CXCL13/CXCR5/FGR/GNAI1/GNAI3/GNG4/GNG7/GRK5/HCK/IKBKB/JAK2/JAK3/KRAS/LYN/MAP2K1/NFKB1/NFKBIA/NRAS/PIK3CD/PIK3R3/PRKACA/PXN/ROCK2/SRC/TIAM1/VAV2/VAV3	281638/527550/616723/281043/281666/616996/414347/327712/539108/519716/510668/518180/517354/511674/497021/516133/281790/539521/100125276/618399/281801/280814/281854/525246/538276/541140/534996/533199/616115/282291/506322/504531/286865/282322/517456/282041/535742/536517/515718/521961	40	40/1157	150/5633	0.0405164	0.169235	0.13088
bta00260	Glycine, serine and threonine metabolism	ALDH7A1/CTH/GAMT/GATM/GRHPR/MAOA/PHGDH/PSAT1/PSPH/SDS/SHMT1/SRR	507477/539159/515270/414732/504764/281293/505103/533044/533630/514346/509002/525340	12	12/1157	35/5633	0.0408697	0.169235	0.13088
bta00650	Butanoate metabolism	AACS/ABAT/ACADS/ACAT1/ACAT2/BDH2/ECHS1/EHHADH/HADH	505842/280969/511222/511082/512044/515321/281748/518852/532785	9	9/1157	24/5633	0.0418846	0.171029	0.132267
bta04540	Gap junction	GNAI1/GNAI3/ITPR1/ITPR3/KRAS/LPAR1/MAP2K1/MAP2K5/MAPK7/NRAS/PDGFC/PRKACA/SRC/TJP1/TUBA1A/TUBA1B/TUBB1/TUBB2A/TUBB2B/TUBB4A/TUBB4B/TUBB6	281790/539521/317697/281879/541140/281136/533199/100295732/537703/506322/613787/282322/535742/407102/404053/539882/541271/100295973/281555/540236/539149/534206	22	22/1157	75/5633	0.0438666	0.174069	0.134618
bta01230	Biosynthesis of amino acids	AADAT/ACO1/ALDH7A1/ARG2/CTH/ENO3/GPT2/IDH2/MAT2B/PC/PFKL/PFKM/PGK1/PHGDH/PSAT1/PSPH/SDS/SHMT1/TPI1	508929/512995/507477/518752/539159/540303/618400/327669/614177/338471/508683/506544/507476/505103/533044/533630/514346/509002/281543	19	19/1157	63/5633	0.0450723	0.174069	0.134618
bta00410	beta-Alanine metabolism	ABAT/ALDH6A1/ALDH7A1/ALDH9A1/CNDP2/DPYD/ECHS1/EHHADH/SMS/UPB1	280969/327692/507477/537539/512626/281124/281748/518852/615950/504557	10	10/1157	28/5633	0.0455895	0.174069	0.134618
bta05143	African trypanosomiasis	F2RL1/FAS/IDO1/IL10/IL12A/IL12B/IL1B/IL6/SELE/TNF	526525/282488/506281/281246/281856/281857/281251/280826/281484/280943	10	10/1157	28/5633	0.0455895	0.174069	0.134618
bta05150	Staphylococcus aureus infection	BOLA-DRB3/C1QA/C1QC/C1S/C3/C3AR1/C5AR1/IL10/SELP/SELPLG	282530/534961/509968/767827/280677/540702/493645/281246/281486/617434	10	10/1157	28/5633	0.0455895	0.174069	0.134618
bta04670	Leukocyte transendothelial migration	ACTG1/ACTN1/ARHGAP35/BCAR1/CLDN1/CTNND1/EZR/GNAI1/GNAI3/ITGA4/JAM2/JAM3/MAPK11/MAPK12/MAPK14/MMP2/NCF4/PECAM1/PIK3CD/PIK3R3/PTPN11/PXN/RAPGEF3/RASSF5/RHOH/ROCK2/VAV2/VAV3/VCL	404122/524770/540310/527550/414922/515187/281574/281790/539521/282882/538846/513412/618906/512943/534492/282872/507859/282303/504531/286865/533590/517456/535383/539767/768307/282041/515718/521961/783645	29	29/1157	105/5633	0.048992	0.184662	0.142811
ID: KEGG pathway identifier
Description: KEGG pathway
GeneRatio: number of genes annotated to the KEGG pathway in the input list/total numer of genes in the input list
BgRatio: number of genes annotated to the KEGG pathway in the background list/total numer of genes in the background list
gene name: list of genes annotated to the KEGG pathway in the input list
Count: number of genes annotated to the KEGG pathway in the input list

## Sheet: Table S13
Additional file 7: Table S13. KEGG pathway analysis of differentially expressed genes in the comparison Nc-Spain7-infected bovine macrophages versus non-infected macrophages.
ID	Description	gene_name	entrez_gene_ID	Count	GeneRatio	BgRatio	pvalue	p.adjust	qvalue
bta04060	Cytokine-cytokine receptor interaction	ACKR3/ACVR1B/ACVR2B/CCL14/CCL2/CCL20/CCL22/CCL4/CCL5/CCR6/CCR7/CD40/CLCF1/CNTFR/CSF1/CSF1R/CSF2/CSF3/CX3CL1/CXCL13/CXCR5/EDA/EPOR/FAS/FLT1/FLT4/HGF/IFNGR1/IL10/IL10RA/IL11RA/IL12B/IL12RB2/IL15/IL17RC/IL1A/IL1B/IL1R1/IL1R2/IL23A/IL23R/IL2RA/IL2RB/IL4R/IL6/IL6/IL6R/IL7/IL7R/LIF/TGFBR1/TGFBR2/TNF/TNFRSF18/TNFRSF1A/TNFRSF6B/TNFSF10/TNFSF11/TNFSF12/TNFSF12/TNFSF13/TNFSF14/TNFSF18/TNFSF9/VEGFA/VEGFB/VE…	509585/539315/282131/616723/281043/281666/616996/414347/327712/519716/510668/286849/100336481/539548/281094/509418/281095/281096/517354/511674/497021/616179/281144/282488/503620/338031/282879/508619/281246/513478/508932/281857/282452/281248/504855/281250/281251/515640/515700/511022/614367/281861/104968644/404154/280826/517016/507359/280827/521554/280840/282382/535376/280943/516256/282527/789154/5…	67	67/945	205/5633	9.99135e-09	2.91747e-06	2.39792e-06
bta04668	TNF signaling pathway	BIRC3/CASP7/CCL2/CCL20/CCL5/CFLAR/CREB3L3/CSF1/CSF2/CX3CL1/EDN1/FADD/FAS/FOS/IL15/IL1B/IL6/JUNB/LIF/MAP3K8/MAPK11/MAPK12/MLKL/NFKB1/NFKBIA/NOD2/PIK3CD/PTGS2/RPS6KA5/TAB2/TNF/TNFAIP3/TNFRSF1A/TRAF1/TRAF2	514386/526279/281043/281666/327712/497199/513010/281094/281095/517354/281137/493720/282488/280795/281248/281251/280826/514246/280840/535622/618906/512943/790225/616115/282291/444867/504531/282023/504408/540203/280943/508105/282527/540944/512355	35	35/945	93/5633	9.5265e-07	0.000139087	0.000114318
bta01212	Fatty acid metabolism	ACAA1/ACACA/ACADSB/ACAT1/ACAT2/ACSL1/ACSL4/ACSL5/CPT1A/EHHADH/ELOVL5/FADS1/FADS2/FASN/HACD4/HADH/MECR/OXSM/PPT1/TECR	508324/281590/504301/511082/512044/537161/536628/514159/506812/518852/617293/533107/521822/281152/618814/532785/353301/513530/281421/614105	20	20/945	45/5633	1.1901e-05	0.00097171	0.000798666
bta04640	Hematopoietic cell lineage	BOLA-DRB3/CD19/CD38/CD4/CD44/CD59/CSF1/CSF1R/CSF2/CSF3/EPOR/IL11RA/IL1A/IL1B/IL1R1/IL1R2/IL2RA/IL4R/IL6/IL6R/IL7/IL7R/ITGA4/ITGA5/MS4A1/TFRC/TNF	282530/517359/327677/407098/281057/505574/281094/509418/281095/281096/281144/508932/281250/281251/515640/515700/281861/404154/280826/507359/280827/521554/282882/281873/505653/504698/280943	27	27/945	71/5633	1.33111e-05	0.00097171	0.000798666
bta00280	Valine, leucine and isoleucine degradation	AACS/ABAT/ACAA1/ACADSB/ACAT1/ACAT2/ALDH6A1/ALDH7A1/ALDH9A1/BCKDHB/DBT/EHHADH/HADH/HIBADH/IL4I1/IVD/MCCC1/MUT/PCCA/PCCB	505842/280969/508324/504301/511082/512044/327692/507477/537539/282150/280759/518852/532785/512002/104968452/510440/513504/280871/614302/515902	20	20/945	46/5633	1.77801e-05	0.00103836	0.000853444
bta05142	Chagas disease (American trypanosomiasis)	C1QA/C1QB/C1QC/C3/CCL2/CCL5/CFLAR/FADD/FAS/FOS/GNAI1/IFNGR1/IL10/IL12B/IL1B/IL6/IL6/MAPK11/MAPK12/NFKB1/NFKBIA/NOS2/PIK3CD/PPP2R2C/SERPINE1/TGFBR1/TGFBR2/TICAM1/TLR2/TLR6/TNF/TNFRSF1A	534961/617435/509968/280677/281043/327712/497199/493720/282488/280795/281790/508619/281246/281857/281251/280826/517016/618906/512943/616115/282291/282876/504531/782110/281375/282382/535376/510427/281534/407237/280943/282527	32	32/945	94/5633	3.09834e-05	0.00117727	0.000967617
bta04620	Toll-like receptor signaling pathway	CCL4/CCL5/CD40/CD80/CD86/FADD/FOS/IKBKE/IL12B/IL1B/IL6/IL6/MAP3K8/MAPK11/MAPK12/NFKB1/NFKBIA/PIK3CD/TAB2/TBK1/TICAM1/TIRAP/TLR2/TLR3/TLR5/TLR6/TLR7/TNF	414347/327712/286849/407131/414345/493720/280795/533216/281857/281251/280826/517016/535622/618906/512943/616115/282291/504531/540203/533141/510427/531079/281534/281535/444870/407237/493686/280943	28	28/945	78/5633	3.23015e-05	0.00117727	0.000967617
bta04142	Lysosome	ABCA2/ACP2/ACP5/AGA/AP1B1/AP1S2/AP3B1/AP4S1/ARSA/ASAH1/ATP6V0A1/ATP6V0D2/CD63/CD68/CTNS/CTSC/CTSF/CTSS/GLA/GLB1/GM2A/GUSB/IDS/LAPTM4A/LGMN/LIPA/NAGA/NAPSA/NPC2/PPT1/PSAP/SLC11A1/SLC17A5/SUMF1/TPP1	100299651/535407/517002/511345/506192/616331/767602/618267/505514/510620/286768/511839/404156/504960/613527/352958/509715/327711/532742/507188/504524/515687/541272/404135/281281/100125267/533357/539259/280815/281421/281433/282470/530164/536435/515575	35	35/945	107/5633	3.51152e-05	0.00117727	0.000967617
bta05323	Rheumatoid arthritis	ACP5/ATP6V0A1/ATP6V0D2/ATP6V1B2/BOLA-DRB3/CCL2/CCL20/CCL5/CD80/CD86/CSF1/CSF2/FLT1/FOS/IL15/IL1A/IL1B/IL23A/IL6/TLR2/TNF/TNFSF11/TNFSF13/VEGFA	517002/286768/511839/338082/282530/281043/281666/327712/407131/414345/281094/281095/503620/280795/281248/281250/281251/511022/280826/281534/280943/513836/538567/281572	24	24/945	63/5633	3.86455e-05	0.00117727	0.000967617
bta05133	Pertussis	C1QA/C1QB/C1QC/C1S/C3/CASP7/FOS/GNAI1/IL10/IL12B/IL1A/IL1B/IL23A/IL6/IRF1/IRF8/ITGA5/MAPK11/MAPK12/NFKB1/NOD1/NOS2/TICAM1/TIRAP/TNF	534961/617435/509968/767827/280677/526279/280795/281790/281246/281857/281250/281251/511022/280826/789216/614909/281873/618906/512943/616115/781426/282876/510427/531079/280943	25	25/945	67/5633	4.03174e-05	0.00117727	0.000967617
bta04621	NOD-like receptor signaling pathway	ANTXR2/BIRC3/CASP4/CCL2/CCL5/FADD/GABARAPL1/GABARAPL2/GBP5/IKBKE/IL1B/IL6/IL6/ITPR3/MAPK11/MAPK12/MEFV/NAIP/NEK7/NFKB1/NFKBIA/NLRC4/NLRP12/NLRX1/NOD1/NOD2/RIPK2/RNASEL/TAB2/TBK1/TICAM1/TMEM173/TNF/TNFAIP3/TRAF2/TRPM2/TXNIP/VDAC2	510080/514386/338039/281043/327712/493720/338472/282531/516949/533216/281251/280826/517016/281879/618906/512943/529195/539780/781355/616115/282291/512480/522018/539974/781426/444867/534407/100048947/540203/533141/510427/533661/280943/508105/512355/508029/506790/282120	38	38/945	121/5633	4.56974e-05	0.00121306	0.000997035
bta00640	Propanoate metabolism	ABAT/ACACA/ACAT1/ACAT2/ACSS2/ACSS3/ALDH6A1/BCKDHB/DBT/EHHADH/LDHA/MUT/PCCA/PCCB	280969/281590/511082/512044/506459/531552/327692/282150/280759/518852/281274/280871/614302/515902	14	14/945	29/5633	8.16628e-05	0.00198713	0.00163326
bta05140	Leishmaniasis	BOLA-DRB3/C3/FOS/IFNGR1/IL10/IL12B/IL1A/IL1B/ITGA4/MAPK11/MAPK12/MARCKSL1/NCF4/NFKB1/NFKBIA/NOS2/PTGS2/TAB2/TLR2/TNF	282530/280677/280795/508619/281246/281857/281250/281251/282882/618906/512943/539555/507859/616115/282291/282876/282023/540203/281534/280943	20	20/945	54/5633	0.00026432	0.00593704	0.00487976
bta05152	Tuberculosis	ATP6V0A1/ATP6V0D2/BAD/BOLA-DRB3/C3/CD74/CLEC7A/CTSS/CYP27B1/FADD/IFNGR1/IL10/IL10RA/IL12B/IL1A/IL1B/IL23A/IL6/IL6/IRAK2/MAPK11/MAPK12/MRC1/MRC2/NFKB1/NOD2/NOS2/RIPK2/SPHK1/SPHK2/SRC/TIRAP/TLR2/TLR6/TNF/TNFRSF1A/VDR	286768/511839/615013/282530/280677/613384/532865/327711/539630/493720/508619/281246/513478/281857/281250/281251/511022/280826/517016/515034/618906/512943/787578/529049/616115/444867/282876/534407/618605/533103/535742/531079/281534/407237/280943/282527/533656	37	37/945	127/5633	0.000319976	0.00667378	0.0054853
bta05168	Herpes simplex infection	ARNTL/BOLA-DRB3/C3/CCL2/CCL5/CD74/CFP/FADD/FAS/FOS/IFIH1/IFNGR1/IKBKE/IL12B/IL15/IL1B/IL6/IL6/NFKB1/NFKBIA/NXF1/PTPN11/PVRL1/RNASEL/TAB2/TAF4B/TAF6L/TBK1/TICAM1/TLR2/TLR3/TNF/TNFRSF1A/TNFSF14/TRAF1/TRAF2/UBE2R2	530705/282530/280677/281043/327712/613384/539605/493720/282488/280795/535490/508619/533216/281857/281248/281251/280826/517016/616115/282291/512136/533590/533492/100048947/540203/518030/531109/533141/510427/281534/281535/280943/282527/505521/540944/512355/537885	37	37/945	129/5633	0.000448191	0.00817365	0.00671807
bta04380	Osteoclast differentiation	ACP5/CSF1/CSF1R/FOS/FOSL1/FYN/IFNGR1/IL1A/IL1B/IL1R1/IL6/JUNB/MAPK11/MAPK12/NCF4/NFKB1/NFKB2/NFKBIA/PIK3CD/PPARG/RELB/SOCS1/TAB2/TGFBR1/TGFBR2/TNF/TNFRSF1A/TNFSF11/TRAF2/TREM2	517002/281094/509418/280795/531389/527263/508619/281250/281251/515640/517016/514246/618906/512943/507859/616115/526392/282291/504531/281993/522670/518795/540203/282382/535376/280943/282527/513836/512355/506467	30	30/945	98/5633	0.000462961	0.00817365	0.00671807
bta04064	NF-kappa B signaling pathway	BCL2A1/BIRC3/CARD10/CARD14/CCL4/CD40/CFLAR/IL1B/IL1R1/LAT/LYN/NFKB1/NFKB2/NFKBIA/PTGS2/RELB/TAB2/TICAM1/TIRAP/TNF/TNFAIP3/TNFRSF1A/TNFSF11/TNFSF14/TRAF1/TRAF2	282151/514386/535188/523360/414347/286849/497199/281251/515640/514735/534996/616115/526392/282291/282023/522670/540203/510427/531079/280943/508105/282527/513836/505521/540944/512355	26	26/945	81/5633	0.000486509	0.00817365	0.00671807
bta00380	Tryptophan metabolism	AADAT/ACAT1/ACAT2/ALDH7A1/ALDH9A1/CAT/CYP1A1/EHHADH/GCDH/HAAO/HADH/IL4I1/KMO/KYNU/MAOA	508929/511082/512044/507477/537539/531682/282870/518852/506310/510602/532785/104968452/515996/520327/281293	15	15/945	37/5633	0.000503855	0.00817365	0.00671807
bta04657	IL-17 signaling pathway	CCL2/CCL20/CSF2/CSF3/FADD/FOS/FOSL1/IKBKE/IL17RC/IL1B/IL6/MAPK11/MAPK12/MAPK7/NFKB1/NFKBIA/PTGS2/S100A8/S100A9/TAB2/TBK1/TNF/TNFAIP3/TRAF2	281043/281666/281095/281096/493720/280795/531389/533216/504855/281251/280826/618906/512943/537703/616115/282291/282023/616818/532569/540203/533141/280943/508105/512355	24	24/945	73/5633	0.00053644	0.00824424	0.00677609
bta05321	Inflammatory bowel disease (IBD)	BOLA-DRB3/IFNGR1/IL10/IL12B/IL12RB2/IL1A/IL1B/IL23A/IL23R/IL4R/IL6/MAF/NFKB1/NOD2/STAT6/TLR2/TLR5/TNF	282530/508619/281246/281857/282452/281250/281251/511022/614367/404154/280826/782481/616115/444867/353105/281534/444870/280943	18	18/945	49/5633	0.00059602	0.00870189	0.00715224
bta04216	Ferroptosis	ACSL1/ACSL4/ACSL5/GCLM/MAP1LC3A/NCOA4/SAT2/SLC39A14/SLC39A8/SLC40A1/STEAP3/TFRC/VDAC2	537161/536628/514159/525659/514547/525329/359722/515437/508193/527023/504235/504698/282120	13	13/945	32/5633	0.00115891	0.0161143	0.0132446
bta00040	Pentose and glucuronate interconversions	CRYL1/DCXR/DHDH/GUSB/SORD/UGDH/XYLB	281725/526937/617564/515687/508954/281564/515146	7	7/945	12/5633	0.00132755	0.0176203	0.0144824
bta04145	Phagosome	ACTG1/ATP6V0A1/ATP6V0D2/ATP6V1B2/BOLA-DRB3/C3/CLEC7A/COLEC12/CTSS/DYNC1H1/ITGA5/ITGAV/ITGB5/MRC1/MRC2/MSR1/NCF4/SCARB1/STX12/TFRC/TLR2/TLR6/TUBA1A/TUBA1B/TUBB1/TUBB2A/TUBB2B/TUBB3/TUBB4A/TUBB4B/TUBB6	404122/286768/511839/338082/282530/280677/532865/504741/327711/537748/281873/281875/282564/787578/529049/281311/507859/282346/505538/504698/281534/407237/404053/539882/541271/100295973/281555/768070/540236/539149/534206	31	31/945	111/5633	0.0020295	0.0253024	0.0207965
bta04115	p53 signaling pathway	CCND1/CCND3/CCNG1/CCNG2/CD82/CDK6/CHEK2/FAS/GADD45A/GADD45G/MDM4/PPM1D/RFWD2/RRM2/SERPINE1/SESN1/SESN3/STEAP3/TP73	524530/540547/281671/512960/506713/511754/518897/282488/505463/504939/514225/514005/519896/508167/281375/538226/515914/504235/515105	19	19/945	58/5633	0.00207965	0.0253024	0.0207965
bta04622	RIG-I-like receptor signaling pathway	AZI2/FADD/IFIH1/IKBKE/IL12B/IL6/MAPK11/MAPK12/NFKB1/NFKBIA/NLRX1/RNF125/TBK1/TBKBP1/TKFC/TMEM173/TNF/TRAF2	767932/493720/535490/533216/281857/517016/618906/512943/616115/282291/539974/519541/533141/785603/512373/533661/280943/512355	18	18/945	54/5633	0.0021712	0.0253596	0.0208435
bta05164	Influenza A	ACTG1/BOLA-DRB3/CCL2/CCL5/FAS/FURIN/IFIH1/IFNGR1/IKBKE/IL12B/IL1A/IL1B/IL6/IL6/IVNS1ABP/MAPK11/MAPK12/NFKB1/NFKBIA/NLRX1/NXF1/NXT2/PIK3CD/RNASEL/RSAD2/TBK1/TICAM1/TLR3/TLR7/TNF/TNFRSF1A/TNFSF10	404122/282530/281043/327712/282488/281374/535490/508619/533216/281857/281250/281251/280826/517016/514940/618906/512943/616115/282291/539974/512136/513043/504531/100048947/506415/533141/510427/281535/493686/280943/282527/507215	32	32/945	117/5633	0.00249938	0.0280699	0.0230712
bta00620	Pyruvate metabolism	ACACA/ACAT1/ACAT2/ACSS2/ACYP1/ACYP2/ALDH7A1/ALDH9A1/GRHPR/LDHA/PC/PCK2/PDHB	281590/511082/512044/506459/507844/767889/507477/537539/504764/281274/338471/282856/613610	13	13/945	35/5633	0.00301494	0.0316661	0.0260269
bta05144	Malaria	CCL2/CD40/CSF3/GYPC/HGF/IL10/IL1B/IL6/PECAM1/SDC1/SDC2/SELP/TLR2/TNF	281043/286849/281096/444863/282879/281246/281251/280826/282303/529759/615785/281486/281534/280943	14	14/945	39/5633	0.00305016	0.0316661	0.0260269
bta05162	Measles	CCND1/CCND3/CDK6/FAS/FYN/IFIH1/IFNGR1/IKBKE/IL12B/IL1A/IL1B/IL2RA/IL2RB/IL6/IL6/JAK3/NFKB1/NFKBIA/PIK3CD/SLAMF1/STAT5A/TAB2/TBK1/TLR2/TLR7/TNFAIP3/TNFSF10/TP73	524530/540547/511754/282488/527263/535490/508619/533216/281857/281250/281251/281861/104968644/280826/517016/538276/616115/282291/504531/281489/282375/540203/533141/281534/493686/508105/507215/515105	28	28/945	100/5633	0.00314492	0.0316661	0.0260269
bta05332	Graft-versus-host disease	BOLA-DRB3/CD80/CD86/FAS/IL1A/IL1B/IL6/TNF	282530/407131/414345/282488/281250/281251/280826/280943	8	8/945	17/5633	0.00356525	0.0347018	0.028522
bta05150	Staphylococcus aureus infection	BOLA-DRB3/C1QA/C1QB/C1QC/C1S/C3/C3AR1/C5AR1/IL10/SELP/SELPLG	282530/534961/617435/509968/767827/280677/540702/493645/281246/281486/617434	11	11/945	28/5633	0.0037668	0.0354808	0.0291623
bta04659	Th17 cell differentiation	BOLA-DRB3/CD4/FOS/HIF1A/IFNGR1/IL1B/IL1R1/IL23A/IL23R/IL2RA/IL2RB/IL4R/IL6/IL6R/JAK3/LAT/MAPK11/MAPK12/NFKB1/NFKBIA/NFKBIE/STAT5A/STAT6/TGFBR1/TGFBR2	282530/407098/280795/281814/508619/281251/515640/511022/614367/281861/104968644/404154/280826/507359/538276/514735/618906/512943/616115/282291/506727/282375/353105/282382/535376	25	25/945	88/5633	0.00415464	0.0373566	0.0307041
bta05322	Systemic lupus erythematosus	ACTN1/BOLA-DRB3/C1QA/C1QB/C1QC/C1S/C3/CD40/CD80/CD86/H2AFJ/H2AFV/HIST1H2BD/HIST1H2BN/HIST2H2AC/HIST2H2BE/IL10/TNF	524770/282530/534961/617435/509968/767827/280677/286849/407131/414345/618489/613618/519935/616627/513666/537985/281246/280943	18	18/945	57/5633	0.00422181	0.0373566	0.0307041
bta05134	Legionellosis	BNIP3/C3/CASP7/IL12B/IL1B/IL6/NAIP/NFKB1/NFKB2/NFKBIA/NLRC4/TLR2/TLR5/TNF	615342/280677/526279/281857/281251/280826/539780/616115/526392/282291/512480/281534/444870/280943	14	14/945	41/5633	0.00513544	0.0438098	0.0360081
bta00071	Fatty acid degradation	ACAA1/ACADSB/ACAT1/ACAT2/ACSL1/ACSL4/ACSL5/ALDH7A1/ALDH9A1/CPT1A/EHHADH/GCDH/HADH	508324/504301/511082/512044/537161/536628/514159/507477/537539/506812/518852/506310/532785	13	13/945	37/5633	0.00525118	0.0438098	0.0360081
bta00330	Arginine and proline metabolism	AGMAT/ALDH7A1/ALDH9A1/ARG2/CNDP2/GAMT/GATM/LAP3/MAOA/NOS2/OAT/P4HA2/SAT2/SMS	514509/507477/537539/518752/512626/515270/414732/781648/281293/282876/505323/507327/359722/615950	14	14/945	42/5633	0.00654173	0.0530607	0.0436115
bta04514	Cell adhesion molecules (CAMs)	ALCAM/BOLA-DRB3/CADM1/CD4/CD40/CD80/CD86/CDH15/CLDN1/ICAM3/ITGA4/ITGAV/ITGB8/JAM2/JAM3/MADCAM1/NTNG2/PDCD1/PECAM1/PTPRF/PVRL1/SDC1/SDC2/SDC3/SDC4/SELL/SELP/SELPLG/TIGIT/VCAN	281614/282530/529873/407098/286849/407131/414345/522202/414922/281840/282882/281875/536286/538846/513412/527275/523720/613842/282303/512072/533492/529759/615785/618198/508133/281485/281486/617434/100140801/282662	30	30/945	115/5633	0.00706527	0.0556247	0.0457189
bta01200	Carbon metabolism	ACAT1/ACAT2/ACO1/ACSS2/ALDH6A1/CAT/EHHADH/ENO3/G6PD/GPT2/HK1/HK2/MUT/PC/PCCA/PCCB/PDHB/PFKL/PGK1/PHGDH/PSAT1/PSPH/SDHB/SDS/SHMT1/TKFC/TPI1	511082/512044/512995/506459/327692/531682/518852/540303/281179/618400/280817/788926/280871/338471/614302/515902/613610/508683/507476/505103/533044/533630/286840/514346/509002/512373/281543	27	27/945	101/5633	0.00730605	0.0556247	0.0457189
bta04630	Jak-STAT signaling pathway	CCND1/CCND3/CNTFR/CSF2/CSF3/EPOR/IFNGR1/IL10/IL10RA/IL11RA/IL12B/IL12RB2/IL15/IL23A/IL23R/IL2RA/IL2RB/IL4R/IL6/IL6/IL6R/IL7/IL7R/JAK3/LIF/PIK3CD/PTPN11/SOCS1/SOCS2/SOCS6/STAT5A/STAT6	524530/540547/539548/281095/281096/281144/508619/281246/513478/508932/281857/282452/281248/511022/614367/281861/104968644/404154/280826/517016/507359/280827/521554/538276/280840/504531/533590/518795/338437/615146/282375/353105	32	32/945	125/5633	0.00742933	0.0556247	0.0457189
bta05203	Viral carcinogenesis	ACTN1/ATP6V0D2/BAD/BAK1/C3/CCND1/CCND3/CDK6/CHD4/CREB3L3/DDB1/DLG1/EGR2/GTF2H1/HDAC11/HDAC4/HDAC6/HIST1H2BD/HIST1H2BN/HIST2H2BE/JAK3/KRAS/LYN/NFKB1/NFKB2/NFKBIA/PIK3CD/PRKACA/PXN/RBL1/RBL2/SCIN/SND1/SRC/STAT5A/TRAF1/TRAF2/YWHAG	524770/511839/615013/514090/280677/524530/540547/511754/506402/513010/511951/785291/100297981/513510/519899/517559/513602/519935/616627/537985/538276/541140/534996/616115/526392/282291/504531/282322/517456/524870/533294/281478/404098/535742/282375/540944/512355/286862	38	38/945	155/5633	0.00803969	0.0578392	0.047539
bta00061	Fatty acid biosynthesis	ACACA/ACSL1/ACSL4/ACSL5/FASN/OXSM	281590/537161/536628/514159/281152/513530	6	6/945	12/5633	0.00812125	0.0578392	0.047539
bta04210	Apoptosis	ACTG1/BAD/BAK1/BCL2A1/BIRC3/CAPN2/CASP7/CFLAR/CTSC/CTSF/CTSS/FADD/FAS/FOS/GADD45A/GADD45G/ITPR3/KRAS/NFKB1/NFKBIA/PARP3/PIK3CD/TNF/TNFRSF1A/TNFSF10/TRAF1/TRAF2/TUBA1A/TUBA1B	404122/615013/514090/282151/514386/281662/526279/497199/352958/509715/327711/493720/282488/280795/505463/504939/281879/541140/616115/282291/507426/504531/280943/282527/507215/540944/512355/404053/539882	29	29/945	112/5633	0.00892443	0.062046	0.0509967
bta05145	Toxoplasmosis	ALOX5/BAD/BIRC3/BOLA-DRB3/CD40/GNAI1/IFNGR1/IL10/IL10RA/IL12B/LAMB3/MAPK11/MAPK12/NFKB1/NFKBIA/NOS2/PIK3R5/PIK3R6/PPIF/SOCS1/TAB2/TLR2/TNF/TNFRSF1A	404074/615013/514386/282530/286849/281790/508619/281246/513478/281857/529939/618906/512943/616115/282291/282876/614838/515621/414346/518795/540203/281534/280943/282527	24	24/945	90/5633	0.0114053	0.0774499	0.0636575
bta04610	Complement and coagulation cascades	A2M/C1QA/C1QB/C1QC/C1S/C3/C3AR1/C5AR1/CD59/F11/F12/F13A1/F2R/F2RL2/F3/PROCR/SERPINE1/THBD/VSIG4	513856/534961/617435/509968/767827/280677/540702/493645/505574/407998/280789/617881/526585/512581/280686/282005/281375/281529/614262	19	19/945	67/5633	0.0118776	0.0788238	0.0647867
bta05161	Hepatitis B	BAD/CCND1/CDK6/CREB3L3/DDB1/EGR2/FADD/FAS/FOS/HSPG2/IFIH1/IKBKE/IL6/IL6/KRAS/NFKB1/NFKBIA/PCNA/PIK3CD/SRC/STAT5A/STAT6/TBK1/TGFBR1/TICAM1/TIRAP/TLR2/TLR3/TNF	615013/524530/511754/513010/511951/100297981/493720/282488/280795/444872/535490/533216/280826/517016/541140/616115/282291/515499/504531/535742/282375/353105/533141/282382/510427/531079/281534/281535/280943	29	29/945	116/5633	0.0146316	0.0929637	0.0764085
bta05205	Proteoglycans in cancer	ACTG1/ARHGEF1/CAV2/CCND1/CD44/CD63/CTTN/EZR/FAS/FLNA/FLNB/FRS2/GAB1/GPC1/HGF/HIF1A/HPSE/HSPG2/IGF1R/IL12B/ITGA5/ITGAV/ITGB5/ITPR3/KRAS/MAPK11/MAPK12/PDCD4/PIK3CD/PRKACA/PTPN11/PXN/SDC1/SDC2/SDC4/SRC/TIAM1/TIMP3/TLR2/TNF/VEGFA/WNT5A	404122/513377/493642/524530/281057/404156/506939/281574/282488/281165/613533/538624/540085/518114/282879/281814/281230/444872/281848/281857/281873/281875/282564/281879/541140/618906/512943/506724/504531/282322/533590/517456/529759/615785/508133/535742/536517/282094/281534/280943/281572/530005	42	42/945	181/5633	0.014645	0.0929637	0.0764085
bta05330	Allograft rejection	BOLA-DRB3/CD40/CD80/CD86/FAS/IL10/IL12B/TNF	282530/286849/407131/414345/282488/281246/281857/280943	8	8/945	21/5633	0.0159898	0.0993412	0.0816503
bta04658	Th1 and Th2 cell differentiation	BOLA-DRB3/CD4/FOS/IFNGR1/IL12B/IL12RB2/IL2RA/IL2RB/IL4R/JAG1/JAK3/LAT/MAF/MAPK11/MAPK12/NFKB1/NFKBIA/NFKBIE/STAT5A/STAT6	282530/407098/280795/508619/281857/282452/281861/104968644/404154/783681/538276/514735/782481/618906/512943/616115/282291/506727/282375/353105	20	20/945	74/5633	0.0171687	0.104443	0.0858435
bta04520	Adherens junction	ACTG1/ACTN1/BAIAP2/FYN/IGF1R/NLK/PTPN1/PTPRB/PTPRF/PVRL1/SNAI1/SRC/SSX2IP/TCF7/TGFBR1/TGFBR2/VCL	404122/524770/507837/527263/281848/507204/508658/505696/512072/533492/504492/535742/534692/782690/282382/535376/783645	17	17/945	61/5633	0.019951	0.118602	0.0974814
bta05418	Fluid shear stress and atherosclerosis	ACTG1/ACVR2B/CAV2/CCL2/EDN1/FOS/GPC1/IL1A/IL1B/IL1R1/IL1R2/ITGAV/MAP2K5/MAPK11/MAPK12/MAPK7/MEF2C/MGST1/NFKB1/PECAM1/PIK3CD/SDC1/SDC2/SDC4/SRC/THBD/TNF/TNFRSF1A/VEGFA	404122/282131/493642/281043/281137/280795/518114/281250/281251/515640/515700/281875/100295732/618906/512943/537703/512254/493719/616115/282303/504531/529759/615785/508133/535742/281529/280943/282527/281572	29	29/945	119/5633	0.0205934	0.118602	0.0974814
bta00630	Glyoxylate and dicarboxylate metabolism	ACAT1/ACAT2/ACO1/CAT/GRHPR/MUT/PCCA/PCCB/SHMT1	511082/512044/512995/531682/504764/280871/614302/515902/509002	9	9/945	26/5633	0.021121	0.118602	0.0974814
bta04940	Type I diabetes mellitus	BOLA-DRB3/CD80/CD86/FAS/ICA1/IL12B/IL1A/IL1B/TNF	282530/407131/414345/282488/535346/281857/281250/281251/280943	9	9/945	26/5633	0.021121	0.118602	0.0974814
bta00260	Glycine, serine and threonine metabolism	ALDH7A1/GAMT/GATM/GRHPR/MAOA/PHGDH/PSAT1/PSPH/SDS/SHMT1/SRR	507477/515270/414732/504764/281293/505103/533044/533630/514346/509002/525340	11	11/945	35/5633	0.0238684	0.131502	0.108083
bta04672	Intestinal immune network for IgA production	BOLA-DRB3/CD40/CD80/CD86/IL10/IL15/IL6/ITGA4/MADCAM1/TNFSF13	282530/286849/407131/414345/281246/281248/280826/282882/527275/538567	10	10/945	31/5633	0.0255659	0.137212	0.112777
bta03320	PPAR signaling pathway	ACAA1/ACSL1/ACSL4/ACSL5/CPT1A/CYP27A1/EHHADH/FABP4/FABP5/FADS2/LPL/PCK2/PLTP/PPARA/PPARG/SCP2	508324/537161/536628/514159/506812/511960/518852/281759/281760/521822/280843/282856/505640/281992/281993/508918	16	16/945	58/5633	0.0258447	0.137212	0.112777
bta00760	Nicotinate and nicotinamide metabolism	BST1/CD38/ENPP1/NADSYN1/NAPRT/NNT/NT5C3A/NT5C3B	616757/327677/615535/513400/399559/280878/511858/511449	8	8/945	23/5633	0.028284	0.147481	0.121217
bta04623	Cytosolic DNA-sensing pathway	CCL4/CCL5/IKBKE/IL1B/IL6/IL6/NFKB1/NFKBIA/POLR3B/POLR3D/TBK1/TMEM173/ZBP1	414347/327712/533216/281251/280826/517016/616115/282291/540839/508049/533141/533661/508333	13	13/945	45/5633	0.0295222	0.151237	0.124304
bta00410	beta-Alanine metabolism	ABAT/ALDH6A1/ALDH7A1/ALDH9A1/CNDP2/DPYD/EHHADH/SMS/UPB1	280969/327692/507477/537539/512626/281124/518852/615950/504557	9	9/945	28/5633	0.034182	0.169172	0.139045
bta05020	Prion diseases	C1QA/C1QB/C1QC/CCL5/FYN/IL1A/IL1B/IL6/PRKACA	534961/617435/509968/327712/527263/281250/281251/280826/282322	9	9/945	28/5633	0.034182	0.169172	0.139045
bta02010	ABC transporters	ABCA1/ABCA10/ABCA2/ABCA3/ABCA5/ABCA6/ABCA7/ABCA9/ABCB6/ABCD1/ABCG1	535379/504909/100299651/505787/510497/537351/511762/504278/783257/515178/510745	11	11/945	37/5633	0.0356242	0.173371	0.142497
bta00531	Glycosaminoglycan degradation	GLB1/GUSB/HPSE/HYAL2/IDS	507188/515687/281230/281838/541272	5	5/945	12/5633	0.0371256	0.177716	0.146068
bta05132	Salmonella infection	ACTG1/CCL4/CSF2/DYNC1H1/FLNA/FLNB/FOS/IFNGR1/IL1A/IL1B/IL6/MAPK11/MAPK12/NFKB1/NLRC4/NOS2/PKN3/TLR5	404122/414347/281095/537748/281165/613533/280795/508619/281250/281251/280826/618906/512943/616115/512480/282876/505353/444870	18	18/945	71/5633	0.0421345	0.19472	0.160044
bta00051	Fructose and mannose metabolism	HK1/HK2/KHK/MPI/PFKFB2/PFKL/SORD/TKFC/TPI1	280817/788926/614868/513586/287019/508683/508954/512373/281543	9	9/945	29/5633	0.0424388	0.19472	0.160044
bta04068	FoxO signaling pathway	BNIP3/CAT/CCND1/CCNG2/CDKN2D/FOXO4/GABARAPL1/GABARAPL2/GADD45A/GADD45G/IGF1R/IL10/IL6/IL7R/KRAS/MAPK11/MAPK12/NLK/PCK2/PIK3CD/RBL2/S1PR1/SETD7/SGK1/TGFBR1/TGFBR2/TNFSF10	615342/531682/524530/512960/510244/618793/338472/282531/505463/504939/281848/281246/280826/521554/541140/618906/512943/507204/282856/504531/533294/281135/515928/515854/282382/535376/507215	27	27/945	116/5633	0.0426784	0.19472	0.160044
ID: KEGG pathway identifier
Description: KEGG pathway
GeneRatio: number of genes annotated to the KEGG pathway in the input list/total numer of genes in the input list
BgRatio: number of genes annotated to the KEGG pathway in the background list/total numer of genes in the background list
gene name: list of genes annotated to the KEGG pathway in the input list
Count: number of genes annotated to the KEGG pathway in the input list

## Sheet: Table S14
Additional file 7: Table S14. KEGG pathway analysis of differentially expressed genes in the comparison bovine macrophages inoculated with heat-killed Neospora caninum tachyzoites versus non-infected macrophages.
ID	Description	gene_name	entrez_gene_ID	Count	GeneRatio	BgRatio	pvalue	p.adjust	qvalue
bta00280	Valine, leucine and isoleucine degradation	ABAT/ACADSB/ACAT1/ALDH6A1/ALDH7A1/ALDH9A1/BCKDHB/DBT/EHHADH/HADH/HMGCS1/IVD/MCCC1/MCCC2/MUT/OXCT1/PCCA/PCCB	280969/504301/511082/327692/507477/537539/282150/280759/518852/532785/407767/510440/513504/783065/280871/535804/614302/515902	18	18/597	46/5633	3.60221e-07	0.000100862	8.34197e-05
bta04668	TNF signaling pathway	AKT3/ATF2/BCL3/CCL2/CCL20/CCL5/CREB3L3/CSF1/CSF2/CX3CL1/EDN1/FOS/IL1B/IL6/JUNB/MAP2K6/MAPK11/MAPK12/MMP9/PIK3CD/PTGS2/RPS6KA5/SOCS3/TNF/TNFRSF1B/TRAF1	100137872/509827/531942/281043/281666/327712/513010/281094/281095/517354/281137/280795/281251/280826/514246/286883/618906/512943/282871/504531/282023/504408/282081/280943/338033/540944	26	26/597	93/5633	2.16104e-06	0.000251633	0.000208118
bta04060	Cytokine-cytokine receptor interaction	CCL14/CCL2/CCL20/CCL22/CCL4/CCL5/CD40/CLCF1/CNTFR/CSF1/CSF2/CX3CL1/CXCR5/EDA/EPOR/FLT1/FLT3LG/HGF/IFNGR1/IL10/IL17RC/IL1B/IL1RAP/IL21R/IL2RB/IL4R/IL6/IL6/IL6R/IL7R/OSM/OSMR/PDGFA/RELT/TGFBR1/TGFBR2/TNF/TNFRSF18/TNFRSF1B/TNFRSF21/TNFSF11/TNFSF9/VEGFB/VEGFC	616723/281043/281666/616996/414347/327712/286849/100336481/539548/281094/281095/517354/497021/616179/281144/503620/282233/282879/508619/281246/504855/281251/539334/617967/104968644/404154/517016/280826/507359/521554/319086/514720/505908/505716/282382/535376/280943/516256/338033/537922/513836/521748/282121/282122	44	44/597	205/5633	2.69607e-06	0.000251633	0.000208118
bta05323	Rheumatoid arthritis	ACP5/ATP6V0A1/ATP6V0B/ATP6V0D1/ATP6V0D2/CCL2/CCL20/CCL5/CD80/CD86/CSF1/CSF2/FLT1/FOS/IL1B/IL6/TCIRG1/TLR2/TNF/TNFSF11	517002/286768/505684/282148/511839/281043/281666/327712/407131/414345/281094/281095/503620/280795/281251/280826/513684/281534/280943/513836	20	20/597	63/5633	3.89386e-06	0.000272571	0.000225434
bta05205	Proteoglycans in cancer	ACTG1/AKT3/ARHGEF1/ARHGEF12/CBL/CD44/CDKN1A/CTTN/EZR/FLNA/FLNB/FRS2/GPC1/HGF/HRAS/HSPG2/ITGA5/ITGB5/ITPR3/MAPK11/MAPK12/MMP2/MMP9/PAK1/PDCD4/PIK3CD/PLAU/PLAUR/PPP1R12A/RRAS/SDC1/SDC2/SDC4/SRC/TIMP3/TLR2/TNF/WNT10B/WNT5A	404122/100137872/513377/503575/527418/281057/513497/506939/281574/281165/613533/538624/518114/282879/100298939/444872/281873/282564/281879/618906/512943/282872/282871/533729/506724/504531/281408/281983/538606/616503/529759/615785/508133/535742/282094/281534/280943/539337/530005	39	39/597	181/5633	9.16141e-06	0.000513039	0.000424318
bta05418	Fluid shear stress and atherosclerosis	ACTG1/AKT3/ASS1/BCL2/CALM2/CCL2/DUSP1/EDN1/FOS/GPC1/HMOX1/IL1B/MAP2K6/MAPK11/MAPK12/MGST1/MMP2/MMP9/NCF2/PDGFA/PECAM1/PIK3CD/SDC1/SDC2/SDC4/SRC/THBD/TNF/TXN	404122/100137872/280726/281020/100297344/281043/539175/281137/280795/518114/513221/281251/286883/618906/512943/493719/282872/282871/281346/505908/282303/504531/529759/615785/508133/535742/281529/280943/280950	29	29/597	119/5633	1.13952e-05	0.000531774	0.000439813
bta00640	Propanoate metabolism	ABAT/ACAT1/ACSS3/ALDH6A1/BCKDHB/DBT/EHHADH/LDHA/MUT/PCCA/PCCB	280969/511082/531552/327692/282150/280759/518852/281274/280871/614302/515902	11	11/597	29/5633	0.000100008	0.00388735	0.00321511
bta05152	Tuberculosis	AKT3/ARHGEF12/ATP6V0A1/ATP6V0B/ATP6V0D1/ATP6V0D2/BCL2/CALM2/CARD9/CIITA/CLEC7A/CYP27B1/IFNGR1/IL10/IL1B/IL6/IL6/MAPK11/MAPK12/MRC1/MRC2/PLK3/SPHK1/SRC/TCIRG1/TLR2/TLR6/TNF	100137872/503575/286768/505684/282148/511839/281020/100297344/768054/508720/532865/539630/508619/281246/281251/517016/280826/618906/512943/787578/529049/504282/618605/535742/513684/281534/407237/280943	28	28/597	127/5633	0.000111067	0.00388735	0.00321511
bta04380	Osteoclast differentiation	ACP5/AKT3/CSF1/FOS/FOSL1/IFNGR1/IL1B/IL6/JUNB/MAP2K6/MAPK11/MAPK12/MITF/NCF2/NCF4/PIK3CD/PPARG/SOCS1/SOCS3/TGFBR1/TGFBR2/TNF/TNFSF11	517002/100137872/281094/280795/531389/508619/281251/517016/514246/286883/618906/512943/407219/281346/507859/504531/281993/518795/282081/282382/535376/280943/513836	23	23/597	98/5633	0.000169205	0.00503941	0.00416793
bta04145	Phagosome	ACTG1/ATP6V0A1/ATP6V0B/ATP6V0D1/ATP6V0D2/CLEC7A/COLEC12/FCAR/ITGA5/ITGB5/MPO/MRC1/MRC2/MSR1/NCF2/NCF4/TCIRG1/TLR2/TLR6/TUBA1A/TUBA1B/TUBB1/TUBB2A/TUBB4A/TUBB4B	404122/286768/505684/282148/511839/532865/504741/503555/281873/282564/511206/787578/529049/281311/281346/507859/513684/281534/407237/404053/539882/541271/100295973/540236/539149	25	25/597	111/5633	0.000179979	0.00503941	0.00416793
bta05142	Chagas disease (American trypanosomiasis)	AKT3/CCL2/CCL5/FOS/GNA15/GNAQ/IFNGR1/IL10/IL1B/IL6/IL6/MAPK11/MAPK12/PIK3CD/PPP2R2C/SERPINE1/TGFBR1/TGFBR2/TICAM1/TLR2/TLR6/TNF	100137872/281043/327712/280795/532029/536654/508619/281246/281251/517016/280826/618906/512943/504531/782110/281375/282382/535376/510427/281534/407237/280943	22	22/597	94/5633	0.000243518	0.00619864	0.00512669
bta04620	Toll-like receptor signaling pathway	AKT3/CCL4/CCL5/CD40/CD80/CD86/FOS/IL1B/IL6/IL6/MAP2K6/MAPK11/MAPK12/PIK3CD/TICAM1/TLR2/TLR5/TLR6/TNF	100137872/414347/327712/286849/407131/414345/280795/281251/517016/280826/286883/618906/512943/504531/510427/281534/444870/407237/280943	19	19/597	78/5633	0.000371438	0.00853913	0.00706244
bta00100	Steroid biosynthesis	CYP27B1/CYP51A1/DHCR24/DHCR7/FDFT1/LSS/MSMO1/SQLE	539630/505060/533726/514745/281767/615906/504481/526535	8	8/597	19/5633	0.00039646	0.00853913	0.00706244
bta04640	Hematopoietic cell lineage	CD37/CD38/CD4/CD44/CD59/CSF1/CSF2/EPOR/FLT3LG/IL1B/IL4R/IL6/IL6R/IL7R/ITGA4/ITGA5/TNF	508751/327677/407098/281057/505574/281094/281095/281144/282233/281251/404154/280826/507359/521554/282882/281873/280943	17	17/597	71/5633	0.000921358	0.0184272	0.0152405
bta04630	Jak-STAT signaling pathway	AKT3/BCL2/BCL2L1/CCND3/CDKN1A/CISH/CNTFR/CSF2/EPOR/HRAS/IFNGR1/IL10/IL21R/IL2RB/IL4R/IL6/IL6/IL6R/IL7R/OSM/OSMR/PIK3CD/SOCS1/SOCS2/SOCS3	100137872/281020/282152/540547/513497/616753/539548/281095/281144/100298939/508619/281246/617967/104968644/404154/517016/280826/507359/521554/319086/514720/504531/518795/338437/282081	25	25/597	125/5633	0.00118921	0.0221986	0.0183598
bta04933	AGE-RAGE signaling pathway in diabetic complications	AKT3/BCL2/CCL2/EDN1/EGR1/HRAS/IL1B/IL6/MAPK11/MAPK12/MMP2/PIK3CD/PRKCE/SERPINE1/TGFBR1/TGFBR2/THBD/TNF/VEGFB/VEGFC	100137872/281020/281043/281137/407125/100298939/281251/280826/618906/512943/282872/504531/507041/281375/282382/535376/281529/280943/282121/282122	20	20/597	94/5633	0.00165337	0.027823	0.0230115
bta05202	Transcriptional misregulation in cancer	BCL2A1/BCL2L1/CD40/CD86/CDKN1A/CEBPE/CSF2/ELK4/ERG/FLT1/IL2RB/IL6/KLF3/LMO2/MAF/MLLT3/MMP9/MPO/PDGFA/PLAU/PPARG/RARA/REL/TGFBR2/TRAF1	282151/282152/286849/414345/513497/534346/281095/540309/535231/503620/104968644/280826/530358/614876/782481/521962/282871/511206/505908/281408/281993/534280/509135/535376/540944	25	25/597	128/5633	0.00168925	0.027823	0.0230115
bta05144	Malaria	CCL2/CD40/HGF/IL10/IL1B/IL6/PECAM1/SDC1/SDC2/TLR2/TNF	281043/286849/282879/281246/281251/280826/282303/529759/615785/281534/280943	11	11/597	39/5633	0.00180487	0.0280757	0.0232205
bta04750	Inflammatory mediator regulation of TRP channels	CALM2/F2RL1/GNAQ/IL1B/IL1RAP/ITPR3/MAP2K6/MAPK11/MAPK12/P2RY2/PIK3CD/PLA2G4A/PLA2G4F/PRKCE/PTGER2/PTGER4/SRC/TRPV1	100297344/526525/536654/281251/539334/281879/286883/618906/512943/282638/504531/525072/522866/507041/282329/282331/535742/107131508	18	18/597	85/5633	0.00292959	0.0431728	0.0357069
bta05140	Leishmaniasis	FOS/IFNGR1/IL10/IL1B/ITGA4/MAPK11/MAPK12/MARCKSL1/NCF2/NCF4/PTGS2/TLR2/TNF	280795/508619/281246/281251/282882/618906/512943/539555/281346/507859/282023/281534/280943	13	13/597	54/5633	0.00341553	0.0457878	0.0378696
bta00330	Arginine and proline metabolism	AGMAT/ALDH7A1/ALDH9A1/ARG2/CKB/GATM/L3HYPDH/LAP3/MAOA/OAT/P4HA2	514509/507477/537539/518752/516210/414732/510525/781648/281293/505323/507327	11	11/597	42/5633	0.00343409	0.0457878	0.0378696
bta04068	FoxO signaling pathway	AKT3/CAT/CCNG2/CDKN1A/CDKN2D/FOXO3/FOXO4/GADD45A/GADD45G/HRAS/IL10/IL6/IL7R/MAPK11/MAPK12/PIK3CD/PLK2/PLK3/RBL2/S1PR1/TGFBR1/TGFBR2	100137872/531682/512960/513497/510244/535530/618793/505463/504939/100298939/281246/280826/521554/618906/512943/504531/539449/504282/533294/281135/282382/535376	22	22/597	116/5633	0.0045524	0.0579396	0.04792
bta00040	Pentose and glucuronate interconversions	DCXR/DHDH/SORD/UGDH/XYLB	526937/617564/508954/281564/515146	5	5/597	12/5633	0.00551869	0.0661589	0.0547179
bta04611	Platelet activation	ACTG1/AKT3/ARHGEF1/ARHGEF12/F2R/GNAQ/ITPR3/LYN/MAPK11/MAPK12/P2RY12/PIK3CD/PIK3R5/PLA2G4A/PLA2G4F/PPP1R12A/PTGIR/SRC/TLN2/VASP/VWF	404122/100137872/513377/503575/526585/536654/281879/534996/618906/512943/408007/504531/614838/525072/522866/538606/520278/535742/528252/514902/280958	21	21/597	111/5633	0.00567076	0.0661589	0.0547179
bta04115	p53 signaling pathway	CCND3/CCNG2/CD82/CDK1/CDKN1A/GADD45A/GADD45G/SERPINE1/SESN1/SESN3/SFN/STEAP3/ZMAT3	540547/512960/506713/281061/513497/505463/504939/281375/538226/515914/528453/504235/538512	13	13/597	58/5633	0.00654859	0.0705232	0.0583275
bta04664	Fc epsilon RI signaling pathway	AKT3/ALOX5/CSF2/HRAS/LAT/LYN/MAP2K6/MAPK11/MAPK12/PIK3CD/PLA2G4A/PLA2G4F/TNF	100137872/404074/281095/100298939/514735/534996/286883/618906/512943/504531/525072/522866/280943	13	13/597	58/5633	0.00654859	0.0705232	0.0583275
bta04657	IL-17 signaling pathway	CCL2/CCL20/CSF2/FOS/FOSL1/IL17RC/IL1B/IL6/MAPK11/MAPK12/MMP9/PTGS2/S100A8/S100A9/TNF	281043/281666/281095/280795/531389/504855/281251/280826/618906/512943/282871/282023/616818/532569/280943	15	15/597	73/5633	0.00846364	0.087771	0.0725926
bta00650	Butanoate metabolism	ABAT/ACAT1/BDH2/EHHADH/HADH/HMGCS1/OXCT1	280969/511082/515321/518852/532785/407767/535804	7	7/597	24/5633	0.0100248	0.0959391	0.0793481
bta04917	Prolactin signaling pathway	AKT3/CISH/FOS/FOXO3/HRAS/MAPK11/MAPK12/PIK3CD/SOCS1/SOCS2/SOCS3/SRC/TNFSF11	100137872/616753/280795/535530/100298939/618906/512943/504531/518795/338437/282081/535742/513836	13	13/597	61/5633	0.010138	0.0959391	0.0793481
bta04015	Rap1 signaling pathway	ACTG1/ADORA2A/AKT3/CALM2/CSF1/F2R/FLT1/GNAQ/HGF/HRAS/LAT/LPAR2/LPAR5/MAP2K6/MAPK11/MAPK12/PDGFA/PDGFC/PIK3CD/PRKD3/RAPGEF3/RASGRP3/RGS14/RRAS/SIPA1L3/SRC/TLN2/VASP/VEGFB/VEGFC	404122/617828/100137872/100297344/281094/526585/503620/536654/282879/100298939/514735/509748/507598/286883/618906/512943/505908/613787/504531/538447/535383/523745/532605/616503/513625/535742/528252/514902/282121/282122	30	30/597	184/5633	0.0102792	0.0959391	0.0793481
bta04666	Fc gamma R-mediated phagocytosis	AKT3/ASAP3/HCK/LAT/LIMK2/LYN/MARCKS/MARCKSL1/MYO10/PAK1/PIK3CD/PLPP2/PRKCE/SPHK1/VASP	100137872/523797/280814/514735/513539/534996/613548/539555/281935/533729/504531/504545/507041/618605/514902	15	15/597	75/5633	0.0108787	0.098259	0.0812668
bta05206	MicroRNAs in cancer	BAK1/BCL2/CD44/CDC25B/CDKN1A/CYP1B1/DNMT1/EZR/HMOX1/HRAS/ITGA5/MARCKS/MMP9/PDCD4/PDGFA/PLAU/PRKCE/PTGS2/RPS6KA5/SOCS1/ST14/TIMP3	514090/281020/281057/505847/513497/511470/281119/281574/513221/100298939/281873/613548/282871/506724/505908/281408/507041/282023/504408/518795/767617/282094	22	22/597	126/5633	0.0122074	0.106815	0.0883434
bta04210	Apoptosis	ACTG1/AKT3/BAK1/BCL2/BCL2A1/BCL2L1/CAPN2/CTSO/CTSZ/FOS/GADD45A/GADD45G/HRAS/ITPR3/LMNA/PIK3CD/TNF/TRAF1/TUBA1A/TUBA1B	404122/100137872/514090/281020/282151/282152/281662/616804/404187/280795/505463/504939/100298939/281879/404144/504531/280943/540944/404053/539882	20	20/597	112/5633	0.0129541	0.10723	0.0886863
bta00380	Tryptophan metabolism	ACAT1/ALDH7A1/ALDH9A1/CAT/CYP1A1/CYP1B1/EHHADH/HADH/MAOA	511082/507477/537539/531682/282870/511470/518852/532785/281293	9	9/597	37/5633	0.0130208	0.10723	0.0886863
bta01521	EGFR tyrosine kinase inhibitor resistance	AKT3/BCL2/BCL2L1/FOXO3/GAS6/HGF/HRAS/IL6/IL6R/NRG1/PDGFA/PDGFC/PIK3CD/SRC	100137872/281020/282152/535530/504526/282879/100298939/280826/507359/281361/505908/613787/504531/535742	14	14/597	71/5633	0.0153885	0.119688	0.0989904
bta05132	Salmonella infection	ACTG1/CCL4/CSF2/FLNA/FLNB/FOS/IFNGR1/IL1B/IL6/MAPK11/MAPK12/PLEKHM2/RHOG/TLR5	404122/414347/281095/281165/613533/280795/508619/281251/280826/618906/512943/515552/538559/444870	14	14/597	71/5633	0.0153885	0.119688	0.0989904
bta04510	Focal adhesion	ACTG1/ACTN1/AKT3/BCL2/CAPN2/CCND3/FLNA/FLNB/FLT1/HGF/HRAS/ITGA4/ITGA5/ITGB5/ITGB6/ITGB8/PAK1/PARVB/PDGFA/PDGFC/PIK3CD/PPP1R12A/SRC/TLN2/VASP/VCL/VEGFB/VEGFC/VWF	404122/524770/100137872/281020/281662/540547/281165/613533/503620/282879/100298939/282882/281873/282564/282644/536286/533729/616294/505908/613787/504531/538606/535742/528252/514902/783645/282121/282122/280958	29	29/597	183/5633	0.0167266	0.12656	0.104673
bta01212	Fatty acid metabolism	ACADSB/ACAT1/ACSL5/CPT1A/EHHADH/ELOVL5/FADS2/HADH/PECR/PPT1	504301/511082/514159/506812/518852/617293/521822/532785/617037/281421	10	10/597	45/5633	0.017176	0.12656	0.104673
bta05161	Hepatitis B	AKT3/ATF2/BCL2/CDKN1A/CREB3L3/DDX3X/EGR2/FOS/HRAS/HSPG2/IL6/IL6/MAP3K1/MMP9/PIK3CD/SRC/TGFBR1/TICAM1/TLR2/TNF	100137872/509827/281020/513497/513010/510093/100297981/280795/100298939/444872/517016/280826/523962/282871/504531/535742/282382/510427/281534/280943	20	20/597	116/5633	0.0186804	0.134116	0.110923
bta05164	Influenza A	ACTG1/AKT3/ATF2/CCL2/CCL5/CIITA/EIF2AK2/IFNGR1/IL1B/IL6/IL6/MAP2K6/MAPK11/MAPK12/OAS1X/OAS2/PIK3CD/SOCS3/TICAM1/TNF	404122/100137872/509827/281043/327712/508720/347700/508619/281251/517016/280826/286883/618906/512943/347699/529660/504531/282081/510427/280943	20	20/597	117/5633	0.020381	0.142667	0.117995
bta04659	Th17 cell differentiation	CD4/FOS/IFNGR1/IL1B/IL1RAP/IL21R/IL2RB/IL4R/IL6/IL6R/LAT/MAPK11/MAPK12/RARA/TGFBR1/TGFBR2	407098/280795/508619/281251/539334/617967/104968644/404154/280826/507359/514735/618906/512943/534280/282382/535376	16	16/597	88/5633	0.0210638	0.143851	0.118974
bta04610	Complement and coagulation cascades	A2M/C3AR1/CD59/F13A1/F2R/F2RL2/PLAU/PLAUR/PROCR/SERPINE1/THBD/VSIG4/VWF	513856/540702/505574/617881/526585/512581/281408/281983/282005/281375/281529/614262/280958	13	13/597	67/5633	0.0217392	0.144928	0.119865
bta00410	beta-Alanine metabolism	ABAT/ALDH6A1/ALDH7A1/ALDH9A1/DPYD/EHHADH/UPB1	280969/327692/507477/537539/281124/518852/504557	7	7/597	28/5633	0.023639	0.14717	0.12172
bta00980	Metabolism of xenobiotics by cytochrome P450	CBR3/CYP1A1/CYP1B1/DCXR/DHDH/EPHX1/MGST1	516036/282870/511470/782391/617564/535293/493719	7	7/597	28/5633	0.023639	0.14717	0.12172
bta00010	Glycolysis / Gluconeogenesis	ALDH7A1/ALDH9A1/ALDOA/ENO3/GALM/GPI/HK1/LDHA/PGK1/PGM2/PKM	507477/537539/509566/540303/616676/280808/280817/281274/507476/506980/512571	11	11/597	54/5633	0.0238915	0.14717	0.12172
bta04540	Gap junction	CDK1/GNAQ/HRAS/ITPR3/MAP3K2/PDGFA/PDGFC/SRC/TUBA1A/TUBA1B/TUBB1/TUBB2A/TUBB4A/TUBB4B	281061/536654/100298939/281879/504592/505908/613787/535742/404053/539882/541271/100295973/540236/539149	14	14/597	75/5633	0.024178	0.14717	0.12172
bta04670	Leukocyte transendothelial migration	ACTG1/ACTN1/CLDN1/EZR/ITGA4/JAM2/MAPK11/MAPK12/MMP2/MMP9/NCF2/NCF4/PECAM1/PIK3CD/RAPGEF3/RHOH/VASP/VCL	404122/524770/414922/281574/282882/538846/618906/512943/282872/282871/281346/507859/282303/504531/535383/768307/514902/783645	18	18/597	105/5633	0.026209	0.156139	0.129137
bta05332	Graft-versus-host disease	CD80/CD86/IL1B/IL6/TNF	407131/414345/281251/280826/280943	5	5/597	17/5633	0.0275898	0.16094	0.133109
bta04621	NOD-like receptor signaling pathway	BCL2/BCL2L1/CARD9/CCL2/CCL5/GBP5/IL1B/IL6/IL6/ITPR3/MAPK11/MAPK12/NEK7/NOD1/OAS1X/OAS2/TICAM1/TMEM173/TNF/TXN	281020/282152/768054/281043/327712/516949/281251/517016/280826/281879/618906/512943/781355/781426/347699/529660/510427/533661/280943/280950	20	20/597	121/5633	0.0284048	0.162313	0.134244
bta05321	Inflammatory bowel disease (IBD)	IFNGR1/IL10/IL1B/IL21R/IL4R/IL6/MAF/TLR2/TLR5/TNF	508619/281246/281251/617967/404154/280826/782481/281534/444870/280943	10	10/597	49/5633	0.030151	0.167484	0.13852
bta01230	Biosynthesis of amino acids	ALDH7A1/ALDOA/ARG2/ASS1/ENO3/GLUL/MAT2B/PC/PGK1/PHGDH/PKM/SDS	507477/509566/518752/280726/540303/281199/614177/338471/507476/505103/512571/514346	12	12/597	63/5633	0.030663	0.167484	0.13852
bta04142	Lysosome	ACP5/AP1S2/ARSG/ATP6V0A1/ATP6V0B/ATP6V0D1/ATP6V0D2/CTSO/CTSZ/GLA/IDS/NAPSA/PPT1/SLC11A1/SLC17A5/SUMF1/TCIRG1/TPP1	517002/616331/513067/286768/505684/282148/511839/616804/404187/532742/541272/539259/281421/282470/530164/536435/513684/515575	18	18/597	107/5633	0.0311041	0.167484	0.13852
bta04514	Cell adhesion molecules (CAMs)	ALCAM/CD276/CD4/CD40/CD80/CD86/CLDN1/GLG1/ITGA4/ITGB8/JAM2/PDCD1/PECAM1/PVRL1/SDC1/SDC2/SDC4/SELL/VCAN	281614/508656/407098/286849/407131/414345/414922/281196/282882/536286/538846/613842/282303/533492/529759/615785/508133/281485/282662	19	19/597	115/5633	0.0322533	0.170395	0.140928
bta00590	Arachidonic acid metabolism	ALOX5/CBR3/CYP2U1/DCXR/GPX3/PLA2G4A/PLA2G4F/PLB1/PTGS2	404074/516036/535227/782391/281210/525072/522866/506508/282023	9	9/597	43/5633	0.0333646	0.173001	0.143084
bta04370	VEGF signaling pathway	AKT3/HRAS/MAPK11/MAPK12/PIK3CD/PLA2G4A/PLA2G4F/PTGS2/SPHK1/SRC	100137872/100298939/618906/512943/504531/525072/522866/282023/618605/535742	10	10/597	50/5633	0.0342554	0.174391	0.144233
bta05203	Viral carcinogenesis	ACTN1/ATF2/ATP6V0D1/ATP6V0D2/BAK1/CCND3/CDK1/CDKN1A/CREB3L3/DDX3X/EGR2/EIF2AK2/HDAC9/HRAS/KAT2B/LYN/PIK3CD/PKM/RASA2/RBL1/RBL2/REL/SRC/TRAF1	524770/509827/282148/511839/514090/540547/281061/513497/513010/510093/100297981/347700/535415/100298939/407215/534996/504531/512571/533491/524870/533294/509135/535742/540944	24	24/597	155/5633	0.0355886	0.176947	0.146348
bta04151	PI3K-Akt signaling pathway	AKT3/ATF2/BCL2/BCL2L1/CCND3/CDKN1A/CREB3L3/CSF1/EPOR/F2R/FLT1/FOXO3/GNB4/HGF/HRAS/IL2RB/IL4R/IL6/IL6/IL6R/IL7R/ITGA4/ITGA5/ITGB5/ITGB6/ITGB8/LPAR2/LPAR5/OSM/OSMR/PDGFA/PDGFC/PIK3CD/PIK3R5/PPP2R2C/PPP2R5A/RBL2/TLR2/VEGFB/VEGFC/VWF	100137872/509827/281020/282152/540547/513497/513010/281094/281144/526585/503620/535530/525962/282879/100298939/104968644/404154/517016/280826/507359/521554/282882/281873/282564/282644/536286/509748/507598/319086/514720/505908/613787/504531/614838/782110/533788/533294/281534/282121/282122/280958	41	41/597	293/5633	0.0363886	0.176947	0.146348
bta00071	Fatty acid degradation	ACADSB/ACAT1/ACSL5/ALDH7A1/ALDH9A1/CPT1A/EHHADH/HADH	504301/511082/514159/507477/537539/506812/518852/532785	8	8/597	37/5633	0.0366534	0.176947	0.146348
bta04064	NF-kappa B signaling pathway	BCL2/BCL2A1/BCL2L1/CCL4/CD40/IL1B/LAT/LYN/PLAU/PTGS2/TICAM1/TNF/TNFSF11/TRAF1	281020/282151/282152/414347/286849/281251/514735/534996/281408/282023/510427/280943/513836/540944	14	14/597	81/5633	0.0436917	0.20735	0.171493
bta05145	Toxoplasmosis	AKT3/ALOX5/BCL2/BCL2L1/CD40/CIITA/IFNGR1/IL10/MAP2K6/MAPK11/MAPK12/PIK3R5/SOCS1/TLR2/TNF	100137872/404074/281020/282152/286849/508720/508619/281246/286883/618906/512943/614838/518795/281534/280943	15	15/597	90/5633	0.049786	0.23109	0.191127
ID: KEGG pathway identifier
Description: KEGG pathway
GeneRatio: number of genes annotated to the KEGG pathway in the input list/total numer of genes in the input list
BgRatio: number of genes annotated to the KEGG pathway in the background list/total numer of genes in the background list
gene name: list of genes annotated to the KEGG pathway in the input list
Count: number of genes annotated to the KEGG pathway in the input list
